# Supplementary material for: Targeted cellular micropharmacies deliver therapeutic agents to the brain
Source: EMBO Mol Med. 2026 Apr 14;18(6):2455–82. doi: 10.1038/s44321-026-00421-9 (PMC13270026; doi:10.1038/s44321-026-00421-9)
Supplement: Supplementary file 3 — Source data Fig. 2 [file 44321_2026_421_MOESM3_ESM.zip]

Archive with 40 entries (37 files):
- Fig 2/
- __MACOSX/._Fig 2
- Fig 2/Fig 2A /
- __MACOSX/Fig 2/._Fig 2A 
- Fig 2/.DS_Store
- __MACOSX/Fig 2/._.DS_Store
- Fig 2/Fig 2B/
- __MACOSX/Fig 2/._Fig 2B
- Fig 2/Fig 2A /.DS_Store
- __MACOSX/Fig 2/Fig 2A /._.DS_Store
- Fig 2/Fig 2A /Fig 2A.pzfx
- __MACOSX/Fig 2/Fig 2A /._Fig 2A.pzfx
- Fig 2/Fig 2B/Invivo-IPscFvCD4T-MP-phagocytosis20230915_scFv-_008.fcs
- __MACOSX/Fig 2/Fig 2B/._Invivo-IPscFvCD4T-MP-phagocytosis20230915_scFv-_008.fcs
- Fig 2/Fig 2B/Figure2B_72hCellcount_MFI.prism
- __MACOSX/Fig 2/Fig 2B/._Figure2B_72hCellcount_MFI.prism
- Fig 2/Fig 2B/.DS_Store
- __MACOSX/Fig 2/Fig 2B/._.DS_Store
- Fig 2/Fig 2B/Invivo-IPscFvCD4T-MP-phagocytosis20230915_Ctrl_002.fcs
- __MACOSX/Fig 2/Fig 2B/._Invivo-IPscFvCD4T-MP-phagocytosis20230915_Ctrl_002.fcs
- Fig 2/Fig 2B/Invivo-IPscFvCD4T-MP-phagocytosis20230915_Control_002_007.fcs
- __MACOSX/Fig 2/Fig 2B/._Invivo-IPscFvCD4T-MP-phagocytosis20230915_Control_002_007.fcs
- Fig 2/Fig 2B/Invivo-IPscFvCD4T-MP-phagocytosis20230915_scFv-_001_009.fcs
- __MACOSX/Fig 2/Fig 2B/._Invivo-IPscFvCD4T-MP-phagocytosis20230915_scFv-_001_009.fcs
- Fig 2/Fig 2B/Invivo-IPscFvCD4T-MP-phagocytosis20230915_Control_001_006.fcs
- __MACOSX/Fig 2/Fig 2B/._Invivo-IPscFvCD4T-MP-phagocytosis20230915_Control_001_006.fcs
- Fig 2/Fig 2B/Invivo-IPscFvCD4T-MP-phagocytosis20230915_scFv-_002_010.fcs
- __MACOSX/Fig 2/Fig 2B/._Invivo-IPscFvCD4T-MP-phagocytosis20230915_scFv-_002_010.fcs
- Fig 2/Fig 2B/Invivo-IPscFvCD4T-MP-phagocytosis20230915_scFv_003.fcs
- __MACOSX/Fig 2/Fig 2B/._Invivo-IPscFvCD4T-MP-phagocytosis20230915_scFv_003.fcs
- Fig 2/Fig 2B/Invivo-IPscFvCD4T-MP-phagocytosis20230915_NTreated_004.fcs
- __MACOSX/Fig 2/Fig 2B/._Invivo-IPscFvCD4T-MP-phagocytosis20230915_NTreated_004.fcs
- Fig 2/Fig 2B/Invivo-IPscFvCD4T-MP-phagocytosis20230915_Control_005.fcs
- __MACOSX/Fig 2/Fig 2B/._Invivo-IPscFvCD4T-MP-phagocytosis20230915_Control_005.fcs
- Fig 2/Fig 2B/Invivo-IPscFvCD4T-MP-phagocytosis20230915_US_001.fcs
- __MACOSX/Fig 2/Fig 2B/._Invivo-IPscFvCD4T-MP-phagocytosis20230915_US_001.fcs
- Fig 2/Fig 2B/2B-prism file.prism
- __MACOSX/Fig 2/Fig 2B/._2B-prism file.prism
- Fig 2/Fig 2B/15-Sep-2023.wsp
- __MACOSX/Fig 2/Fig 2B/._15-Sep-2023.wsp
