# Supplementary material for: Targeted cellular micropharmacies deliver therapeutic agents to the brain
Source: EMBO Mol Med. 2026 Apr 14;18(6):2455–82. doi: 10.1038/s44321-026-00421-9 (PMC13270026; doi:10.1038/s44321-026-00421-9)
Supplement: Supplementary file 3 — Source data Fig. 2 [file 44321_2026_421_MOESM3_ESM.zip › Fig 2/Fig 2B/15-Sep-2023.wsp]

<?xml version="1.0" encoding="UTF-8"?>
 <Workspace version="20.0"  modDate="Mon Sep 18 19:08:03 EDT 2023"  clientTimestamp="1695078483186"  flowJoVersion="10.8.1"  drawRowBorders="1"  drawColumnBorders="1"  hideCompNodes="1"  curGroup="All Samples"  groupPaneHeight="80"  xmlns:xsi="http://www.w3.org/2001/XMLSchema-instance"  xmlns:gating="http://www.isac-net.org/std/Gating-ML/v2.0/gating"  xmlns:transforms="http://www.isac-net.org/std/Gating-ML/v2.0/transformations"  xmlns:data-type="http://www.isac-net.org/std/Gating-ML/v2.0/datatypes"  xsi:schemaLocation="http://www.isac-net.org/std/Gating-ML/v2.0/gating http://www.isac-net.org/std/Gating-ML/v2.0/gating/Gating-ML.v2.0.xsd http://www.isac-net.org/std/Gating-ML/v2.0/transformations http://www.isac-net.org/std/Gating-ML/v2.0/gating/Transformations.v2.0.xsd http://www.isac-net.org/std/Gating-ML/v2.0/datatypes http://www.isac-net.org/std/Gating-ML/v2.0/gating/DataTypes.v2.0.xsd "  nonAutoSaveFileName="file:/Volumes/scheinberglab/Manish%20Malviya/mskccproject/Results/Flow%20Cytometry/FORTESSA/2023/20230915-invivo%20phagocytosis/15-Sep-2023.wsp" >
   <WindowPosition x="1128"  y="105"  width="1279"  height="1254"  displayed="1"  panelState="" />
   <TextTraits font="SansSerif"  size="11"  name=""  style="plain"  color="#000000"  background="#00ffffff"  just="left" />
   <Columns>
     <TColumn width="701" >
       <Property key="fj.appnode.prop.name" />
     </TColumn>
     <TColumn width="287" >
       <Property key="fj.appnode.prop.statistic" />
     </TColumn>
     <TColumn width="287" >
       <Property key="fj.appnode.prop.ncells" />
     </TColumn>
   </Columns>
   <Matrices>
     <transforms:spilloverMatrix spectral="0"  prefix="Comp-"  name="Acquisition-defined"  editable="0"  color="#c0c0c0"  version="FlowJo-10.8.1"  status="FINALIZED"  transforms:id="566dd0be-afd9-42bf-95e8-a35f47c4205e"  suffix="" >
       <data-type:parameters>
         <data-type:parameter data-type:name="FITC-A"  userProvidedCompInfix="Comp-FITC-A" />
         <data-type:parameter data-type:name="PerCP-Cy5-5-A"  userProvidedCompInfix="Comp-PerCP-Cy5-5-A" />
         <data-type:parameter data-type:name="PE-A"  userProvidedCompInfix="Comp-PE-A" />
         <data-type:parameter data-type:name="mCherry-A"  userProvidedCompInfix="Comp-mCherry-A" />
         <data-type:parameter data-type:name="PE-Cy5-A"  userProvidedCompInfix="Comp-PE-Cy5-A" />
         <data-type:parameter data-type:name="PE-Cy7-A"  userProvidedCompInfix="Comp-PE-Cy7-A" />
         <data-type:parameter data-type:name="Alexa647-A"  userProvidedCompInfix="Comp-Alexa647-A" />
         <data-type:parameter data-type:name="DAPI-A"  userProvidedCompInfix="Comp-DAPI-A" />
         <data-type:parameter data-type:name="BV510-A"  userProvidedCompInfix="Comp-BV510-A" />
         <data-type:parameter data-type:name="BV650-A"  userProvidedCompInfix="Comp-BV650-A" />
         <data-type:parameter data-type:name="BV711-A"  userProvidedCompInfix="Comp-BV711-A" />
         <data-type:parameter data-type:name="BV786-A"  userProvidedCompInfix="Comp-BV786-A" />
       </data-type:parameters>
       <transforms:spillover data-type:parameter="FITC-A"  userProvidedCompInfix="Comp-FITC-A" >
         <transforms:coefficient data-type:parameter="FITC-A"  transforms:value="1" />
         <transforms:coefficient data-type:parameter="PerCP-Cy5-5-A"  transforms:value="0.0088856779" />
         <transforms:coefficient data-type:parameter="PE-A"  transforms:value="0" />
         <transforms:coefficient data-type:parameter="mCherry-A"  transforms:value="0" />
         <transforms:coefficient data-type:parameter="PE-Cy5-A"  transforms:value="0" />
         <transforms:coefficient data-type:parameter="PE-Cy7-A"  transforms:value="0" />
         <transforms:coefficient data-type:parameter="Alexa647-A"  transforms:value="0" />
         <transforms:coefficient data-type:parameter="DAPI-A"  transforms:value="0.000272698" />
         <transforms:coefficient data-type:parameter="BV510-A"  transforms:value="0.0471771657" />
         <transforms:coefficient data-type:parameter="BV650-A"  transforms:value="0.0009522239" />
         <transforms:coefficient data-type:parameter="BV711-A"  transforms:value="0" />
         <transforms:coefficient data-type:parameter="BV786-A"  transforms:value="0" />
       </transforms:spillover>
       <transforms:spillover data-type:parameter="PerCP-Cy5-5-A"  userProvidedCompInfix="Comp-PerCP-Cy5-5-A" >
         <transforms:coefficient data-type:parameter="FITC-A"  transforms:value="0" />
         <transforms:coefficient data-type:parameter="PerCP-Cy5-5-A"  transforms:value="1" />
         <transforms:coefficient data-type:parameter="PE-A"  transforms:value="0" />
         <transforms:coefficient data-type:parameter="mCherry-A"  transforms:value="0" />
         <transforms:coefficient data-type:parameter="PE-Cy5-A"  transforms:value="0.1370005906" />
         <transforms:coefficient data-type:parameter="PE-Cy7-A"  transforms:value="0.1667583585" />
         <transforms:coefficient data-type:parameter="Alexa647-A"  transforms:value="0.0273895245" />
         <transforms:coefficient data-type:parameter="DAPI-A"  transforms:value="0" />
         <transforms:coefficient data-type:parameter="BV510-A"  transforms:value="0" />
         <transforms:coefficient data-type:parameter="BV650-A"  transforms:value="0.0104164016" />
         <transforms:coefficient data-type:parameter="BV711-A"  transforms:value="0.4548140466" />
         <transforms:coefficient data-type:parameter="BV786-A"  transforms:value="0.2910805941" />
       </transforms:spillover>
       <transforms:spillover data-type:parameter="PE-A"  userProvidedCompInfix="Comp-PE-A" >
         <transforms:coefficient data-type:parameter="FITC-A"  transforms:value="0" />
         <transforms:coefficient data-type:parameter="PerCP-Cy5-5-A"  transforms:value="0.0505321808" />
         <transforms:coefficient data-type:parameter="PE-A"  transforms:value="1" />
         <transforms:coefficient data-type:parameter="mCherry-A"  transforms:value="0.675335288" />
         <transforms:coefficient data-type:parameter="PE-Cy5-A"  transforms:value="0.0731865764" />
         <transforms:coefficient data-type:parameter="PE-Cy7-A"  transforms:value="0.0202074237" />
         <transforms:coefficient data-type:parameter="Alexa647-A"  transforms:value="0" />
         <transforms:coefficient data-type:parameter="DAPI-A"  transforms:value="0" />
         <transforms:coefficient data-type:parameter="BV510-A"  transforms:value="0" />
         <transforms:coefficient data-type:parameter="BV650-A"  transforms:value="0.0061155553" />
         <transforms:coefficient data-type:parameter="BV711-A"  transforms:value="0.0023101678" />
         <transforms:coefficient data-type:parameter="BV786-A"  transforms:value="0" />
       </transforms:spillover>
       <transforms:spillover data-type:parameter="mCherry-A"  userProvidedCompInfix="Comp-mCherry-A" >
         <transforms:coefficient data-type:parameter="FITC-A"  transforms:value="0.0086595071" />
         <transforms:coefficient data-type:parameter="PerCP-Cy5-5-A"  transforms:value="0.0367832743" />
         <transforms:coefficient data-type:parameter="PE-A"  transforms:value="0.1408711076" />
         <transforms:coefficient data-type:parameter="mCherry-A"  transforms:value="1" />
         <transforms:coefficient data-type:parameter="PE-Cy5-A"  transforms:value="0.2443487346" />
         <transforms:coefficient data-type:parameter="PE-Cy7-A"  transforms:value="0.1326967627" />
         <transforms:coefficient data-type:parameter="Alexa647-A"  transforms:value="0.0023641207" />
         <transforms:coefficient data-type:parameter="DAPI-A"  transforms:value="0.0025880388" />
         <transforms:coefficient data-type:parameter="BV510-A"  transforms:value="0.0037969935" />
         <transforms:coefficient data-type:parameter="BV650-A"  transforms:value="0.011686787" />
         <transforms:coefficient data-type:parameter="BV711-A"  transforms:value="0.0085592782" />
         <transforms:coefficient data-type:parameter="BV786-A"  transforms:value="0.005573546" />
       </transforms:spillover>
       <transforms:spillover data-type:parameter="PE-Cy5-A"  userProvidedCompInfix="Comp-PE-Cy5-A" >
         <transforms:coefficient data-type:parameter="FITC-A"  transforms:value="0" />
         <transforms:coefficient data-type:parameter="PerCP-Cy5-5-A"  transforms:value="0.6873759031" />
         <transforms:coefficient data-type:parameter="PE-A"  transforms:value="0.0108967293" />
         <transforms:coefficient data-type:parameter="mCherry-A"  transforms:value="0.0088155521" />
         <transforms:coefficient data-type:parameter="PE-Cy5-A"  transforms:value="1" />
         <transforms:coefficient data-type:parameter="PE-Cy7-A"  transforms:value="0.422072947" />
         <transforms:coefficient data-type:parameter="Alexa647-A"  transforms:value="0.1266195625" />
         <transforms:coefficient data-type:parameter="DAPI-A"  transforms:value="0" />
         <transforms:coefficient data-type:parameter="BV510-A"  transforms:value="0" />
         <transforms:coefficient data-type:parameter="BV650-A"  transforms:value="0.0679156184" />
         <transforms:coefficient data-type:parameter="BV711-A"  transforms:value="0.0619321689" />
         <transforms:coefficient data-type:parameter="BV786-A"  transforms:value="0.0318383239" />
       </transforms:spillover>
       <transforms:spillover data-type:parameter="PE-Cy7-A"  userProvidedCompInfix="Comp-PE-Cy7-A" >
         <transforms:coefficient data-type:parameter="FITC-A"  transforms:value="0" />
         <transforms:coefficient data-type:parameter="PerCP-Cy5-5-A"  transforms:value="0" />
         <transforms:coefficient data-type:parameter="PE-A"  transforms:value="0.003700915" />
         <transforms:coefficient data-type:parameter="mCherry-A"  transforms:value="0.0017496418" />
         <transforms:coefficient data-type:parameter="PE-Cy5-A"  transforms:value="0" />
         <transforms:coefficient data-type:parameter="PE-Cy7-A"  transforms:value="1" />
         <transforms:coefficient data-type:parameter="Alexa647-A"  transforms:value="0" />
         <transforms:coefficient data-type:parameter="DAPI-A"  transforms:value="0" />
         <transforms:coefficient data-type:parameter="BV510-A"  transforms:value="0" />
         <transforms:coefficient data-type:parameter="BV650-A"  transforms:value="0" />
         <transforms:coefficient data-type:parameter="BV711-A"  transforms:value="0" />
         <transforms:coefficient data-type:parameter="BV786-A"  transforms:value="0.0848465413" />
       </transforms:spillover>
       <transforms:spillover data-type:parameter="Alexa647-A"  userProvidedCompInfix="Comp-Alexa647-A" >
         <transforms:coefficient data-type:parameter="FITC-A"  transforms:value="0" />
         <transforms:coefficient data-type:parameter="PerCP-Cy5-5-A"  transforms:value="0.0081083104" />
         <transforms:coefficient data-type:parameter="PE-A"  transforms:value="0" />
         <transforms:coefficient data-type:parameter="mCherry-A"  transforms:value="0" />
         <transforms:coefficient data-type:parameter="PE-Cy5-A"  transforms:value="0.2422358096" />
         <transforms:coefficient data-type:parameter="PE-Cy7-A"  transforms:value="0.1052285209" />
         <transforms:coefficient data-type:parameter="Alexa647-A"  transforms:value="1" />
         <transforms:coefficient data-type:parameter="DAPI-A"  transforms:value="0" />
         <transforms:coefficient data-type:parameter="BV510-A"  transforms:value="0" />
         <transforms:coefficient data-type:parameter="BV650-A"  transforms:value="0" />
         <transforms:coefficient data-type:parameter="BV711-A"  transforms:value="0.0005559317" />
         <transforms:coefficient data-type:parameter="BV786-A"  transforms:value="0" />
       </transforms:spillover>
       <transforms:spillover data-type:parameter="DAPI-A"  userProvidedCompInfix="Comp-DAPI-A" >
         <transforms:coefficient data-type:parameter="FITC-A"  transforms:value="0.0007077553" />
         <transforms:coefficient data-type:parameter="PerCP-Cy5-5-A"  transforms:value="0" />
         <transforms:coefficient data-type:parameter="PE-A"  transforms:value="0.0002709397" />
         <transforms:coefficient data-type:parameter="mCherry-A"  transforms:value="0" />
         <transforms:coefficient data-type:parameter="PE-Cy5-A"  transforms:value="0.0002833438" />
         <transforms:coefficient data-type:parameter="PE-Cy7-A"  transforms:value="0.0006347478" />
         <transforms:coefficient data-type:parameter="Alexa647-A"  transforms:value="0.0008635101" />
         <transforms:coefficient data-type:parameter="DAPI-A"  transforms:value="1" />
         <transforms:coefficient data-type:parameter="BV510-A"  transforms:value="0.9687800407" />
         <transforms:coefficient data-type:parameter="BV650-A"  transforms:value="0.3680540621" />
         <transforms:coefficient data-type:parameter="BV711-A"  transforms:value="0.3091725409" />
         <transforms:coefficient data-type:parameter="BV786-A"  transforms:value="0.2981267571" />
       </transforms:spillover>
       <transforms:spillover data-type:parameter="BV510-A"  userProvidedCompInfix="Comp-BV510-A" >
         <transforms:coefficient data-type:parameter="FITC-A"  transforms:value="0" />
         <transforms:coefficient data-type:parameter="PerCP-Cy5-5-A"  transforms:value="0" />
         <transforms:coefficient data-type:parameter="PE-A"  transforms:value="0" />
         <transforms:coefficient data-type:parameter="mCherry-A"  transforms:value="0" />
         <transforms:coefficient data-type:parameter="PE-Cy5-A"  transforms:value="0" />
         <transforms:coefficient data-type:parameter="PE-Cy7-A"  transforms:value="0" />
         <transforms:coefficient data-type:parameter="Alexa647-A"  transforms:value="0.0227496084" />
         <transforms:coefficient data-type:parameter="DAPI-A"  transforms:value="0.1674740613" />
         <transforms:coefficient data-type:parameter="BV510-A"  transforms:value="1" />
         <transforms:coefficient data-type:parameter="BV650-A"  transforms:value="0.4101498127" />
         <transforms:coefficient data-type:parameter="BV711-A"  transforms:value="0.2662051618" />
         <transforms:coefficient data-type:parameter="BV786-A"  transforms:value="0.1545558721" />
       </transforms:spillover>
       <transforms:spillover data-type:parameter="BV650-A"  userProvidedCompInfix="Comp-BV650-A" >
         <transforms:coefficient data-type:parameter="FITC-A"  transforms:value="0" />
         <transforms:coefficient data-type:parameter="PerCP-Cy5-5-A"  transforms:value="0.0040323907" />
         <transforms:coefficient data-type:parameter="PE-A"  transforms:value="0" />
         <transforms:coefficient data-type:parameter="mCherry-A"  transforms:value="0.0219098739" />
         <transforms:coefficient data-type:parameter="PE-Cy5-A"  transforms:value="0.0729848146" />
         <transforms:coefficient data-type:parameter="PE-Cy7-A"  transforms:value="0.0287400316" />
         <transforms:coefficient data-type:parameter="Alexa647-A"  transforms:value="0.0713059455" />
         <transforms:coefficient data-type:parameter="DAPI-A"  transforms:value="0.0181648713" />
         <transforms:coefficient data-type:parameter="BV510-A"  transforms:value="0" />
         <transforms:coefficient data-type:parameter="BV650-A"  transforms:value="1" />
         <transforms:coefficient data-type:parameter="BV711-A"  transforms:value="0.6295597553" />
         <transforms:coefficient data-type:parameter="BV786-A"  transforms:value="0.2886740267" />
       </transforms:spillover>
       <transforms:spillover data-type:parameter="BV711-A"  userProvidedCompInfix="Comp-BV711-A" >
         <transforms:coefficient data-type:parameter="FITC-A"  transforms:value="0" />
         <transforms:coefficient data-type:parameter="PerCP-Cy5-5-A"  transforms:value="0.0880392417" />
         <transforms:coefficient data-type:parameter="PE-A"  transforms:value="0" />
         <transforms:coefficient data-type:parameter="mCherry-A"  transforms:value="0" />
         <transforms:coefficient data-type:parameter="PE-Cy5-A"  transforms:value="0.0023707005" />
         <transforms:coefficient data-type:parameter="PE-Cy7-A"  transforms:value="0.0286488254" />
         <transforms:coefficient data-type:parameter="Alexa647-A"  transforms:value="0.0041533727" />
         <transforms:coefficient data-type:parameter="DAPI-A"  transforms:value="0.0142904483" />
         <transforms:coefficient data-type:parameter="BV510-A"  transforms:value="0" />
         <transforms:coefficient data-type:parameter="BV650-A"  transforms:value="0.0036779372" />
         <transforms:coefficient data-type:parameter="BV711-A"  transforms:value="1" />
         <transforms:coefficient data-type:parameter="BV786-A"  transforms:value="0.8838974237" />
       </transforms:spillover>
       <transforms:spillover data-type:parameter="BV786-A"  userProvidedCompInfix="Comp-BV786-A" >
         <transforms:coefficient data-type:parameter="FITC-A"  transforms:value="0" />
         <transforms:coefficient data-type:parameter="PerCP-Cy5-5-A"  transforms:value="0" />
         <transforms:coefficient data-type:parameter="PE-A"  transforms:value="0" />
         <transforms:coefficient data-type:parameter="mCherry-A"  transforms:value="0" />
         <transforms:coefficient data-type:parameter="PE-Cy5-A"  transforms:value="0" />
         <transforms:coefficient data-type:parameter="PE-Cy7-A"  transforms:value="0.0127618751" />
         <transforms:coefficient data-type:parameter="Alexa647-A"  transforms:value="0" />
         <transforms:coefficient data-type:parameter="DAPI-A"  transforms:value="0.0051555908" />
         <transforms:coefficient data-type:parameter="BV510-A"  transforms:value="0" />
         <transforms:coefficient data-type:parameter="BV650-A"  transforms:value="0" />
         <transforms:coefficient data-type:parameter="BV711-A"  transforms:value="0.0053416896" />
         <transforms:coefficient data-type:parameter="BV786-A"  transforms:value="1" />
       </transforms:spillover>
     </transforms:spilloverMatrix>
   </Matrices>
   <Cytometers>
     <Cytometer name="DIVA"  cyt="LSRFortessa"  useFCS3="1"  extraNegs="0"  widthBasis="-100"  linMin="0"  logMin="3"  linMax="262144"  logMax="262144"  linearRescale="1"  logRescale="1"  linFromKW="1"  logFromKW="1"  useGain="0"  useTransform="1"  transformType="BIEX"  manufacturer=""  serialnumber=""  homepage="workspaces-and-samples/flowjo-and-your-cytometer/ws-cytometer-bd/"  icon="bd.PNG" >
       <LinParams>
         <Param>time</Param>
       </LinParams>
       <LogParams/>
       <FilterParams/>
       <TransformStore>
         <MatrixID matrixId="566dd0be-afd9-42bf-95e8-a35f47c4205e" >
           <Transforms>
             <transforms:linear transforms:minRange="0"  transforms:maxRange="262144"  gain="1" >
               <data-type:parameter data-type:name="FSC-W" />
             </transforms:linear>
             <transforms:biex transforms:length="256"  transforms:maxRange="262144"  transforms:neg="0"  transforms:width="-100"  transforms:pos="4.418539922" >
               <data-type:parameter data-type:name="PE-Cy7-A" />
             </transforms:biex>
             <transforms:biex transforms:length="256"  transforms:maxRange="262144"  transforms:neg="0"  transforms:width="-100"  transforms:pos="4.418539922" >
               <data-type:parameter data-type:name="PE-Cy5-A" />
             </transforms:biex>
             <transforms:linear transforms:minRange="0"  transforms:maxRange="262144"  gain="1" >
               <data-type:parameter data-type:name="SSC-H" />
             </transforms:linear>
             <transforms:biex transforms:length="256"  transforms:maxRange="262144"  transforms:neg="0"  transforms:width="-100"  transforms:pos="4.418539922" >
               <data-type:parameter data-type:name="DAPI-A" />
             </transforms:biex>
             <transforms:biex transforms:length="256"  transforms:maxRange="262144"  transforms:neg="0"  transforms:width="-100"  transforms:pos="4.418539922" >
               <data-type:parameter data-type:name="BV786-A" />
             </transforms:biex>
             <transforms:biex transforms:length="256"  transforms:maxRange="262144"  transforms:neg="0"  transforms:width="-100"  transforms:pos="4.418539922" >
               <data-type:parameter data-type:name="BV510-A" />
             </transforms:biex>
             <transforms:linear transforms:minRange="0"  transforms:maxRange="262144"  gain="1" >
               <data-type:parameter data-type:name="FSC-A" />
             </transforms:linear>
             <transforms:biex transforms:length="256"  transforms:maxRange="262144"  transforms:neg="0"  transforms:width="-100"  transforms:pos="4.418539922" >
               <data-type:parameter data-type:name="PE-A" />
             </transforms:biex>
             <transforms:biex transforms:length="256"  transforms:maxRange="262144"  transforms:neg="0"  transforms:width="-100"  transforms:pos="4.418539922" >
               <data-type:parameter data-type:name="BV711-A" />
             </transforms:biex>
             <transforms:linear transforms:minRange="0"  transforms:maxRange="262144"  gain="1" >
               <data-type:parameter data-type:name="SSC-A" />
             </transforms:linear>
             <transforms:linear transforms:minRange="0"  transforms:maxRange="262144"  gain="1" >
               <data-type:parameter data-type:name="FSC-H" />
             </transforms:linear>
             <transforms:biex transforms:length="256"  transforms:maxRange="262144"  transforms:neg="0"  transforms:width="-100"  transforms:pos="4.418539922" >
               <data-type:parameter data-type:name="PerCP-Cy5-5-A" />
             </transforms:biex>
             <transforms:biex transforms:length="256"  transforms:maxRange="262144"  transforms:neg="0"  transforms:width="-100"  transforms:pos="4.418539922" >
               <data-type:parameter data-type:name="Alexa647-A" />
             </transforms:biex>
             <transforms:biex transforms:length="256"  transforms:maxRange="262144"  transforms:neg="0"  transforms:width="-100"  transforms:pos="4.418539922" >
               <data-type:parameter data-type:name="mCherry-A" />
             </transforms:biex>
             <transforms:linear transforms:minRange="0"  transforms:maxRange="262144"  gain="1" >
               <data-type:parameter data-type:name="SSC-W" />
             </transforms:linear>
             <transforms:biex transforms:length="256"  transforms:maxRange="262144"  transforms:neg="0"  transforms:width="-100"  transforms:pos="4.418539922" >
               <data-type:parameter data-type:name="FITC-A" />
             </transforms:biex>
             <transforms:biex transforms:length="256"  transforms:maxRange="262144"  transforms:neg="0"  transforms:width="-100"  transforms:pos="4.418539922" >
               <data-type:parameter data-type:name="BV650-A" />
             </transforms:biex>
           </Transforms>
         </MatrixID>
       </TransformStore>
     </Cytometer>
   </Cytometers>
   <Groups>
     <GroupNode name="All Samples"  annotation=""  owningGroup="All Samples"  expanded="1"  sortPriority="10"  count="-1" >
       <Graph smoothing="0"  backColor="#ffffff"  foreColor="#000000"  type="Pseudocolor"  fast="1" >
         <Axis dimension="x"  name=""  label=""  auto="auto" />
         <Axis dimension="y"  name=""  label=""  auto="auto" />
         <GraphSettings level="5%"  smoothingHighResolution="1"  contourHighResolution="1"  histogramSmoothingCount="0"  graphResolution="256"  showOutliers="0"  drawLargeDots="0"  dotsToDraw="8000"  tint="le.chartfill.tinted.40"  lineWeight="le.lineweight.normal"  lineStyle="le.linestyle.solid" />
         <GraphEnvironment showGrid="0"  showAxes="tnlTNL"  showGates="1"  showFreqOnPlots="1"  showGateNameOnPlots="1"  showMedians="0"  showUncomped="0"  addEventParam="0"  lastYAxisName="" >
           <TextTraits font="SansSerif"  size="11"  name="Labels"  style="plain"  color="#000000"  background="#00ffffff"  just="left" />
           <TextTraits font="SansSerif"  size="11"  name="LayoutGates"  style="plain"  color="#000000"  background="#00ffffff"  just="left" />
           <TextTraits font="SansSerif"  size="9"  name="Numbers"  style="plain"  color="#000000"  background="#00ffffff"  just="left" />
           <TextTraits font="SansSerif"  size="9"  name="Legend"  style="plain"  color="#000000"  background="#00ffffff"  just="left" />
         </GraphEnvironment>
       </Graph>
       <Subpopulations>
         <Population name="Lymphocytes"  annotation=""  owningGroup="All Samples"  expanded="1"  sortPriority="10"  count="141656" >
           <Graph smoothing="0"  backColor="#ffffff"  foreColor="#000000"  heatMapStatParameter="Comp-FITC-A"  type="Pseudocolor"  fast="1" >
             <Axis dimension="x"  name="FSC-H"  label=""  auto="auto" />
             <Axis dimension="y"  name="FSC-A"  label=""  auto="auto" />
             <GraphSettings level="5%"  smoothingHighResolution="1"  contourHighResolution="1"  histogramSmoothingCount="0"  graphResolution="256"  showOutliers="0"  drawLargeDots="0"  dotsToDraw="8000"  tint="le.chartfill.tinted.40"  lineWeight="le.lineweight.normal"  lineStyle="le.linestyle.solid" />
             <GraphEnvironment showGrid="0"  showAxes="tnlTNL"  showGates="1"  showFreqOnPlots="1"  showGateNameOnPlots="1"  showMedians="0"  showUncomped="0"  addEventParam="0"  lastYAxisName="" >
               <TextTraits font="SansSerif"  size="11"  name="Labels"  style="plain"  color="#000000"  background="#00ffffff"  just="left" />
               <TextTraits font="SansSerif"  size="11"  name="LayoutGates"  style="plain"  color="#000000"  background="#00ffffff"  just="left" />
               <TextTraits font="SansSerif"  size="9"  name="Numbers"  style="plain"  color="#000000"  background="#00ffffff"  just="left" />
               <TextTraits font="SansSerif"  size="9"  name="Legend"  style="plain"  color="#000000"  background="#00ffffff"  just="left" />
               <WindowPosition x="432"  y="39"  width="390"  height="582"  displayed="1"  panelState="---" />
             </GraphEnvironment>
           </Graph>
           <Gate gating:id="ID563560658" >
             <gating:PolygonGate eventsInside="1"  annoOffsetX="-116"  annoOffsetY="-146"  tint="#000000"  isTinted="0"  lineWeight="Normal"  userDefined="1"  quadId="-1"  gateResolution="256" >
               <gating:dimension>
                 <data-type:fcs-dimension data-type:name="FSC-A" />
               </gating:dimension>
               <gating:dimension>
                 <data-type:fcs-dimension data-type:name="SSC-A" />
               </gating:dimension>
               <gating:vertex>
                 <gating:coordinate data-type:value="4128.2519685039" />
                 <gating:coordinate data-type:value="95803.6305220884" />
               </gating:vertex>
               <gating:vertex>
                 <gating:coordinate data-type:value="6192.3779527559" />
                 <gating:coordinate data-type:value="31583.6144578313" />
               </gating:vertex>
               <gating:vertex>
                 <gating:coordinate data-type:value="14448.8818897638" />
                 <gating:coordinate data-type:value="7369.5100401606" />
               </gating:vertex>
               <gating:vertex>
                 <gating:coordinate data-type:value="60891.7165354331" />
                 <gating:coordinate data-type:value="3158.3614457831" />
               </gating:vertex>
               <gating:vertex>
                 <gating:coordinate data-type:value="157905.6377952756" />
                 <gating:coordinate data-type:value="31583.6144578313" />
               </gating:vertex>
               <gating:vertex>
                 <gating:coordinate data-type:value="246663.0551181102" />
                 <gating:coordinate data-type:value="108437.0763052209" />
               </gating:vertex>
               <gating:vertex>
                 <gating:coordinate data-type:value="248727.1811023622" />
                 <gating:coordinate data-type:value="183184.9638554217" />
               </gating:vertex>
               <gating:vertex>
                 <gating:coordinate data-type:value="219829.4173228346" />
                 <gating:coordinate data-type:value="237929.8955823293" />
               </gating:vertex>
               <gating:vertex>
                 <gating:coordinate data-type:value="92885.6692913386" />
                 <gating:coordinate data-type:value="215821.3654618474" />
               </gating:vertex>
             </gating:PolygonGate>
           </Gate>
           <Subpopulations>
             <Population name="Single Cells"  annotation=""  owningGroup="All Samples"  expanded="1"  sortPriority="10"  count="131950" >
               <Graph smoothing="0"  backColor="#ffffff"  foreColor="#000000"  heatMapStatParameter="Comp-FITC-A"  type="Pseudocolor"  fast="1" >
                 <Axis dimension="x"  name="SSC-H"  label=""  auto="auto" />
                 <Axis dimension="y"  name="SSC-A"  label=""  auto="auto" />
                 <GraphSettings level="5%"  smoothingHighResolution="1"  contourHighResolution="1"  histogramSmoothingCount="0"  graphResolution="256"  showOutliers="0"  drawLargeDots="0"  dotsToDraw="8000"  tint="le.chartfill.tinted.40"  lineWeight="le.lineweight.normal"  lineStyle="le.linestyle.solid" />
                 <GraphEnvironment showGrid="0"  showAxes="tnlTNL"  showGates="1"  showFreqOnPlots="1"  showGateNameOnPlots="1"  showMedians="0"  showUncomped="0"  addEventParam="0"  lastYAxisName="" >
                   <TextTraits font="SansSerif"  size="11"  name="Labels"  style="plain"  color="#000000"  background="#00ffffff"  just="left" />
                   <TextTraits font="SansSerif"  size="11"  name="LayoutGates"  style="plain"  color="#000000"  background="#00ffffff"  just="left" />
                   <TextTraits font="SansSerif"  size="9"  name="Numbers"  style="plain"  color="#000000"  background="#00ffffff"  just="left" />
                   <TextTraits font="SansSerif"  size="9"  name="Legend"  style="plain"  color="#000000"  background="#00ffffff"  just="left" />
                   <WindowPosition x="966"  y="25"  width="390"  height="582"  displayed="1"  panelState="---" />
                 </GraphEnvironment>
               </Graph>
               <Gate gating:id="ID1881961870"  gating:parent_id="ID563560658" >
                 <gating:PolygonGate eventsInside="1"  annoOffsetX="252"  annoOffsetY="-175"  tint="#000000"  isTinted="0"  lineWeight="Normal"  userDefined="1"  quadId="-1"  gateResolution="256" >
                   <gating:dimension>
                     <data-type:fcs-dimension data-type:name="FSC-H" />
                   </gating:dimension>
                   <gating:dimension>
                     <data-type:fcs-dimension data-type:name="FSC-A" />
                   </gating:dimension>
                   <gating:vertex>
                     <gating:coordinate data-type:value="14448.8818897638" />
                     <gating:coordinate data-type:value="6316.7228915663" />
                   </gating:vertex>
                   <gating:vertex>
                     <gating:coordinate data-type:value="120751.3700787402" />
                     <gating:coordinate data-type:value="149495.7751004016" />
                   </gating:vertex>
                   <gating:vertex>
                     <gating:coordinate data-type:value="123847.5590551181" />
                     <gating:coordinate data-type:value="224243.6626506024" />
                   </gating:vertex>
                   <gating:vertex>
                     <gating:coordinate data-type:value="85661.2283464567" />
                     <gating:coordinate data-type:value="243193.8313253012" />
                   </gating:vertex>
                   <gating:vertex>
                     <gating:coordinate data-type:value="54699.3385826772" />
                     <gating:coordinate data-type:value="171604.3052208835" />
                   </gating:vertex>
                   <gating:vertex>
                     <gating:coordinate data-type:value="14448.8818897638" />
                     <gating:coordinate data-type:value="58956.0803212851" />
                   </gating:vertex>
                   <gating:vertex>
                     <gating:coordinate data-type:value="4128.2519685039" />
                     <gating:coordinate data-type:value="27372.4658634538" />
                   </gating:vertex>
                 </gating:PolygonGate>
               </Gate>
               <Subpopulations>
                 <Population name="Single Cells"  annotation=""  owningGroup="All Samples"  expanded="1"  sortPriority="10"  count="83220" >
                   <Graph smoothing="0"  backColor="#ffffff"  foreColor="#000000"  heatMapStatParameter="Comp-FITC-A"  type="Pseudocolor"  fast="1" >
                     <Axis dimension="x"  name="Comp-DAPI-A"  label=""  auto="auto" />
                     <Axis dimension="y"  name="Comp-PE-Cy7-A"  label=""  auto="auto" />
                     <GraphSettings level="5%"  smoothingHighResolution="1"  contourHighResolution="1"  histogramSmoothingCount="0"  graphResolution="256"  showOutliers="0"  drawLargeDots="0"  dotsToDraw="8000"  tint="le.chartfill.tinted.40"  lineWeight="le.lineweight.normal"  lineStyle="le.linestyle.solid" />
                     <GraphEnvironment showGrid="0"  showAxes="tnlTNL"  showGates="1"  showFreqOnPlots="1"  showGateNameOnPlots="1"  showMedians="0"  showUncomped="0"  addEventParam="0"  lastYAxisName="" >
                       <TextTraits font="SansSerif"  size="11"  name="Labels"  style="plain"  color="#000000"  background="#00ffffff"  just="left" />
                       <TextTraits font="SansSerif"  size="11"  name="LayoutGates"  style="plain"  color="#000000"  background="#00ffffff"  just="left" />
                       <TextTraits font="SansSerif"  size="9"  name="Numbers"  style="plain"  color="#000000"  background="#00ffffff"  just="left" />
                       <TextTraits font="SansSerif"  size="9"  name="Legend"  style="plain"  color="#000000"  background="#00ffffff"  just="left" />
                       <WindowPosition x="966"  y="25"  width="390"  height="582"  displayed="1"  panelState="---" />
                     </GraphEnvironment>
                   </Graph>
                   <Gate gating:id="ID112033532"  gating:parent_id="ID1881961870" >
                     <gating:PolygonGate eventsInside="1"  annoOffsetX="-57"  annoOffsetY="-105"  tint="#000000"  isTinted="0"  lineWeight="Normal"  userDefined="1"  quadId="-1"  gateResolution="256" >
                       <gating:dimension>
                         <data-type:fcs-dimension data-type:name="SSC-H" />
                       </gating:dimension>
                       <gating:dimension>
                         <data-type:fcs-dimension data-type:name="SSC-A" />
                       </gating:dimension>
                       <gating:vertex>
                         <gating:coordinate data-type:value="12384.7559055118" />
                         <gating:coordinate data-type:value="6316.7228915663" />
                       </gating:vertex>
                       <gating:vertex>
                         <gating:coordinate data-type:value="171322.4566929134" />
                         <gating:coordinate data-type:value="218979.7269076305" />
                       </gating:vertex>
                       <gating:vertex>
                         <gating:coordinate data-type:value="148617.0708661417" />
                         <gating:coordinate data-type:value="247404.9799196787" />
                       </gating:vertex>
                       <gating:vertex>
                         <gating:coordinate data-type:value="79468.8503937008" />
                         <gating:coordinate data-type:value="150548.562248996" />
                       </gating:vertex>
                       <gating:vertex>
                         <gating:coordinate data-type:value="4128.2519685039" />
                         <gating:coordinate data-type:value="22108.5301204819" />
                       </gating:vertex>
                     </gating:PolygonGate>
                   </Gate>
                   <Subpopulations>
                     <Population name="Viability, CD11b subset"  annotation=""  owningGroup="All Samples"  expanded="1"  sortPriority="10"  count="5093" >
                       <Graph smoothing="0"  backColor="#ffffff"  foreColor="#000000"  heatMapStatParameter="Comp-FITC-A"  type="Histogram"  fast="1" >
                         <Axis dimension="x"  name="Comp-FITC-A"  label=""  auto="auto" />
                         <Axis dimension="y"  name=""  label=""  auto="auto" />
                         <GraphSettings level="5%"  smoothingHighResolution="1"  contourHighResolution="1"  histogramSmoothingCount="0"  graphResolution="256"  showOutliers="0"  drawLargeDots="0"  dotsToDraw="8000"  tint="le.chartfill.tinted.40"  lineWeight="le.lineweight.normal"  lineStyle="le.linestyle.solid" />
                         <GraphEnvironment showGrid="0"  showAxes="tnlTNL"  showGates="1"  showFreqOnPlots="1"  showGateNameOnPlots="1"  showMedians="0"  showUncomped="0"  addEventParam="0"  lastYAxisName="" >
                           <TextTraits font="SansSerif"  size="11"  name="Labels"  style="plain"  color="#000000"  background="#00ffffff"  just="left" />
                           <TextTraits font="SansSerif"  size="11"  name="LayoutGates"  style="plain"  color="#000000"  background="#00ffffff"  just="left" />
                           <TextTraits font="SansSerif"  size="9"  name="Numbers"  style="plain"  color="#000000"  background="#00ffffff"  just="left" />
                           <TextTraits font="SansSerif"  size="9"  name="Legend"  style="plain"  color="#000000"  background="#00ffffff"  just="left" />
                           <WindowPosition x="966"  y="25"  width="390"  height="582"  displayed="1"  panelState="---" />
                         </GraphEnvironment>
                       </Graph>
                       <Gate gating:id="ID706687401"  gating:parent_id="ID112033532" >
                         <gating:RectangleGate eventsInside="1"  annoOffsetX="108"  annoOffsetY="-59"  tint="#000000"  isTinted="0"  lineWeight="Normal"  userDefined="1"  percentX="0"  percentY="0" >
                           <gating:dimension gating:min="436.3589760152017"  gating:max="10453.427947485252" >
                             <data-type:fcs-dimension data-type:name="Comp-DAPI-A" />
                           </gating:dimension>
                           <gating:dimension gating:min="402.7574051565397"  gating:max="190341.6827348661" >
                             <data-type:fcs-dimension data-type:name="Comp-PE-Cy7-A" />
                           </gating:dimension>
                         </gating:RectangleGate>
                       </Gate>
                       <Subpopulations>
                         <Statistic name="Geometric Mean"  annotation=""  owningGroup="All Samples"  expanded="1"  sortPriority="5"  id="Comp-FITC-A"  ancestor=""  correlate=""  value="609.658508301" />
                         <Population name="pHrodoGreen subset"  annotation=""  owningGroup="All Samples"  expanded="1"  sortPriority="10"  count="2132" >
                           <Graph smoothing="0"  backColor="#ffffff"  foreColor="#000000"  heatMapStatParameter="Comp-FITC-A"  type="Histogram"  fast="1" >
                             <Axis dimension="x"  name="Comp-FITC-A"  label=""  auto="auto" />
                             <Axis dimension="y"  name=""  label=""  auto="auto" />
                             <GraphSettings level="5%"  smoothingHighResolution="1"  contourHighResolution="1"  histogramSmoothingCount="0"  graphResolution="256"  showOutliers="0"  drawLargeDots="0"  dotsToDraw="8000"  tint="le.chartfill.tinted.40"  lineWeight="le.lineweight.normal"  lineStyle="le.linestyle.solid" />
                             <GraphEnvironment showGrid="0"  showAxes="tnlTNL"  showGates="1"  showFreqOnPlots="1"  showGateNameOnPlots="1"  showMedians="0"  showUncomped="0"  addEventParam="0"  lastYAxisName="" >
                               <TextTraits font="SansSerif"  size="11"  name="Labels"  style="plain"  color="#000000"  background="#00ffffff"  just="left" />
                               <TextTraits font="SansSerif"  size="11"  name="LayoutGates"  style="plain"  color="#000000"  background="#00ffffff"  just="left" />
                               <TextTraits font="SansSerif"  size="9"  name="Numbers"  style="plain"  color="#000000"  background="#00ffffff"  just="left" />
                               <TextTraits font="SansSerif"  size="9"  name="Legend"  style="plain"  color="#000000"  background="#00ffffff"  just="left" />
                               <WindowPosition x="966"  y="25"  width="390"  height="582"  displayed="1"  panelState="---" />
                             </GraphEnvironment>
                           </Graph>
                           <Gate gating:id="ID823485928"  gating:parent_id="ID706687401" >
                             <gating:RectangleGate eventsInside="1"  annoOffsetX="0"  annoOffsetY="0"  tint="#000000"  isTinted="0"  lineWeight="Normal"  userDefined="1" >
                               <gating:dimension gating:min="482.1643646009919"  gating:max="199346.458130805"  yRatio="0.8232931726907631" >
                                 <data-type:fcs-dimension data-type:name="Comp-FITC-A" />
                               </gating:dimension>
                             </gating:RectangleGate>
                           </Gate>
                         </Population>
                       </Subpopulations>
                     </Population>
                   </Subpopulations>
                 </Population>
               </Subpopulations>
             </Population>
           </Subpopulations>
         </Population>
       </Subpopulations>
       <Group name="All Samples"  live="1"  role="ws.group.dlog.test"  key=""  synchronized="0"  foreground="#000000"  fontStyle="bold" >
         <Criteria/>
         <SampleRefs>
           <SampleRef sampleID="1" />
           <SampleRef sampleID="2" />
           <SampleRef sampleID="3" />
           <SampleRef sampleID="4" />
           <SampleRef sampleID="5" />
           <SampleRef sampleID="10" />
           <SampleRef sampleID="7" />
           <SampleRef sampleID="8" />
           <SampleRef sampleID="9" />
           <SampleRef sampleID="6" />
         </SampleRefs>
         <Keywords/>
       </Group>
     </GroupNode>
     <GroupNode name="Compensation"  annotation=""  owningGroup="Compensation"  expanded="1"  sortPriority="10"  count="-1" >
       <Graph smoothing="0"  backColor="#ffffff"  foreColor="#000000"  type="Pseudocolor"  fast="1" >
         <Axis dimension="x"  name=""  label=""  auto="auto" />
         <Axis dimension="y"  name=""  label=""  auto="auto" />
         <GraphSettings level="5%"  smoothingHighResolution="1"  contourHighResolution="1"  histogramSmoothingCount="0"  graphResolution="256"  showOutliers="0"  drawLargeDots="0"  dotsToDraw="8000"  tint="le.chartfill.tinted.40"  lineWeight="le.lineweight.normal"  lineStyle="le.linestyle.solid" />
         <GraphEnvironment showGrid="0"  showAxes="tnlTNL"  showGates="1"  showFreqOnPlots="1"  showGateNameOnPlots="1"  showMedians="0"  showUncomped="0"  addEventParam="0"  lastYAxisName="" >
           <TextTraits font="SansSerif"  size="11"  name="Labels"  style="plain"  color="#000000"  background="#00ffffff"  just="left" />
           <TextTraits font="SansSerif"  size="11"  name="LayoutGates"  style="plain"  color="#000000"  background="#00ffffff"  just="left" />
           <TextTraits font="SansSerif"  size="9"  name="Numbers"  style="plain"  color="#000000"  background="#00ffffff"  just="left" />
           <TextTraits font="SansSerif"  size="9"  name="Legend"  style="plain"  color="#000000"  background="#00ffffff"  just="left" />
         </GraphEnvironment>
       </Graph>
       <Group name="Compensation"  live="1"  role="ws.group.dlog.compensation"  key=""  synchronized="0"  foreground="#bc1900"  fontStyle="bold" >
         <Criteria>
           <Criterion connector="And"  keyword="$FIL"  function="Contains"  value="comp" />
           <Criterion connector="Or"  keyword="$FIL"  function="Contains"  value="unstained" />
         </Criteria>
         <Keywords/>
       </Group>
     </GroupNode>
   </Groups>
   <SampleList>
     <Sample>
       <DataSet uri="file:/Volumes/scheinberglab/Manish%20Malviya/mskccproject/Results/Flow%20Cytometry/FORTESSA/2023/20230915-invivo%20phagocytosis/Invivo-IPscFvCD4T-MP-phagocytosis20230915_Control_001_006.fcs"  sampleID="1" />
       <transforms:spilloverMatrix spectral="0"  prefix="Comp-"  name="Acquisition-defined"  editable="0"  color="#c0c0c0"  version="FlowJo-10.8.1"  status="FINALIZED"  transforms:id="566dd0be-afd9-42bf-95e8-a35f47c4205e"  suffix="" >
         <data-type:parameters>
           <data-type:parameter data-type:name="FITC-A"  userProvidedCompInfix="Comp-FITC-A" />
           <data-type:parameter data-type:name="PerCP-Cy5-5-A"  userProvidedCompInfix="Comp-PerCP-Cy5-5-A" />
           <data-type:parameter data-type:name="PE-A"  userProvidedCompInfix="Comp-PE-A" />
           <data-type:parameter data-type:name="mCherry-A"  userProvidedCompInfix="Comp-mCherry-A" />
           <data-type:parameter data-type:name="PE-Cy5-A"  userProvidedCompInfix="Comp-PE-Cy5-A" />
           <data-type:parameter data-type:name="PE-Cy7-A"  userProvidedCompInfix="Comp-PE-Cy7-A" />
           <data-type:parameter data-type:name="Alexa647-A"  userProvidedCompInfix="Comp-Alexa647-A" />
           <data-type:parameter data-type:name="DAPI-A"  userProvidedCompInfix="Comp-DAPI-A" />
           <data-type:parameter data-type:name="BV510-A"  userProvidedCompInfix="Comp-BV510-A" />
           <data-type:parameter data-type:name="BV650-A"  userProvidedCompInfix="Comp-BV650-A" />
           <data-type:parameter data-type:name="BV711-A"  userProvidedCompInfix="Comp-BV711-A" />
           <data-type:parameter data-type:name="BV786-A"  userProvidedCompInfix="Comp-BV786-A" />
         </data-type:parameters>
         <transforms:spillover data-type:parameter="FITC-A"  userProvidedCompInfix="Comp-FITC-A" >
           <transforms:coefficient data-type:parameter="FITC-A"  transforms:value="1" />
           <transforms:coefficient data-type:parameter="PerCP-Cy5-5-A"  transforms:value="0.0088856779" />
           <transforms:coefficient data-type:parameter="PE-A"  transforms:value="0" />
           <transforms:coefficient data-type:parameter="mCherry-A"  transforms:value="0" />
           <transforms:coefficient data-type:parameter="PE-Cy5-A"  transforms:value="0" />
           <transforms:coefficient data-type:parameter="PE-Cy7-A"  transforms:value="0" />
           <transforms:coefficient data-type:parameter="Alexa647-A"  transforms:value="0" />
           <transforms:coefficient data-type:parameter="DAPI-A"  transforms:value="0.000272698" />
           <transforms:coefficient data-type:parameter="BV510-A"  transforms:value="0.0471771657" />
           <transforms:coefficient data-type:parameter="BV650-A"  transforms:value="0.0009522239" />
           <transforms:coefficient data-type:parameter="BV711-A"  transforms:value="0" />
           <transforms:coefficient data-type:parameter="BV786-A"  transforms:value="0" />
         </transforms:spillover>
         <transforms:spillover data-type:parameter="PerCP-Cy5-5-A"  userProvidedCompInfix="Comp-PerCP-Cy5-5-A" >
           <transforms:coefficient data-type:parameter="FITC-A"  transforms:value="0" />
           <transforms:coefficient data-type:parameter="PerCP-Cy5-5-A"  transforms:value="1" />
           <transforms:coefficient data-type:parameter="PE-A"  transforms:value="0" />
           <transforms:coefficient data-type:parameter="mCherry-A"  transforms:value="0" />
           <transforms:coefficient data-type:parameter="PE-Cy5-A"  transforms:value="0.1370005906" />
           <transforms:coefficient data-type:parameter="PE-Cy7-A"  transforms:value="0.1667583585" />
           <transforms:coefficient data-type:parameter="Alexa647-A"  transforms:value="0.0273895245" />
           <transforms:coefficient data-type:parameter="DAPI-A"  transforms:value="0" />
           <transforms:coefficient data-type:parameter="BV510-A"  transforms:value="0" />
           <transforms:coefficient data-type:parameter="BV650-A"  transforms:value="0.0104164016" />
           <transforms:coefficient data-type:parameter="BV711-A"  transforms:value="0.4548140466" />
           <transforms:coefficient data-type:parameter="BV786-A"  transforms:value="0.2910805941" />
         </transforms:spillover>
         <transforms:spillover data-type:parameter="PE-A"  userProvidedCompInfix="Comp-PE-A" >
           <transforms:coefficient data-type:parameter="FITC-A"  transforms:value="0" />
           <transforms:coefficient data-type:parameter="PerCP-Cy5-5-A"  transforms:value="0.0505321808" />
           <transforms:coefficient data-type:parameter="PE-A"  transforms:value="1" />
           <transforms:coefficient data-type:parameter="mCherry-A"  transforms:value="0.675335288" />
           <transforms:coefficient data-type:parameter="PE-Cy5-A"  transforms:value="0.0731865764" />
           <transforms:coefficient data-type:parameter="PE-Cy7-A"  transforms:value="0.0202074237" />
           <transforms:coefficient data-type:parameter="Alexa647-A"  transforms:value="0" />
           <transforms:coefficient data-type:parameter="DAPI-A"  transforms:value="0" />
           <transforms:coefficient data-type:parameter="BV510-A"  transforms:value="0" />
           <transforms:coefficient data-type:parameter="BV650-A"  transforms:value="0.0061155553" />
           <transforms:coefficient data-type:parameter="BV711-A"  transforms:value="0.0023101678" />
           <transforms:coefficient data-type:parameter="BV786-A"  transforms:value="0" />
         </transforms:spillover>
         <transforms:spillover data-type:parameter="mCherry-A"  userProvidedCompInfix="Comp-mCherry-A" >
           <transforms:coefficient data-type:parameter="FITC-A"  transforms:value="0.0086595071" />
           <transforms:coefficient data-type:parameter="PerCP-Cy5-5-A"  transforms:value="0.0367832743" />
           <transforms:coefficient data-type:parameter="PE-A"  transforms:value="0.1408711076" />
           <transforms:coefficient data-type:parameter="mCherry-A"  transforms:value="1" />
           <transforms:coefficient data-type:parameter="PE-Cy5-A"  transforms:value="0.2443487346" />
           <transforms:coefficient data-type:parameter="PE-Cy7-A"  transforms:value="0.1326967627" />
           <transforms:coefficient data-type:parameter="Alexa647-A"  transforms:value="0.0023641207" />
           <transforms:coefficient data-type:parameter="DAPI-A"  transforms:value="0.0025880388" />
           <transforms:coefficient data-type:parameter="BV510-A"  transforms:value="0.0037969935" />
           <transforms:coefficient data-type:parameter="BV650-A"  transforms:value="0.011686787" />
           <transforms:coefficient data-type:parameter="BV711-A"  transforms:value="0.0085592782" />
           <transforms:coefficient data-type:parameter="BV786-A"  transforms:value="0.005573546" />
         </transforms:spillover>
         <transforms:spillover data-type:parameter="PE-Cy5-A"  userProvidedCompInfix="Comp-PE-Cy5-A" >
           <transforms:coefficient data-type:parameter="FITC-A"  transforms:value="0" />
           <transforms:coefficient data-type:parameter="PerCP-Cy5-5-A"  transforms:value="0.6873759031" />
           <transforms:coefficient data-type:parameter="PE-A"  transforms:value="0.0108967293" />
           <transforms:coefficient data-type:parameter="mCherry-A"  transforms:value="0.0088155521" />
           <transforms:coefficient data-type:parameter="PE-Cy5-A"  transforms:value="1" />
           <transforms:coefficient data-type:parameter="PE-Cy7-A"  transforms:value="0.422072947" />
           <transforms:coefficient data-type:parameter="Alexa647-A"  transforms:value="0.1266195625" />
           <transforms:coefficient data-type:parameter="DAPI-A"  transforms:value="0" />
           <transforms:coefficient data-type:parameter="BV510-A"  transforms:value="0" />
           <transforms:coefficient data-type:parameter="BV650-A"  transforms:value="0.0679156184" />
           <transforms:coefficient data-type:parameter="BV711-A"  transforms:value="0.0619321689" />
           <transforms:coefficient data-type:parameter="BV786-A"  transforms:value="0.0318383239" />
         </transforms:spillover>
         <transforms:spillover data-type:parameter="PE-Cy7-A"  userProvidedCompInfix="Comp-PE-Cy7-A" >
           <transforms:coefficient data-type:parameter="FITC-A"  transforms:value="0" />
           <transforms:coefficient data-type:parameter="PerCP-Cy5-5-A"  transforms:value="0" />
           <transforms:coefficient data-type:parameter="PE-A"  transforms:value="0.003700915" />
           <transforms:coefficient data-type:parameter="mCherry-A"  transforms:value="0.0017496418" />
           <transforms:coefficient data-type:parameter="PE-Cy5-A"  transforms:value="0" />
           <transforms:coefficient data-type:parameter="PE-Cy7-A"  transforms:value="1" />
           <transforms:coefficient data-type:parameter="Alexa647-A"  transforms:value="0" />
           <transforms:coefficient data-type:parameter="DAPI-A"  transforms:value="0" />
           <transforms:coefficient data-type:parameter="BV510-A"  transforms:value="0" />
           <transforms:coefficient data-type:parameter="BV650-A"  transforms:value="0" />
           <transforms:coefficient data-type:parameter="BV711-A"  transforms:value="0" />
           <transforms:coefficient data-type:parameter="BV786-A"  transforms:value="0.0848465413" />
         </transforms:spillover>
         <transforms:spillover data-type:parameter="Alexa647-A"  userProvidedCompInfix="Comp-Alexa647-A" >
           <transforms:coefficient data-type:parameter="FITC-A"  transforms:value="0" />
           <transforms:coefficient data-type:parameter="PerCP-Cy5-5-A"  transforms:value="0.0081083104" />
           <transforms:coefficient data-type:parameter="PE-A"  transforms:value="0" />
           <transforms:coefficient data-type:parameter="mCherry-A"  transforms:value="0" />
           <transforms:coefficient data-type:parameter="PE-Cy5-A"  transforms:value="0.2422358096" />
           <transforms:coefficient data-type:parameter="PE-Cy7-A"  transforms:value="0.1052285209" />
           <transforms:coefficient data-type:parameter="Alexa647-A"  transforms:value="1" />
           <transforms:coefficient data-type:parameter="DAPI-A"  transforms:value="0" />
           <transforms:coefficient data-type:parameter="BV510-A"  transforms:value="0" />
           <transforms:coefficient data-type:parameter="BV650-A"  transforms:value="0" />
           <transforms:coefficient data-type:parameter="BV711-A"  transforms:value="0.0005559317" />
           <transforms:coefficient data-type:parameter="BV786-A"  transforms:value="0" />
         </transforms:spillover>
         <transforms:spillover data-type:parameter="DAPI-A"  userProvidedCompInfix="Comp-DAPI-A" >
           <transforms:coefficient data-type:parameter="FITC-A"  transforms:value="0.0007077553" />
           <transforms:coefficient data-type:parameter="PerCP-Cy5-5-A"  transforms:value="0" />
           <transforms:coefficient data-type:parameter="PE-A"  transforms:value="0.0002709397" />
           <transforms:coefficient data-type:parameter="mCherry-A"  transforms:value="0" />
           <transforms:coefficient data-type:parameter="PE-Cy5-A"  transforms:value="0.0002833438" />
           <transforms:coefficient data-type:parameter="PE-Cy7-A"  transforms:value="0.0006347478" />
           <transforms:coefficient data-type:parameter="Alexa647-A"  transforms:value="0.0008635101" />
           <transforms:coefficient data-type:parameter="DAPI-A"  transforms:value="1" />
           <transforms:coefficient data-type:parameter="BV510-A"  transforms:value="0.9687800407" />
           <transforms:coefficient data-type:parameter="BV650-A"  transforms:value="0.3680540621" />
           <transforms:coefficient data-type:parameter="BV711-A"  transforms:value="0.3091725409" />
           <transforms:coefficient data-type:parameter="BV786-A"  transforms:value="0.2981267571" />
         </transforms:spillover>
         <transforms:spillover data-type:parameter="BV510-A"  userProvidedCompInfix="Comp-BV510-A" >
           <transforms:coefficient data-type:parameter="FITC-A"  transforms:value="0" />
           <transforms:coefficient data-type:parameter="PerCP-Cy5-5-A"  transforms:value="0" />
           <transforms:coefficient data-type:parameter="PE-A"  transforms:value="0" />
           <transforms:coefficient data-type:parameter="mCherry-A"  transforms:value="0" />
           <transforms:coefficient data-type:parameter="PE-Cy5-A"  transforms:value="0" />
           <transforms:coefficient data-type:parameter="PE-Cy7-A"  transforms:value="0" />
           <transforms:coefficient data-type:parameter="Alexa647-A"  transforms:value="0.0227496084" />
           <transforms:coefficient data-type:parameter="DAPI-A"  transforms:value="0.1674740613" />
           <transforms:coefficient data-type:parameter="BV510-A"  transforms:value="1" />
           <transforms:coefficient data-type:parameter="BV650-A"  transforms:value="0.4101498127" />
           <transforms:coefficient data-type:parameter="BV711-A"  transforms:value="0.2662051618" />
           <transforms:coefficient data-type:parameter="BV786-A"  transforms:value="0.1545558721" />
         </transforms:spillover>
         <transforms:spillover data-type:parameter="BV650-A"  userProvidedCompInfix="Comp-BV650-A" >
           <transforms:coefficient data-type:parameter="FITC-A"  transforms:value="0" />
           <transforms:coefficient data-type:parameter="PerCP-Cy5-5-A"  transforms:value="0.0040323907" />
           <transforms:coefficient data-type:parameter="PE-A"  transforms:value="0" />
           <transforms:coefficient data-type:parameter="mCherry-A"  transforms:value="0.0219098739" />
           <transforms:coefficient data-type:parameter="PE-Cy5-A"  transforms:value="0.0729848146" />
           <transforms:coefficient data-type:parameter="PE-Cy7-A"  transforms:value="0.0287400316" />
           <transforms:coefficient data-type:parameter="Alexa647-A"  transforms:value="0.0713059455" />
           <transforms:coefficient data-type:parameter="DAPI-A"  transforms:value="0.0181648713" />
           <transforms:coefficient data-type:parameter="BV510-A"  transforms:value="0" />
           <transforms:coefficient data-type:parameter="BV650-A"  transforms:value="1" />
           <transforms:coefficient data-type:parameter="BV711-A"  transforms:value="0.6295597553" />
           <transforms:coefficient data-type:parameter="BV786-A"  transforms:value="0.2886740267" />
         </transforms:spillover>
         <transforms:spillover data-type:parameter="BV711-A"  userProvidedCompInfix="Comp-BV711-A" >
           <transforms:coefficient data-type:parameter="FITC-A"  transforms:value="0" />
           <transforms:coefficient data-type:parameter="PerCP-Cy5-5-A"  transforms:value="0.0880392417" />
           <transforms:coefficient data-type:parameter="PE-A"  transforms:value="0" />
           <transforms:coefficient data-type:parameter="mCherry-A"  transforms:value="0" />
           <transforms:coefficient data-type:parameter="PE-Cy5-A"  transforms:value="0.0023707005" />
           <transforms:coefficient data-type:parameter="PE-Cy7-A"  transforms:value="0.0286488254" />
           <transforms:coefficient data-type:parameter="Alexa647-A"  transforms:value="0.0041533727" />
           <transforms:coefficient data-type:parameter="DAPI-A"  transforms:value="0.0142904483" />
           <transforms:coefficient data-type:parameter="BV510-A"  transforms:value="0" />
           <transforms:coefficient data-type:parameter="BV650-A"  transforms:value="0.0036779372" />
           <transforms:coefficient data-type:parameter="BV711-A"  transforms:value="1" />
           <transforms:coefficient data-type:parameter="BV786-A"  transforms:value="0.8838974237" />
         </transforms:spillover>
         <transforms:spillover data-type:parameter="BV786-A"  userProvidedCompInfix="Comp-BV786-A" >
           <transforms:coefficient data-type:parameter="FITC-A"  transforms:value="0" />
           <transforms:coefficient data-type:parameter="PerCP-Cy5-5-A"  transforms:value="0" />
           <transforms:coefficient data-type:parameter="PE-A"  transforms:value="0" />
           <transforms:coefficient data-type:parameter="mCherry-A"  transforms:value="0" />
           <transforms:coefficient data-type:parameter="PE-Cy5-A"  transforms:value="0" />
           <transforms:coefficient data-type:parameter="PE-Cy7-A"  transforms:value="0.0127618751" />
           <transforms:coefficient data-type:parameter="Alexa647-A"  transforms:value="0" />
           <transforms:coefficient data-type:parameter="DAPI-A"  transforms:value="0.0051555908" />
           <transforms:coefficient data-type:parameter="BV510-A"  transforms:value="0" />
           <transforms:coefficient data-type:parameter="BV650-A"  transforms:value="0" />
           <transforms:coefficient data-type:parameter="BV711-A"  transforms:value="0.0053416896" />
           <transforms:coefficient data-type:parameter="BV786-A"  transforms:value="1" />
         </transforms:spillover>
       </transforms:spilloverMatrix>
       <Transformations>
         <transforms:linear transforms:minRange="0"  transforms:maxRange="262144"  gain="1" >
           <data-type:parameter data-type:name="FSC-A" />
         </transforms:linear>
         <transforms:linear transforms:minRange="0"  transforms:maxRange="262144"  gain="1" >
           <data-type:parameter data-type:name="FSC-H" />
         </transforms:linear>
         <transforms:linear transforms:minRange="0"  transforms:maxRange="262144"  gain="1" >
           <data-type:parameter data-type:name="FSC-W" />
         </transforms:linear>
         <transforms:linear transforms:minRange="0"  transforms:maxRange="262144"  gain="1" >
           <data-type:parameter data-type:name="SSC-A" />
         </transforms:linear>
         <transforms:linear transforms:minRange="0"  transforms:maxRange="262144"  gain="1" >
           <data-type:parameter data-type:name="SSC-H" />
         </transforms:linear>
         <transforms:linear transforms:minRange="0"  transforms:maxRange="262144"  gain="1" >
           <data-type:parameter data-type:name="SSC-W" />
         </transforms:linear>
         <transforms:biex transforms:length="256"  transforms:maxRange="262144"  transforms:neg="0"  transforms:width="-100"  transforms:pos="4.418539922" >
           <data-type:parameter data-type:name="FITC-A" />
         </transforms:biex>
         <transforms:biex transforms:length="256"  transforms:maxRange="262144"  transforms:neg="0"  transforms:width="-100"  transforms:pos="4.418539922" >
           <data-type:parameter data-type:name="PerCP-Cy5-5-A" />
         </transforms:biex>
         <transforms:biex transforms:length="256"  transforms:maxRange="262144"  transforms:neg="0"  transforms:width="-100"  transforms:pos="4.418539922" >
           <data-type:parameter data-type:name="PE-A" />
         </transforms:biex>
         <transforms:biex transforms:length="256"  transforms:maxRange="262144"  transforms:neg="0"  transforms:width="-100"  transforms:pos="4.418539922" >
           <data-type:parameter data-type:name="mCherry-A" />
         </transforms:biex>
         <transforms:biex transforms:length="256"  transforms:maxRange="262144"  transforms:neg="0"  transforms:width="-100"  transforms:pos="4.418539922" >
           <data-type:parameter data-type:name="PE-Cy5-A" />
         </transforms:biex>
         <transforms:biex transforms:length="256"  transforms:maxRange="262144"  transforms:neg="0"  transforms:width="-100"  transforms:pos="4.418539922" >
           <data-type:parameter data-type:name="PE-Cy7-A" />
         </transforms:biex>
         <transforms:biex transforms:length="256"  transforms:maxRange="262144"  transforms:neg="0"  transforms:width="-100"  transforms:pos="4.418539922" >
           <data-type:parameter data-type:name="Alexa647-A" />
         </transforms:biex>
         <transforms:biex transforms:length="256"  transforms:maxRange="262144"  transforms:neg="0"  transforms:width="-100"  transforms:pos="4.418539922" >
           <data-type:parameter data-type:name="DAPI-A" />
         </transforms:biex>
         <transforms:biex transforms:length="256"  transforms:maxRange="262144"  transforms:neg="0"  transforms:width="-100"  transforms:pos="4.418539922" >
           <data-type:parameter data-type:name="BV510-A" />
         </transforms:biex>
         <transforms:biex transforms:length="256"  transforms:maxRange="262144"  transforms:neg="0"  transforms:width="-100"  transforms:pos="4.418539922" >
           <data-type:parameter data-type:name="BV650-A" />
         </transforms:biex>
         <transforms:biex transforms:length="256"  transforms:maxRange="262144"  transforms:neg="0"  transforms:width="-100"  transforms:pos="4.418539922" >
           <data-type:parameter data-type:name="BV711-A" />
         </transforms:biex>
         <transforms:biex transforms:length="256"  transforms:maxRange="262144"  transforms:neg="0"  transforms:width="-100"  transforms:pos="4.418539922" >
           <data-type:parameter data-type:name="BV786-A" />
         </transforms:biex>
         <transforms:linear transforms:minRange="0.2466400438"  transforms:maxRange="23"  gain="0.0046623827" >
           <data-type:parameter data-type:name="Time" />
         </transforms:linear>
         <transforms:biex transforms:length="256"  transforms:maxRange="262144"  transforms:neg="0"  transforms:width="-100"  transforms:pos="4.418539922" >
           <data-type:parameter data-type:name="Comp-FITC-A" />
         </transforms:biex>
         <transforms:biex transforms:length="256"  transforms:maxRange="262144"  transforms:neg="0"  transforms:width="-100"  transforms:pos="4.418539922" >
           <data-type:parameter data-type:name="Comp-PerCP-Cy5-5-A" />
         </transforms:biex>
         <transforms:biex transforms:length="256"  transforms:maxRange="262144"  transforms:neg="0"  transforms:width="-100"  transforms:pos="4.418539922" >
           <data-type:parameter data-type:name="Comp-PE-A" />
         </transforms:biex>
         <transforms:biex transforms:length="256"  transforms:maxRange="262144"  transforms:neg="0"  transforms:width="-100"  transforms:pos="4.418539922" >
           <data-type:parameter data-type:name="Comp-mCherry-A" />
         </transforms:biex>
         <transforms:biex transforms:length="256"  transforms:maxRange="262144"  transforms:neg="0"  transforms:width="-100"  transforms:pos="4.418539922" >
           <data-type:parameter data-type:name="Comp-PE-Cy5-A" />
         </transforms:biex>
         <transforms:biex transforms:length="256"  transforms:maxRange="262144"  transforms:neg="0"  transforms:width="-100"  transforms:pos="4.418539922" >
           <data-type:parameter data-type:name="Comp-PE-Cy7-A" />
         </transforms:biex>
         <transforms:biex transforms:length="256"  transforms:maxRange="262144"  transforms:neg="0"  transforms:width="-100"  transforms:pos="4.418539922" >
           <data-type:parameter data-type:name="Comp-Alexa647-A" />
         </transforms:biex>
         <transforms:biex transforms:length="256"  transforms:maxRange="262144"  transforms:neg="0"  transforms:width="-100"  transforms:pos="4.418539922" >
           <data-type:parameter data-type:name="Comp-DAPI-A" />
         </transforms:biex>
         <transforms:biex transforms:length="256"  transforms:maxRange="262144"  transforms:neg="0"  transforms:width="-100"  transforms:pos="4.418539922" >
           <data-type:parameter data-type:name="Comp-BV510-A" />
         </transforms:biex>
         <transforms:biex transforms:length="256"  transforms:maxRange="262144"  transforms:neg="0"  transforms:width="-100"  transforms:pos="4.418539922" >
           <data-type:parameter data-type:name="Comp-BV650-A" />
         </transforms:biex>
         <transforms:biex transforms:length="256"  transforms:maxRange="262144"  transforms:neg="0"  transforms:width="-100"  transforms:pos="4.418539922" >
           <data-type:parameter data-type:name="Comp-BV711-A" />
         </transforms:biex>
         <transforms:biex transforms:length="256"  transforms:maxRange="262144"  transforms:neg="0"  transforms:width="-100"  transforms:pos="4.418539922" >
           <data-type:parameter data-type:name="Comp-BV786-A" />
         </transforms:biex>
       </Transformations>
       <Keywords>
         <Keyword name="FJ_FCS_VERSION"  value="3" />
         <Keyword name="$BEGINANALYSIS"  value="0" />
         <Keyword name="$ENDANALYSIS"  value="0" />
         <Keyword name="$BEGINSTEXT"  value="0" />
         <Keyword name="$ENDSTEXT"  value="0" />
         <Keyword name="$BEGINDATA"  value="5225" />
         <Keyword name="$ENDDATA"  value="15205224           " />
         <Keyword name="$FIL"  value="Invivo-IPscFvCD4T-MP-phagocytosis20230915_Control_001_006.fcs" />
         <Keyword name="$SYS"  value="Windows 7 6.1" />
         <Keyword name="$TOT"  value="200000             " />
         <Keyword name="$PAR"  value="19" />
         <Keyword name="$MODE"  value="L" />
         <Keyword name="$BYTEORD"  value="4,3,2,1" />
         <Keyword name="$DATATYPE"  value="F" />
         <Keyword name="$NEXTDATA"  value="0" />
         <Keyword name="CREATOR"  value="BD FACSDiva Software Version 8.0.1" />
         <Keyword name="TUBE NAME"  value="Control_001" />
         <Keyword name="$SRC"  value="Invivo-IPscFvCD4T-MP-phagocytosis20230915" />
         <Keyword name="EXPERIMENT NAME"  value="FoxP3 Staing20230808" />
         <Keyword name="GUID"  value="81735df0-4402-45a5-afd7-9d18b0259cb5" />
         <Keyword name="$DATE"  value="15-SEP-2023" />
         <Keyword name="$BTIM"  value="17:13:24" />
         <Keyword name="$ETIM"  value="17:13:47" />
         <Keyword name="$CYT"  value="LSRFortessa" />
         <Keyword name="SETTINGS"  value="Cytometer" />
         <Keyword name="CYTNUM"  value="H64717700039" />
         <Keyword name="WINDOW EXTENSION"  value="10.00" />
         <Keyword name="EXPORT USER NAME"  value="100008006" />
         <Keyword name="EXPORT TIME"  value="15-SEP-2023-17:15:28" />
         <Keyword name="$OP"  value="100008006" />
         <Keyword name="FSC ASF"  value="0.60" />
         <Keyword name="AUTOBS"  value="TRUE" />
         <Keyword name="$INST"  value=" " />
         <Keyword name="LASER1NAME"  value="Blue" />
         <Keyword name="LASER1DELAY"  value="0.00" />
         <Keyword name="LASER1ASF"  value="0.67" />
         <Keyword name="LASER2NAME"  value="YelGreen" />
         <Keyword name="LASER2DELAY"  value="-73.49" />
         <Keyword name="LASER2ASF"  value="0.51" />
         <Keyword name="LASER3NAME"  value="Red" />
         <Keyword name="LASER3DELAY"  value="-36.49" />
         <Keyword name="LASER3ASF"  value="0.57" />
         <Keyword name="LASER4NAME"  value="Violet" />
         <Keyword name="LASER4DELAY"  value="34.91" />
         <Keyword name="LASER4ASF"  value="0.83" />
         <Keyword name="LASER5NAME"  value="UV" />
         <Keyword name="LASER5DELAY"  value="69.89" />
         <Keyword name="LASER5ASF"  value="0.41" />
         <Keyword name="$TIMESTEP"  value="0.01" />
         <Keyword name="SPILL"  value="12,FITC-A,PerCP-Cy5-5-A,PE-A,mCherry-A,PE-Cy5-A,PE-Cy7-A,Alexa647-A,DAPI-A,BV510-A,BV650-A,BV711-A,BV786-A,1,0.008885677527218402,0,0,0,0,0,0.0002726979595568989,0.047177166828963245,0.000952223916200397,0,0,0,1,0,0,0.1370005970178024,0.16675835820929744,0.02738952501036742,0,0,0.01041640127780964,0.45481405612344633,0.29108058801393627,0,0.050532181037528205,1,0.675335317390988,0.07318657279102148,0.020207423867395772,0,0,0,0.006115555186323587,0.002310167796217164,0,0.008659507005988849,0.03678327610075571,0.14087110771716538,1,0.24434872794273438,0.13269676236189795,0.0023641207288664394,0.0025880388804278677,0.0037969934569698355,0.011686786873858131,0.00855927808562918,0.0055735461476091736,0,0.6873759140083762,0.010896729382428047,0.008815551737881022,1,0.42207295227899333,0.12661955904600802,0,0,0.0679156189886154,0.061932168798502815,0.03183832413642551,0,0,0.0037009150004170136,0.0017496418341989557,0,1,0,0,0,0,0,0.08484654498745804,0,0.00810831010161343,0,0,0.24223581008087067,0.10522851767877693,1,0,0,0,0.0005559316826908954,0,0.000707755260085872,0,0.00027093972345821384,0,0.00028334377089039744,0.0006347477726361348,0.0008635100870331211,1,0.968780042136456,0.368054074343313,0.3091725333354563,0.2981267704944605,0,0,0,0,0,0,0.022749608760424575,0.16747405872803212,1,0.41014981222757296,0.2662051595959452,0.15455586698345142,0,0.004032390793082513,0,0.0219098743233478,0.07298481361952837,0.02874003166225301,0.07130594595522005,0.01816487132439466,0,1,0.629559772333071,0.2886740201705616,0,0.088039240200548,0,0,0.0023707004563710554,0.02864882547794404,0.004153372506660709,0.014290448154757135,0,0.003677937205562637,1,0.8838974011166579,0,0,0,0,0,0.012761874663060523,0,0.0051555908037608225,0,0,0.005341689741430584,1" />
         <Keyword name="APPLY COMPENSATION"  value="TRUE" />
         <Keyword name="THRESHOLD"  value="FSC,5000" />
         <Keyword name="$P1N"  value="FSC-A" />
         <Keyword name="$P1R"  value="262144" />
         <Keyword name="$P1B"  value="32" />
         <Keyword name="$P1E"  value="0,0" />
         <Keyword name="$P1V"  value="150" />
         <Keyword name="$P1G"  value="1.0" />
         <Keyword name="P1DISPLAY"  value="LIN" />
         <Keyword name="P1BS"  value="0" />
         <Keyword name="P1MS"  value="0" />
         <Keyword name="$P2N"  value="FSC-H" />
         <Keyword name="$P2R"  value="262144" />
         <Keyword name="$P2B"  value="32" />
         <Keyword name="$P2E"  value="0,0" />
         <Keyword name="$P2V"  value="150" />
         <Keyword name="$P2G"  value="1.0" />
         <Keyword name="P2DISPLAY"  value="LIN" />
         <Keyword name="P2BS"  value="0" />
         <Keyword name="P2MS"  value="0" />
         <Keyword name="$P3N"  value="FSC-W" />
         <Keyword name="$P3R"  value="262144" />
         <Keyword name="$P3B"  value="32" />
         <Keyword name="$P3E"  value="0,0" />
         <Keyword name="$P3V"  value="150" />
         <Keyword name="$P3G"  value="1.0" />
         <Keyword name="P3BS"  value="-1" />
         <Keyword name="P3MS"  value="0" />
         <Keyword name="$P4N"  value="SSC-A" />
         <Keyword name="$P4R"  value="262144" />
         <Keyword name="$P4B"  value="32" />
         <Keyword name="$P4E"  value="0,0" />
         <Keyword name="$P4V"  value="250" />
         <Keyword name="$P4G"  value="1.0" />
         <Keyword name="P4DISPLAY"  value="LIN" />
         <Keyword name="P4BS"  value="0" />
         <Keyword name="P4MS"  value="0" />
         <Keyword name="$P5N"  value="SSC-H" />
         <Keyword name="$P5R"  value="262144" />
         <Keyword name="$P5B"  value="32" />
         <Keyword name="$P5E"  value="0,0" />
         <Keyword name="$P5V"  value="250" />
         <Keyword name="$P5G"  value="1.0" />
         <Keyword name="P5DISPLAY"  value="LIN" />
         <Keyword name="P5BS"  value="0" />
         <Keyword name="P5MS"  value="0" />
         <Keyword name="$P6N"  value="SSC-W" />
         <Keyword name="$P6R"  value="262144" />
         <Keyword name="$P6B"  value="32" />
         <Keyword name="$P6E"  value="0,0" />
         <Keyword name="$P6V"  value="250" />
         <Keyword name="$P6G"  value="1.0" />
         <Keyword name="P6BS"  value="-1" />
         <Keyword name="P6MS"  value="0" />
         <Keyword name="$P7N"  value="FITC-A" />
         <Keyword name="$P7S"  value="pHrodoGreen" />
         <Keyword name="$P7R"  value="262144" />
         <Keyword name="$P7B"  value="32" />
         <Keyword name="$P7E"  value="0,0" />
         <Keyword name="$P7V"  value="400" />
         <Keyword name="$P7G"  value="1.0" />
         <Keyword name="P7DISPLAY"  value="LOG" />
         <Keyword name="P7BS"  value="311" />
         <Keyword name="P7MS"  value="0" />
         <Keyword name="$P8N"  value="PerCP-Cy5-5-A" />
         <Keyword name="$P8R"  value="262144" />
         <Keyword name="$P8B"  value="32" />
         <Keyword name="$P8E"  value="0,0" />
         <Keyword name="$P8V"  value="570" />
         <Keyword name="$P8G"  value="1.0" />
         <Keyword name="P8DISPLAY"  value="LOG" />
         <Keyword name="P8BS"  value="5396" />
         <Keyword name="P8MS"  value="0" />
         <Keyword name="$P9N"  value="PE-A" />
         <Keyword name="$P9R"  value="262144" />
         <Keyword name="$P9B"  value="32" />
         <Keyword name="$P9E"  value="0,0" />
         <Keyword name="$P9V"  value="430" />
         <Keyword name="$P9G"  value="1.0" />
         <Keyword name="P9DISPLAY"  value="LOG" />
         <Keyword name="P9BS"  value="796" />
         <Keyword name="P9MS"  value="0" />
         <Keyword name="$P10N"  value="mCherry-A" />
         <Keyword name="$P10S"  value="scFv-CD4Tcells" />
         <Keyword name="$P10R"  value="262144" />
         <Keyword name="$P10B"  value="32" />
         <Keyword name="$P10E"  value="0,0" />
         <Keyword name="$P10V"  value="500" />
         <Keyword name="$P10G"  value="1.0" />
         <Keyword name="P10DISPLAY"  value="LOG" />
         <Keyword name="P10BS"  value="466" />
         <Keyword name="P10MS"  value="0" />
         <Keyword name="$P11N"  value="PE-Cy5-A" />
         <Keyword name="$P11R"  value="262144" />
         <Keyword name="$P11B"  value="32" />
         <Keyword name="$P11E"  value="0,0" />
         <Keyword name="$P11V"  value="450" />
         <Keyword name="$P11G"  value="1.0" />
         <Keyword name="P11DISPLAY"  value="LOG" />
         <Keyword name="P11BS"  value="983" />
         <Keyword name="P11MS"  value="0" />
         <Keyword name="$P12N"  value="PE-Cy7-A" />
         <Keyword name="$P12S"  value="CD11b" />
         <Keyword name="$P12R"  value="262144" />
         <Keyword name="$P12B"  value="32" />
         <Keyword name="$P12E"  value="0,0" />
         <Keyword name="$P12V"  value="510" />
         <Keyword name="$P12G"  value="1.0" />
         <Keyword name="P12DISPLAY"  value="LOG" />
         <Keyword name="P12BS"  value="553" />
         <Keyword name="P12MS"  value="0" />
         <Keyword name="$P13N"  value="Alexa647-A" />
         <Keyword name="$P13S"  value="CD45" />
         <Keyword name="$P13R"  value="262144" />
         <Keyword name="$P13B"  value="32" />
         <Keyword name="$P13E"  value="0,0" />
         <Keyword name="$P13V"  value="450" />
         <Keyword name="$P13G"  value="1.0" />
         <Keyword name="P13DISPLAY"  value="LOG" />
         <Keyword name="P13BS"  value="1075" />
         <Keyword name="P13MS"  value="0" />
         <Keyword name="$P14N"  value="DAPI-A" />
         <Keyword name="$P14S"  value="Viability" />
         <Keyword name="$P14R"  value="262144" />
         <Keyword name="$P14B"  value="32" />
         <Keyword name="$P14E"  value="0,0" />
         <Keyword name="$P14V"  value="310" />
         <Keyword name="$P14G"  value="1.0" />
         <Keyword name="P14DISPLAY"  value="LOG" />
         <Keyword name="P14BS"  value="865" />
         <Keyword name="P14MS"  value="0" />
         <Keyword name="$P15N"  value="BV510-A" />
         <Keyword name="$P15S"  value="CD19" />
         <Keyword name="$P15R"  value="262144" />
         <Keyword name="$P15B"  value="32" />
         <Keyword name="$P15E"  value="0,0" />
         <Keyword name="$P15V"  value="350" />
         <Keyword name="$P15G"  value="1.0" />
         <Keyword name="P15DISPLAY"  value="LOG" />
         <Keyword name="P15BS"  value="23132" />
         <Keyword name="P15MS"  value="0" />
         <Keyword name="$P16N"  value="BV650-A" />
         <Keyword name="$P16R"  value="262144" />
         <Keyword name="$P16B"  value="32" />
         <Keyword name="$P16E"  value="0,0" />
         <Keyword name="$P16V"  value="490" />
         <Keyword name="$P16G"  value="1.0" />
         <Keyword name="P16DISPLAY"  value="LOG" />
         <Keyword name="P16BS"  value="5319" />
         <Keyword name="P16MS"  value="0" />
         <Keyword name="$P17N"  value="BV711-A" />
         <Keyword name="$P17R"  value="262144" />
         <Keyword name="$P17B"  value="32" />
         <Keyword name="$P17E"  value="0,0" />
         <Keyword name="$P17V"  value="540" />
         <Keyword name="$P17G"  value="1.0" />
         <Keyword name="P17DISPLAY"  value="LOG" />
         <Keyword name="P17BS"  value="4643" />
         <Keyword name="P17MS"  value="0" />
         <Keyword name="$P18N"  value="BV786-A" />
         <Keyword name="$P18S"  value="CD3" />
         <Keyword name="$P18R"  value="262144" />
         <Keyword name="$P18B"  value="32" />
         <Keyword name="$P18E"  value="0,0" />
         <Keyword name="$P18V"  value="580" />
         <Keyword name="$P18G"  value="1.0" />
         <Keyword name="P18DISPLAY"  value="LOG" />
         <Keyword name="P18BS"  value="3429" />
         <Keyword name="P18MS"  value="0" />
         <Keyword name="$P19N"  value="Time" />
         <Keyword name="$P19R"  value="262144" />
         <Keyword name="$P19B"  value="32" />
         <Keyword name="$P19E"  value="0,0" />
         <Keyword name="$P19G"  value="0.01" />
         <Keyword name="P19BS"  value="0" />
         <Keyword name="P19MS"  value="0" />
         <Keyword name="CST SETUP STATUS"  value="SUCCESS" />
         <Keyword name="CST BEADS LOT ID"  value="19737" />
         <Keyword name="CYTOMETER CONFIG NAME"  value="FCCF Fortessa 1 5 Laser Corrected" />
         <Keyword name="CYTOMETER CONFIG CREATE DATE"  value="2019-02-20T15:20:42-05:00" />
         <Keyword name="CST SETUP DATE"  value="2021-11-15T11:20:39-05:00" />
         <Keyword name="CST BASELINE DATE"  value="2021-11-15T11:16:45-05:00" />
         <Keyword name="CST BEADS EXPIRED"  value="False" />
         <Keyword name="CST PERFORMANCE EXPIRED"  value="2021-11-16T11:20:39-05:00" />
         <Keyword name="CST REGULATORY STATUS"  value="RUO Performance Check" />
         <Keyword name="$P1S"  value="" />
         <Keyword name="$P2S"  value="" />
         <Keyword name="$P3S"  value="" />
         <Keyword name="$P4S"  value="" />
         <Keyword name="$P5S"  value="" />
         <Keyword name="$P6S"  value="" />
         <Keyword name="$P8S"  value="" />
         <Keyword name="$P9S"  value="" />
         <Keyword name="$P11S"  value="" />
         <Keyword name="$P16S"  value="" />
         <Keyword name="$P17S"  value="" />
         <Keyword name="$P19S"  value="" />
         <Keyword name="$P20N"  value="Comp-FITC-A" />
         <Keyword name="$P20S"  value="pHrodoGreen" />
         <Keyword name="$P20R"  value="262144" />
         <Keyword name="$P21N"  value="Comp-PerCP-Cy5-5-A" />
         <Keyword name="$P21S"  value="" />
         <Keyword name="$P21R"  value="262144" />
         <Keyword name="$P22N"  value="Comp-PE-A" />
         <Keyword name="$P22S"  value="" />
         <Keyword name="$P22R"  value="262144" />
         <Keyword name="$P23N"  value="Comp-mCherry-A" />
         <Keyword name="$P23S"  value="scFv-CD4Tcells" />
         <Keyword name="$P23R"  value="262144" />
         <Keyword name="$P24N"  value="Comp-PE-Cy5-A" />
         <Keyword name="$P24S"  value="" />
         <Keyword name="$P24R"  value="262144" />
         <Keyword name="$P25N"  value="Comp-PE-Cy7-A" />
         <Keyword name="$P25S"  value="CD11b" />
         <Keyword name="$P25R"  value="262144" />
         <Keyword name="$P26N"  value="Comp-Alexa647-A" />
         <Keyword name="$P26S"  value="CD45" />
         <Keyword name="$P26R"  value="262144" />
         <Keyword name="$P27N"  value="Comp-DAPI-A" />
         <Keyword name="$P27S"  value="Viability" />
         <Keyword name="$P27R"  value="262144" />
         <Keyword name="$P28N"  value="Comp-BV510-A" />
         <Keyword name="$P28S"  value="CD19" />
         <Keyword name="$P28R"  value="262144" />
         <Keyword name="$P29N"  value="Comp-BV650-A" />
         <Keyword name="$P29S"  value="" />
         <Keyword name="$P29R"  value="262144" />
         <Keyword name="$P30N"  value="Comp-BV711-A" />
         <Keyword name="$P30S"  value="" />
         <Keyword name="$P30R"  value="262144" />
         <Keyword name="$P31N"  value="Comp-BV786-A" />
         <Keyword name="$P31S"  value="CD3" />
         <Keyword name="$P31R"  value="262144" />
       </Keywords>
       <SampleNode name="Invivo-IPscFvCD4T-MP-phagocytosis20230915_Control_001_006.fcs"  annotation=""  owningGroup=""  expanded="0"  sortPriority="10"  count="200000"  sampleID="1" >
         <Graph smoothing="0"  backColor="#ffffff"  foreColor="#000000"  heatMapStatParameter="Comp-FITC-A"  type="Pseudocolor"  fast="1" >
           <Axis dimension="x"  name="FSC-A"  label=""  auto="auto" />
           <Axis dimension="y"  name="SSC-A"  label=""  auto="auto" />
           <GraphSettings level="5%"  smoothingHighResolution="1"  contourHighResolution="1"  histogramSmoothingCount="0"  graphResolution="256"  showOutliers="0"  drawLargeDots="0"  dotsToDraw="8000"  tint="le.chartfill.tinted.40"  lineWeight="le.lineweight.normal"  lineStyle="le.linestyle.solid" />
           <GraphEnvironment showGrid="0"  showAxes="tnlTNL"  showGates="1"  showFreqOnPlots="1"  showGateNameOnPlots="1"  showMedians="0"  showUncomped="0"  addEventParam="0"  lastYAxisName="" >
             <TextTraits font="SansSerif"  size="11"  name="Labels"  style="plain"  color="#000000"  background="#00ffffff"  just="left" />
             <TextTraits font="SansSerif"  size="11"  name="LayoutGates"  style="plain"  color="#000000"  background="#00ffffff"  just="left" />
             <TextTraits font="SansSerif"  size="9"  name="Numbers"  style="plain"  color="#000000"  background="#00ffffff"  just="left" />
             <TextTraits font="SansSerif"  size="9"  name="Legend"  style="plain"  color="#000000"  background="#00ffffff"  just="left" />
             <WindowPosition x="122"  y="90"  width="390"  height="582"  displayed="1"  panelState="---" />
           </GraphEnvironment>
         </Graph>
         <Subpopulations>
           <Population name="Lymphocytes"  annotation=""  owningGroup="All Samples"  expanded="0"  sortPriority="10"  count="141656" >
             <Graph smoothing="0"  backColor="#ffffff"  foreColor="#000000"  heatMapStatParameter="Comp-FITC-A"  type="Pseudocolor"  fast="1" >
               <Axis dimension="x"  name="FSC-H"  label=""  auto="auto" />
               <Axis dimension="y"  name="FSC-A"  label=""  auto="auto" />
               <GraphSettings level="5%"  smoothingHighResolution="1"  contourHighResolution="1"  histogramSmoothingCount="0"  graphResolution="256"  showOutliers="0"  drawLargeDots="0"  dotsToDraw="8000"  tint="le.chartfill.tinted.40"  lineWeight="le.lineweight.normal"  lineStyle="le.linestyle.solid" />
               <GraphEnvironment showGrid="0"  showAxes="tnlTNL"  showGates="1"  showFreqOnPlots="1"  showGateNameOnPlots="1"  showMedians="0"  showUncomped="0"  addEventParam="0"  lastYAxisName="" >
                 <TextTraits font="SansSerif"  size="11"  name="Labels"  style="plain"  color="#000000"  background="#00ffffff"  just="left" />
                 <TextTraits font="SansSerif"  size="11"  name="LayoutGates"  style="plain"  color="#000000"  background="#00ffffff"  just="left" />
                 <TextTraits font="SansSerif"  size="9"  name="Numbers"  style="plain"  color="#000000"  background="#00ffffff"  just="left" />
                 <TextTraits font="SansSerif"  size="9"  name="Legend"  style="plain"  color="#000000"  background="#00ffffff"  just="left" />
                 <WindowPosition x="432"  y="39"  width="390"  height="582"  displayed="1"  panelState="---" />
               </GraphEnvironment>
             </Graph>
             <Gate gating:id="ID2135383738" >
               <gating:PolygonGate eventsInside="1"  annoOffsetX="-116"  annoOffsetY="-146"  tint="#000000"  isTinted="0"  lineWeight="Normal"  userDefined="1"  quadId="-1"  gateResolution="256" >
                 <gating:dimension>
                   <data-type:fcs-dimension data-type:name="FSC-A" />
                 </gating:dimension>
                 <gating:dimension>
                   <data-type:fcs-dimension data-type:name="SSC-A" />
                 </gating:dimension>
                 <gating:vertex>
                   <gating:coordinate data-type:value="4128.2519685039" />
                   <gating:coordinate data-type:value="95803.6305220884" />
                 </gating:vertex>
                 <gating:vertex>
                   <gating:coordinate data-type:value="6192.3779527559" />
                   <gating:coordinate data-type:value="31583.6144578313" />
                 </gating:vertex>
                 <gating:vertex>
                   <gating:coordinate data-type:value="14448.8818897638" />
                   <gating:coordinate data-type:value="7369.5100401606" />
                 </gating:vertex>
                 <gating:vertex>
                   <gating:coordinate data-type:value="60891.7165354331" />
                   <gating:coordinate data-type:value="3158.3614457831" />
                 </gating:vertex>
                 <gating:vertex>
                   <gating:coordinate data-type:value="157905.6377952756" />
                   <gating:coordinate data-type:value="31583.6144578313" />
                 </gating:vertex>
                 <gating:vertex>
                   <gating:coordinate data-type:value="246663.0551181102" />
                   <gating:coordinate data-type:value="108437.0763052209" />
                 </gating:vertex>
                 <gating:vertex>
                   <gating:coordinate data-type:value="248727.1811023622" />
                   <gating:coordinate data-type:value="183184.9638554217" />
                 </gating:vertex>
                 <gating:vertex>
                   <gating:coordinate data-type:value="219829.4173228346" />
                   <gating:coordinate data-type:value="237929.8955823293" />
                 </gating:vertex>
                 <gating:vertex>
                   <gating:coordinate data-type:value="92885.6692913386" />
                   <gating:coordinate data-type:value="215821.3654618474" />
                 </gating:vertex>
               </gating:PolygonGate>
             </Gate>
             <Subpopulations>
               <Population name="Single Cells"  annotation=""  owningGroup="All Samples"  expanded="0"  sortPriority="10"  count="131950" >
                 <Graph smoothing="0"  backColor="#ffffff"  foreColor="#000000"  heatMapStatParameter="Comp-FITC-A"  type="Pseudocolor"  fast="1" >
                   <Axis dimension="x"  name="SSC-H"  label=""  auto="auto" />
                   <Axis dimension="y"  name="SSC-A"  label=""  auto="auto" />
                   <GraphSettings level="5%"  smoothingHighResolution="1"  contourHighResolution="1"  histogramSmoothingCount="0"  graphResolution="256"  showOutliers="0"  drawLargeDots="0"  dotsToDraw="8000"  tint="le.chartfill.tinted.40"  lineWeight="le.lineweight.normal"  lineStyle="le.linestyle.solid" />
                   <GraphEnvironment showGrid="0"  showAxes="tnlTNL"  showGates="1"  showFreqOnPlots="1"  showGateNameOnPlots="1"  showMedians="0"  showUncomped="0"  addEventParam="0"  lastYAxisName="" >
                     <TextTraits font="SansSerif"  size="11"  name="Labels"  style="plain"  color="#000000"  background="#00ffffff"  just="left" />
                     <TextTraits font="SansSerif"  size="11"  name="LayoutGates"  style="plain"  color="#000000"  background="#00ffffff"  just="left" />
                     <TextTraits font="SansSerif"  size="9"  name="Numbers"  style="plain"  color="#000000"  background="#00ffffff"  just="left" />
                     <TextTraits font="SansSerif"  size="9"  name="Legend"  style="plain"  color="#000000"  background="#00ffffff"  just="left" />
                     <WindowPosition x="966"  y="25"  width="390"  height="582"  displayed="1"  panelState="---" />
                   </GraphEnvironment>
                 </Graph>
                 <Gate gating:id="ID20192700"  gating:parent_id="ID2135383738" >
                   <gating:PolygonGate eventsInside="1"  annoOffsetX="252"  annoOffsetY="-175"  tint="#000000"  isTinted="0"  lineWeight="Normal"  userDefined="1"  quadId="-1"  gateResolution="256" >
                     <gating:dimension>
                       <data-type:fcs-dimension data-type:name="FSC-H" />
                     </gating:dimension>
                     <gating:dimension>
                       <data-type:fcs-dimension data-type:name="FSC-A" />
                     </gating:dimension>
                     <gating:vertex>
                       <gating:coordinate data-type:value="14448.8818897638" />
                       <gating:coordinate data-type:value="6316.7228915663" />
                     </gating:vertex>
                     <gating:vertex>
                       <gating:coordinate data-type:value="120751.3700787402" />
                       <gating:coordinate data-type:value="149495.7751004016" />
                     </gating:vertex>
                     <gating:vertex>
                       <gating:coordinate data-type:value="123847.5590551181" />
                       <gating:coordinate data-type:value="224243.6626506024" />
                     </gating:vertex>
                     <gating:vertex>
                       <gating:coordinate data-type:value="85661.2283464567" />
                       <gating:coordinate data-type:value="243193.8313253012" />
                     </gating:vertex>
                     <gating:vertex>
                       <gating:coordinate data-type:value="54699.3385826772" />
                       <gating:coordinate data-type:value="171604.3052208835" />
                     </gating:vertex>
                     <gating:vertex>
                       <gating:coordinate data-type:value="14448.8818897638" />
                       <gating:coordinate data-type:value="58956.0803212851" />
                     </gating:vertex>
                     <gating:vertex>
                       <gating:coordinate data-type:value="4128.2519685039" />
                       <gating:coordinate data-type:value="27372.4658634538" />
                     </gating:vertex>
                   </gating:PolygonGate>
                 </Gate>
                 <Subpopulations>
                   <Population name="Single Cells"  annotation=""  owningGroup="All Samples"  expanded="0"  sortPriority="10"  count="83220" >
                     <Graph smoothing="0"  backColor="#ffffff"  foreColor="#000000"  heatMapStatParameter="Comp-FITC-A"  type="Pseudocolor"  fast="1" >
                       <Axis dimension="x"  name="Comp-DAPI-A"  label=""  auto="auto" />
                       <Axis dimension="y"  name="Comp-PE-Cy7-A"  label=""  auto="auto" />
                       <GraphSettings level="5%"  smoothingHighResolution="1"  contourHighResolution="1"  histogramSmoothingCount="0"  graphResolution="256"  showOutliers="0"  drawLargeDots="0"  dotsToDraw="8000"  tint="le.chartfill.tinted.40"  lineWeight="le.lineweight.normal"  lineStyle="le.linestyle.solid" />
                       <GraphEnvironment showGrid="0"  showAxes="tnlTNL"  showGates="1"  showFreqOnPlots="1"  showGateNameOnPlots="1"  showMedians="0"  showUncomped="0"  addEventParam="0"  lastYAxisName="" >
                         <TextTraits font="SansSerif"  size="11"  name="Labels"  style="plain"  color="#000000"  background="#00ffffff"  just="left" />
                         <TextTraits font="SansSerif"  size="11"  name="LayoutGates"  style="plain"  color="#000000"  background="#00ffffff"  just="left" />
                         <TextTraits font="SansSerif"  size="9"  name="Numbers"  style="plain"  color="#000000"  background="#00ffffff"  just="left" />
                         <TextTraits font="SansSerif"  size="9"  name="Legend"  style="plain"  color="#000000"  background="#00ffffff"  just="left" />
                         <WindowPosition x="966"  y="25"  width="390"  height="582"  displayed="1"  panelState="---" />
                       </GraphEnvironment>
                     </Graph>
                     <Gate gating:id="ID1321415765"  gating:parent_id="ID20192700" >
                       <gating:PolygonGate eventsInside="1"  annoOffsetX="-57"  annoOffsetY="-105"  tint="#000000"  isTinted="0"  lineWeight="Normal"  userDefined="1"  quadId="-1"  gateResolution="256" >
                         <gating:dimension>
                           <data-type:fcs-dimension data-type:name="SSC-H" />
                         </gating:dimension>
                         <gating:dimension>
                           <data-type:fcs-dimension data-type:name="SSC-A" />
                         </gating:dimension>
                         <gating:vertex>
                           <gating:coordinate data-type:value="12384.7559055118" />
                           <gating:coordinate data-type:value="6316.7228915663" />
                         </gating:vertex>
                         <gating:vertex>
                           <gating:coordinate data-type:value="171322.4566929134" />
                           <gating:coordinate data-type:value="218979.7269076305" />
                         </gating:vertex>
                         <gating:vertex>
                           <gating:coordinate data-type:value="148617.0708661417" />
                           <gating:coordinate data-type:value="247404.9799196787" />
                         </gating:vertex>
                         <gating:vertex>
                           <gating:coordinate data-type:value="79468.8503937008" />
                           <gating:coordinate data-type:value="150548.562248996" />
                         </gating:vertex>
                         <gating:vertex>
                           <gating:coordinate data-type:value="4128.2519685039" />
                           <gating:coordinate data-type:value="22108.5301204819" />
                         </gating:vertex>
                       </gating:PolygonGate>
                     </Gate>
                     <Subpopulations>
                       <Population name="Viability, CD11b subset"  annotation=""  owningGroup="All Samples"  expanded="0"  sortPriority="10"  count="5093" >
                         <Graph smoothing="0"  backColor="#ffffff"  foreColor="#000000"  heatMapStatParameter="Comp-FITC-A"  type="Histogram"  fast="1" >
                           <Axis dimension="x"  name="Comp-FITC-A"  label=""  auto="auto" />
                           <Axis dimension="y"  name=""  label=""  auto="auto" />
                           <GraphSettings level="5%"  smoothingHighResolution="1"  contourHighResolution="1"  histogramSmoothingCount="0"  graphResolution="256"  showOutliers="0"  drawLargeDots="0"  dotsToDraw="8000"  tint="le.chartfill.tinted.40"  lineWeight="le.lineweight.normal"  lineStyle="le.linestyle.solid" />
                           <GraphEnvironment showGrid="0"  showAxes="tnlTNL"  showGates="1"  showFreqOnPlots="1"  showGateNameOnPlots="1"  showMedians="0"  showUncomped="0"  addEventParam="0"  lastYAxisName="" >
                             <TextTraits font="SansSerif"  size="11"  name="Labels"  style="plain"  color="#000000"  background="#00ffffff"  just="left" />
                             <TextTraits font="SansSerif"  size="11"  name="LayoutGates"  style="plain"  color="#000000"  background="#00ffffff"  just="left" />
                             <TextTraits font="SansSerif"  size="9"  name="Numbers"  style="plain"  color="#000000"  background="#00ffffff"  just="left" />
                             <TextTraits font="SansSerif"  size="9"  name="Legend"  style="plain"  color="#000000"  background="#00ffffff"  just="left" />
                             <WindowPosition x="966"  y="25"  width="390"  height="582"  displayed="1"  panelState="---" />
                           </GraphEnvironment>
                         </Graph>
                         <Gate gating:id="ID67666207"  gating:parent_id="ID1321415765" >
                           <gating:RectangleGate eventsInside="1"  annoOffsetX="108"  annoOffsetY="-59"  tint="#000000"  isTinted="0"  lineWeight="Normal"  userDefined="1"  percentX="0"  percentY="0" >
                             <gating:dimension gating:min="436.3589760152017"  gating:max="10453.427947485252" >
                               <data-type:fcs-dimension data-type:name="Comp-DAPI-A" />
                             </gating:dimension>
                             <gating:dimension gating:min="402.7574051565397"  gating:max="190341.6827348661" >
                               <data-type:fcs-dimension data-type:name="Comp-PE-Cy7-A" />
                             </gating:dimension>
                           </gating:RectangleGate>
                         </Gate>
                         <Subpopulations>
                           <Statistic name="Geometric Mean"  annotation=""  owningGroup="All Samples"  expanded="0"  sortPriority="5"  id="Comp-FITC-A"  ancestor=""  correlate=""  value="609.658508301" />
                           <Population name="pHrodoGreen subset"  annotation=""  owningGroup="All Samples"  expanded="0"  sortPriority="10"  count="2132" >
                             <Graph smoothing="0"  backColor="#ffffff"  foreColor="#000000"  heatMapStatParameter="Comp-FITC-A"  type="Histogram"  fast="1" >
                               <Axis dimension="x"  name="Comp-FITC-A"  label=""  auto="auto" />
                               <Axis dimension="y"  name=""  label=""  auto="auto" />
                               <GraphSettings level="5%"  smoothingHighResolution="1"  contourHighResolution="1"  histogramSmoothingCount="0"  graphResolution="256"  showOutliers="0"  drawLargeDots="0"  dotsToDraw="8000"  tint="le.chartfill.tinted.40"  lineWeight="le.lineweight.normal"  lineStyle="le.linestyle.solid" />
                               <GraphEnvironment showGrid="0"  showAxes="tnlTNL"  showGates="1"  showFreqOnPlots="1"  showGateNameOnPlots="1"  showMedians="0"  showUncomped="0"  addEventParam="0"  lastYAxisName="" >
                                 <TextTraits font="SansSerif"  size="11"  name="Labels"  style="plain"  color="#000000"  background="#00ffffff"  just="left" />
                                 <TextTraits font="SansSerif"  size="11"  name="LayoutGates"  style="plain"  color="#000000"  background="#00ffffff"  just="left" />
                                 <TextTraits font="SansSerif"  size="9"  name="Numbers"  style="plain"  color="#000000"  background="#00ffffff"  just="left" />
                                 <TextTraits font="SansSerif"  size="9"  name="Legend"  style="plain"  color="#000000"  background="#00ffffff"  just="left" />
                                 <WindowPosition x="966"  y="25"  width="390"  height="582"  displayed="1"  panelState="---" />
                               </GraphEnvironment>
                             </Graph>
                             <Gate gating:id="ID952046388"  gating:parent_id="ID67666207" >
                               <gating:RectangleGate eventsInside="1"  annoOffsetX="0"  annoOffsetY="0"  tint="#000000"  isTinted="0"  lineWeight="Normal"  userDefined="1" >
                                 <gating:dimension gating:min="482.1643646009919"  gating:max="199346.458130805"  yRatio="0.8232931726907631" >
                                   <data-type:fcs-dimension data-type:name="Comp-FITC-A" />
                                 </gating:dimension>
                               </gating:RectangleGate>
                             </Gate>
                           </Population>
                         </Subpopulations>
                       </Population>
                     </Subpopulations>
                   </Population>
                 </Subpopulations>
               </Population>
             </Subpopulations>
           </Population>
         </Subpopulations>
       </SampleNode>
     </Sample>
     <Sample>
       <DataSet uri="file:/Volumes/scheinberglab/Manish%20Malviya/mskccproject/Results/Flow%20Cytometry/FORTESSA/2023/20230915-invivo%20phagocytosis/Invivo-IPscFvCD4T-MP-phagocytosis20230915_Control_002_007.fcs"  sampleID="2" />
       <transforms:spilloverMatrix spectral="0"  prefix="Comp-"  name="Acquisition-defined"  editable="0"  color="#c0c0c0"  version="FlowJo-10.8.1"  status="FINALIZED"  transforms:id="566dd0be-afd9-42bf-95e8-a35f47c4205e"  suffix="" >
         <data-type:parameters>
           <data-type:parameter data-type:name="FITC-A"  userProvidedCompInfix="Comp-FITC-A" />
           <data-type:parameter data-type:name="PerCP-Cy5-5-A"  userProvidedCompInfix="Comp-PerCP-Cy5-5-A" />
           <data-type:parameter data-type:name="PE-A"  userProvidedCompInfix="Comp-PE-A" />
           <data-type:parameter data-type:name="mCherry-A"  userProvidedCompInfix="Comp-mCherry-A" />
           <data-type:parameter data-type:name="PE-Cy5-A"  userProvidedCompInfix="Comp-PE-Cy5-A" />
           <data-type:parameter data-type:name="PE-Cy7-A"  userProvidedCompInfix="Comp-PE-Cy7-A" />
           <data-type:parameter data-type:name="Alexa647-A"  userProvidedCompInfix="Comp-Alexa647-A" />
           <data-type:parameter data-type:name="DAPI-A"  userProvidedCompInfix="Comp-DAPI-A" />
           <data-type:parameter data-type:name="BV510-A"  userProvidedCompInfix="Comp-BV510-A" />
           <data-type:parameter data-type:name="BV650-A"  userProvidedCompInfix="Comp-BV650-A" />
           <data-type:parameter data-type:name="BV711-A"  userProvidedCompInfix="Comp-BV711-A" />
           <data-type:parameter data-type:name="BV786-A"  userProvidedCompInfix="Comp-BV786-A" />
         </data-type:parameters>
         <transforms:spillover data-type:parameter="FITC-A"  userProvidedCompInfix="Comp-FITC-A" >
           <transforms:coefficient data-type:parameter="FITC-A"  transforms:value="1" />
           <transforms:coefficient data-type:parameter="PerCP-Cy5-5-A"  transforms:value="0.0088856779" />
           <transforms:coefficient data-type:parameter="PE-A"  transforms:value="0" />
           <transforms:coefficient data-type:parameter="mCherry-A"  transforms:value="0" />
           <transforms:coefficient data-type:parameter="PE-Cy5-A"  transforms:value="0" />
           <transforms:coefficient data-type:parameter="PE-Cy7-A"  transforms:value="0" />
           <transforms:coefficient data-type:parameter="Alexa647-A"  transforms:value="0" />
           <transforms:coefficient data-type:parameter="DAPI-A"  transforms:value="0.000272698" />
           <transforms:coefficient data-type:parameter="BV510-A"  transforms:value="0.0471771657" />
           <transforms:coefficient data-type:parameter="BV650-A"  transforms:value="0.0009522239" />
           <transforms:coefficient data-type:parameter="BV711-A"  transforms:value="0" />
           <transforms:coefficient data-type:parameter="BV786-A"  transforms:value="0" />
         </transforms:spillover>
         <transforms:spillover data-type:parameter="PerCP-Cy5-5-A"  userProvidedCompInfix="Comp-PerCP-Cy5-5-A" >
           <transforms:coefficient data-type:parameter="FITC-A"  transforms:value="0" />
           <transforms:coefficient data-type:parameter="PerCP-Cy5-5-A"  transforms:value="1" />
           <transforms:coefficient data-type:parameter="PE-A"  transforms:value="0" />
           <transforms:coefficient data-type:parameter="mCherry-A"  transforms:value="0" />
           <transforms:coefficient data-type:parameter="PE-Cy5-A"  transforms:value="0.1370005906" />
           <transforms:coefficient data-type:parameter="PE-Cy7-A"  transforms:value="0.1667583585" />
           <transforms:coefficient data-type:parameter="Alexa647-A"  transforms:value="0.0273895245" />
           <transforms:coefficient data-type:parameter="DAPI-A"  transforms:value="0" />
           <transforms:coefficient data-type:parameter="BV510-A"  transforms:value="0" />
           <transforms:coefficient data-type:parameter="BV650-A"  transforms:value="0.0104164016" />
           <transforms:coefficient data-type:parameter="BV711-A"  transforms:value="0.4548140466" />
           <transforms:coefficient data-type:parameter="BV786-A"  transforms:value="0.2910805941" />
         </transforms:spillover>
         <transforms:spillover data-type:parameter="PE-A"  userProvidedCompInfix="Comp-PE-A" >
           <transforms:coefficient data-type:parameter="FITC-A"  transforms:value="0" />
           <transforms:coefficient data-type:parameter="PerCP-Cy5-5-A"  transforms:value="0.0505321808" />
           <transforms:coefficient data-type:parameter="PE-A"  transforms:value="1" />
           <transforms:coefficient data-type:parameter="mCherry-A"  transforms:value="0.675335288" />
           <transforms:coefficient data-type:parameter="PE-Cy5-A"  transforms:value="0.0731865764" />
           <transforms:coefficient data-type:parameter="PE-Cy7-A"  transforms:value="0.0202074237" />
           <transforms:coefficient data-type:parameter="Alexa647-A"  transforms:value="0" />
           <transforms:coefficient data-type:parameter="DAPI-A"  transforms:value="0" />
           <transforms:coefficient data-type:parameter="BV510-A"  transforms:value="0" />
           <transforms:coefficient data-type:parameter="BV650-A"  transforms:value="0.0061155553" />
           <transforms:coefficient data-type:parameter="BV711-A"  transforms:value="0.0023101678" />
           <transforms:coefficient data-type:parameter="BV786-A"  transforms:value="0" />
         </transforms:spillover>
         <transforms:spillover data-type:parameter="mCherry-A"  userProvidedCompInfix="Comp-mCherry-A" >
           <transforms:coefficient data-type:parameter="FITC-A"  transforms:value="0.0086595071" />
           <transforms:coefficient data-type:parameter="PerCP-Cy5-5-A"  transforms:value="0.0367832743" />
           <transforms:coefficient data-type:parameter="PE-A"  transforms:value="0.1408711076" />
           <transforms:coefficient data-type:parameter="mCherry-A"  transforms:value="1" />
           <transforms:coefficient data-type:parameter="PE-Cy5-A"  transforms:value="0.2443487346" />
           <transforms:coefficient data-type:parameter="PE-Cy7-A"  transforms:value="0.1326967627" />
           <transforms:coefficient data-type:parameter="Alexa647-A"  transforms:value="0.0023641207" />
           <transforms:coefficient data-type:parameter="DAPI-A"  transforms:value="0.0025880388" />
           <transforms:coefficient data-type:parameter="BV510-A"  transforms:value="0.0037969935" />
           <transforms:coefficient data-type:parameter="BV650-A"  transforms:value="0.011686787" />
           <transforms:coefficient data-type:parameter="BV711-A"  transforms:value="0.0085592782" />
           <transforms:coefficient data-type:parameter="BV786-A"  transforms:value="0.005573546" />
         </transforms:spillover>
         <transforms:spillover data-type:parameter="PE-Cy5-A"  userProvidedCompInfix="Comp-PE-Cy5-A" >
           <transforms:coefficient data-type:parameter="FITC-A"  transforms:value="0" />
           <transforms:coefficient data-type:parameter="PerCP-Cy5-5-A"  transforms:value="0.6873759031" />
           <transforms:coefficient data-type:parameter="PE-A"  transforms:value="0.0108967293" />
           <transforms:coefficient data-type:parameter="mCherry-A"  transforms:value="0.0088155521" />
           <transforms:coefficient data-type:parameter="PE-Cy5-A"  transforms:value="1" />
           <transforms:coefficient data-type:parameter="PE-Cy7-A"  transforms:value="0.422072947" />
           <transforms:coefficient data-type:parameter="Alexa647-A"  transforms:value="0.1266195625" />
           <transforms:coefficient data-type:parameter="DAPI-A"  transforms:value="0" />
           <transforms:coefficient data-type:parameter="BV510-A"  transforms:value="0" />
           <transforms:coefficient data-type:parameter="BV650-A"  transforms:value="0.0679156184" />
           <transforms:coefficient data-type:parameter="BV711-A"  transforms:value="0.0619321689" />
           <transforms:coefficient data-type:parameter="BV786-A"  transforms:value="0.0318383239" />
         </transforms:spillover>
         <transforms:spillover data-type:parameter="PE-Cy7-A"  userProvidedCompInfix="Comp-PE-Cy7-A" >
           <transforms:coefficient data-type:parameter="FITC-A"  transforms:value="0" />
           <transforms:coefficient data-type:parameter="PerCP-Cy5-5-A"  transforms:value="0" />
           <transforms:coefficient data-type:parameter="PE-A"  transforms:value="0.003700915" />
           <transforms:coefficient data-type:parameter="mCherry-A"  transforms:value="0.0017496418" />
           <transforms:coefficient data-type:parameter="PE-Cy5-A"  transforms:value="0" />
           <transforms:coefficient data-type:parameter="PE-Cy7-A"  transforms:value="1" />
           <transforms:coefficient data-type:parameter="Alexa647-A"  transforms:value="0" />
           <transforms:coefficient data-type:parameter="DAPI-A"  transforms:value="0" />
           <transforms:coefficient data-type:parameter="BV510-A"  transforms:value="0" />
           <transforms:coefficient data-type:parameter="BV650-A"  transforms:value="0" />
           <transforms:coefficient data-type:parameter="BV711-A"  transforms:value="0" />
           <transforms:coefficient data-type:parameter="BV786-A"  transforms:value="0.0848465413" />
         </transforms:spillover>
         <transforms:spillover data-type:parameter="Alexa647-A"  userProvidedCompInfix="Comp-Alexa647-A" >
           <transforms:coefficient data-type:parameter="FITC-A"  transforms:value="0" />
           <transforms:coefficient data-type:parameter="PerCP-Cy5-5-A"  transforms:value="0.0081083104" />
           <transforms:coefficient data-type:parameter="PE-A"  transforms:value="0" />
           <transforms:coefficient data-type:parameter="mCherry-A"  transforms:value="0" />
           <transforms:coefficient data-type:parameter="PE-Cy5-A"  transforms:value="0.2422358096" />
           <transforms:coefficient data-type:parameter="PE-Cy7-A"  transforms:value="0.1052285209" />
           <transforms:coefficient data-type:parameter="Alexa647-A"  transforms:value="1" />
           <transforms:coefficient data-type:parameter="DAPI-A"  transforms:value="0" />
           <transforms:coefficient data-type:parameter="BV510-A"  transforms:value="0" />
           <transforms:coefficient data-type:parameter="BV650-A"  transforms:value="0" />
           <transforms:coefficient data-type:parameter="BV711-A"  transforms:value="0.0005559317" />
           <transforms:coefficient data-type:parameter="BV786-A"  transforms:value="0" />
         </transforms:spillover>
         <transforms:spillover data-type:parameter="DAPI-A"  userProvidedCompInfix="Comp-DAPI-A" >
           <transforms:coefficient data-type:parameter="FITC-A"  transforms:value="0.0007077553" />
           <transforms:coefficient data-type:parameter="PerCP-Cy5-5-A"  transforms:value="0" />
           <transforms:coefficient data-type:parameter="PE-A"  transforms:value="0.0002709397" />
           <transforms:coefficient data-type:parameter="mCherry-A"  transforms:value="0" />
           <transforms:coefficient data-type:parameter="PE-Cy5-A"  transforms:value="0.0002833438" />
           <transforms:coefficient data-type:parameter="PE-Cy7-A"  transforms:value="0.0006347478" />
           <transforms:coefficient data-type:parameter="Alexa647-A"  transforms:value="0.0008635101" />
           <transforms:coefficient data-type:parameter="DAPI-A"  transforms:value="1" />
           <transforms:coefficient data-type:parameter="BV510-A"  transforms:value="0.9687800407" />
           <transforms:coefficient data-type:parameter="BV650-A"  transforms:value="0.3680540621" />
           <transforms:coefficient data-type:parameter="BV711-A"  transforms:value="0.3091725409" />
           <transforms:coefficient data-type:parameter="BV786-A"  transforms:value="0.2981267571" />
         </transforms:spillover>
         <transforms:spillover data-type:parameter="BV510-A"  userProvidedCompInfix="Comp-BV510-A" >
           <transforms:coefficient data-type:parameter="FITC-A"  transforms:value="0" />
           <transforms:coefficient data-type:parameter="PerCP-Cy5-5-A"  transforms:value="0" />
           <transforms:coefficient data-type:parameter="PE-A"  transforms:value="0" />
           <transforms:coefficient data-type:parameter="mCherry-A"  transforms:value="0" />
           <transforms:coefficient data-type:parameter="PE-Cy5-A"  transforms:value="0" />
           <transforms:coefficient data-type:parameter="PE-Cy7-A"  transforms:value="0" />
           <transforms:coefficient data-type:parameter="Alexa647-A"  transforms:value="0.0227496084" />
           <transforms:coefficient data-type:parameter="DAPI-A"  transforms:value="0.1674740613" />
           <transforms:coefficient data-type:parameter="BV510-A"  transforms:value="1" />
           <transforms:coefficient data-type:parameter="BV650-A"  transforms:value="0.4101498127" />
           <transforms:coefficient data-type:parameter="BV711-A"  transforms:value="0.2662051618" />
           <transforms:coefficient data-type:parameter="BV786-A"  transforms:value="0.1545558721" />
         </transforms:spillover>
         <transforms:spillover data-type:parameter="BV650-A"  userProvidedCompInfix="Comp-BV650-A" >
           <transforms:coefficient data-type:parameter="FITC-A"  transforms:value="0" />
           <transforms:coefficient data-type:parameter="PerCP-Cy5-5-A"  transforms:value="0.0040323907" />
           <transforms:coefficient data-type:parameter="PE-A"  transforms:value="0" />
           <transforms:coefficient data-type:parameter="mCherry-A"  transforms:value="0.0219098739" />
           <transforms:coefficient data-type:parameter="PE-Cy5-A"  transforms:value="0.0729848146" />
           <transforms:coefficient data-type:parameter="PE-Cy7-A"  transforms:value="0.0287400316" />
           <transforms:coefficient data-type:parameter="Alexa647-A"  transforms:value="0.0713059455" />
           <transforms:coefficient data-type:parameter="DAPI-A"  transforms:value="0.0181648713" />
           <transforms:coefficient data-type:parameter="BV510-A"  transforms:value="0" />
           <transforms:coefficient data-type:parameter="BV650-A"  transforms:value="1" />
           <transforms:coefficient data-type:parameter="BV711-A"  transforms:value="0.6295597553" />
           <transforms:coefficient data-type:parameter="BV786-A"  transforms:value="0.2886740267" />
         </transforms:spillover>
         <transforms:spillover data-type:parameter="BV711-A"  userProvidedCompInfix="Comp-BV711-A" >
           <transforms:coefficient data-type:parameter="FITC-A"  transforms:value="0" />
           <transforms:coefficient data-type:parameter="PerCP-Cy5-5-A"  transforms:value="0.0880392417" />
           <transforms:coefficient data-type:parameter="PE-A"  transforms:value="0" />
           <transforms:coefficient data-type:parameter="mCherry-A"  transforms:value="0" />
           <transforms:coefficient data-type:parameter="PE-Cy5-A"  transforms:value="0.0023707005" />
           <transforms:coefficient data-type:parameter="PE-Cy7-A"  transforms:value="0.0286488254" />
           <transforms:coefficient data-type:parameter="Alexa647-A"  transforms:value="0.0041533727" />
           <transforms:coefficient data-type:parameter="DAPI-A"  transforms:value="0.0142904483" />
           <transforms:coefficient data-type:parameter="BV510-A"  transforms:value="0" />
           <transforms:coefficient data-type:parameter="BV650-A"  transforms:value="0.0036779372" />
           <transforms:coefficient data-type:parameter="BV711-A"  transforms:value="1" />
           <transforms:coefficient data-type:parameter="BV786-A"  transforms:value="0.8838974237" />
         </transforms:spillover>
         <transforms:spillover data-type:parameter="BV786-A"  userProvidedCompInfix="Comp-BV786-A" >
           <transforms:coefficient data-type:parameter="FITC-A"  transforms:value="0" />
           <transforms:coefficient data-type:parameter="PerCP-Cy5-5-A"  transforms:value="0" />
           <transforms:coefficient data-type:parameter="PE-A"  transforms:value="0" />
           <transforms:coefficient data-type:parameter="mCherry-A"  transforms:value="0" />
           <transforms:coefficient data-type:parameter="PE-Cy5-A"  transforms:value="0" />
           <transforms:coefficient data-type:parameter="PE-Cy7-A"  transforms:value="0.0127618751" />
           <transforms:coefficient data-type:parameter="Alexa647-A"  transforms:value="0" />
           <transforms:coefficient data-type:parameter="DAPI-A"  transforms:value="0.0051555908" />
           <transforms:coefficient data-type:parameter="BV510-A"  transforms:value="0" />
           <transforms:coefficient data-type:parameter="BV650-A"  transforms:value="0" />
           <transforms:coefficient data-type:parameter="BV711-A"  transforms:value="0.0053416896" />
           <transforms:coefficient data-type:parameter="BV786-A"  transforms:value="1" />
         </transforms:spillover>
       </transforms:spilloverMatrix>
       <Transformations>
         <transforms:linear transforms:minRange="0"  transforms:maxRange="262144"  gain="1" >
           <data-type:parameter data-type:name="FSC-A" />
         </transforms:linear>
         <transforms:linear transforms:minRange="0"  transforms:maxRange="262144"  gain="1" >
           <data-type:parameter data-type:name="FSC-H" />
         </transforms:linear>
         <transforms:linear transforms:minRange="0"  transforms:maxRange="262144"  gain="1" >
           <data-type:parameter data-type:name="FSC-W" />
         </transforms:linear>
         <transforms:linear transforms:minRange="0"  transforms:maxRange="262144"  gain="1" >
           <data-type:parameter data-type:name="SSC-A" />
         </transforms:linear>
         <transforms:linear transforms:minRange="0"  transforms:maxRange="262144"  gain="1" >
           <data-type:parameter data-type:name="SSC-H" />
         </transforms:linear>
         <transforms:linear transforms:minRange="0"  transforms:maxRange="262144"  gain="1" >
           <data-type:parameter data-type:name="SSC-W" />
         </transforms:linear>
         <transforms:biex transforms:length="256"  transforms:maxRange="262144"  transforms:neg="0"  transforms:width="-100"  transforms:pos="4.418539922" >
           <data-type:parameter data-type:name="FITC-A" />
         </transforms:biex>
         <transforms:biex transforms:length="256"  transforms:maxRange="262144"  transforms:neg="0"  transforms:width="-100"  transforms:pos="4.418539922" >
           <data-type:parameter data-type:name="PerCP-Cy5-5-A" />
         </transforms:biex>
         <transforms:biex transforms:length="256"  transforms:maxRange="262144"  transforms:neg="0"  transforms:width="-100"  transforms:pos="4.418539922" >
           <data-type:parameter data-type:name="PE-A" />
         </transforms:biex>
         <transforms:biex transforms:length="256"  transforms:maxRange="262144"  transforms:neg="0"  transforms:width="-100"  transforms:pos="4.418539922" >
           <data-type:parameter data-type:name="mCherry-A" />
         </transforms:biex>
         <transforms:biex transforms:length="256"  transforms:maxRange="262144"  transforms:neg="0"  transforms:width="-100"  transforms:pos="4.418539922" >
           <data-type:parameter data-type:name="PE-Cy5-A" />
         </transforms:biex>
         <transforms:biex transforms:length="256"  transforms:maxRange="262144"  transforms:neg="0"  transforms:width="-100"  transforms:pos="4.418539922" >
           <data-type:parameter data-type:name="PE-Cy7-A" />
         </transforms:biex>
         <transforms:biex transforms:length="256"  transforms:maxRange="262144"  transforms:neg="0"  transforms:width="-100"  transforms:pos="4.418539922" >
           <data-type:parameter data-type:name="Alexa647-A" />
         </transforms:biex>
         <transforms:biex transforms:length="256"  transforms:maxRange="262144"  transforms:neg="0"  transforms:width="-100"  transforms:pos="4.418539922" >
           <data-type:parameter data-type:name="DAPI-A" />
         </transforms:biex>
         <transforms:biex transforms:length="256"  transforms:maxRange="262144"  transforms:neg="0"  transforms:width="-100"  transforms:pos="4.418539922" >
           <data-type:parameter data-type:name="BV510-A" />
         </transforms:biex>
         <transforms:biex transforms:length="256"  transforms:maxRange="262144"  transforms:neg="0"  transforms:width="-100"  transforms:pos="4.418539922" >
           <data-type:parameter data-type:name="BV650-A" />
         </transforms:biex>
         <transforms:biex transforms:length="256"  transforms:maxRange="262144"  transforms:neg="0"  transforms:width="-100"  transforms:pos="4.418539922" >
           <data-type:parameter data-type:name="BV711-A" />
         </transforms:biex>
         <transforms:biex transforms:length="256"  transforms:maxRange="262144"  transforms:neg="0"  transforms:width="-100"  transforms:pos="4.418539922" >
           <data-type:parameter data-type:name="BV786-A" />
         </transforms:biex>
         <transforms:linear transforms:minRange="0.1980985794"  transforms:maxRange="24"  gain="0.0037589863" >
           <data-type:parameter data-type:name="Time" />
         </transforms:linear>
         <transforms:biex transforms:length="256"  transforms:maxRange="262144"  transforms:neg="0"  transforms:width="-100"  transforms:pos="4.418539922" >
           <data-type:parameter data-type:name="Comp-FITC-A" />
         </transforms:biex>
         <transforms:biex transforms:length="256"  transforms:maxRange="262144"  transforms:neg="0"  transforms:width="-100"  transforms:pos="4.418539922" >
           <data-type:parameter data-type:name="Comp-PerCP-Cy5-5-A" />
         </transforms:biex>
         <transforms:biex transforms:length="256"  transforms:maxRange="262144"  transforms:neg="0"  transforms:width="-100"  transforms:pos="4.418539922" >
           <data-type:parameter data-type:name="Comp-PE-A" />
         </transforms:biex>
         <transforms:biex transforms:length="256"  transforms:maxRange="262144"  transforms:neg="0"  transforms:width="-100"  transforms:pos="4.418539922" >
           <data-type:parameter data-type:name="Comp-mCherry-A" />
         </transforms:biex>
         <transforms:biex transforms:length="256"  transforms:maxRange="262144"  transforms:neg="0"  transforms:width="-100"  transforms:pos="4.418539922" >
           <data-type:parameter data-type:name="Comp-PE-Cy5-A" />
         </transforms:biex>
         <transforms:biex transforms:length="256"  transforms:maxRange="262144"  transforms:neg="0"  transforms:width="-100"  transforms:pos="4.418539922" >
           <data-type:parameter data-type:name="Comp-PE-Cy7-A" />
         </transforms:biex>
         <transforms:biex transforms:length="256"  transforms:maxRange="262144"  transforms:neg="0"  transforms:width="-100"  transforms:pos="4.418539922" >
           <data-type:parameter data-type:name="Comp-Alexa647-A" />
         </transforms:biex>
         <transforms:biex transforms:length="256"  transforms:maxRange="262144"  transforms:neg="0"  transforms:width="-100"  transforms:pos="4.418539922" >
           <data-type:parameter data-type:name="Comp-DAPI-A" />
         </transforms:biex>
         <transforms:biex transforms:length="256"  transforms:maxRange="262144"  transforms:neg="0"  transforms:width="-100"  transforms:pos="4.418539922" >
           <data-type:parameter data-type:name="Comp-BV510-A" />
         </transforms:biex>
         <transforms:biex transforms:length="256"  transforms:maxRange="262144"  transforms:neg="0"  transforms:width="-100"  transforms:pos="4.418539922" >
           <data-type:parameter data-type:name="Comp-BV650-A" />
         </transforms:biex>
         <transforms:biex transforms:length="256"  transforms:maxRange="262144"  transforms:neg="0"  transforms:width="-100"  transforms:pos="4.418539922" >
           <data-type:parameter data-type:name="Comp-BV711-A" />
         </transforms:biex>
         <transforms:biex transforms:length="256"  transforms:maxRange="262144"  transforms:neg="0"  transforms:width="-100"  transforms:pos="4.418539922" >
           <data-type:parameter data-type:name="Comp-BV786-A" />
         </transforms:biex>
       </Transformations>
       <Keywords>
         <Keyword name="FJ_FCS_VERSION"  value="3" />
         <Keyword name="$BEGINANALYSIS"  value="0" />
         <Keyword name="$ENDANALYSIS"  value="0" />
         <Keyword name="$BEGINSTEXT"  value="0" />
         <Keyword name="$ENDSTEXT"  value="0" />
         <Keyword name="$BEGINDATA"  value="5225" />
         <Keyword name="$ENDDATA"  value="15205224           " />
         <Keyword name="$FIL"  value="Invivo-IPscFvCD4T-MP-phagocytosis20230915_Control_002_007.fcs" />
         <Keyword name="$SYS"  value="Windows 7 6.1" />
         <Keyword name="$TOT"  value="200000             " />
         <Keyword name="$PAR"  value="19" />
         <Keyword name="$MODE"  value="L" />
         <Keyword name="$BYTEORD"  value="4,3,2,1" />
         <Keyword name="$DATATYPE"  value="F" />
         <Keyword name="$NEXTDATA"  value="0" />
         <Keyword name="CREATOR"  value="BD FACSDiva Software Version 8.0.1" />
         <Keyword name="TUBE NAME"  value="Control_002" />
         <Keyword name="$SRC"  value="Invivo-IPscFvCD4T-MP-phagocytosis20230915" />
         <Keyword name="EXPERIMENT NAME"  value="FoxP3 Staing20230808" />
         <Keyword name="GUID"  value="30078a4e-dd5d-4f58-9fc7-e7a72b87540d" />
         <Keyword name="$DATE"  value="15-SEP-2023" />
         <Keyword name="$BTIM"  value="17:14:03" />
         <Keyword name="$ETIM"  value="17:14:27" />
         <Keyword name="$CYT"  value="LSRFortessa" />
         <Keyword name="SETTINGS"  value="Cytometer" />
         <Keyword name="CYTNUM"  value="H64717700039" />
         <Keyword name="WINDOW EXTENSION"  value="10.00" />
         <Keyword name="EXPORT USER NAME"  value="100008006" />
         <Keyword name="EXPORT TIME"  value="15-SEP-2023-17:15:31" />
         <Keyword name="$OP"  value="100008006" />
         <Keyword name="FSC ASF"  value="0.60" />
         <Keyword name="AUTOBS"  value="TRUE" />
         <Keyword name="$INST"  value=" " />
         <Keyword name="LASER1NAME"  value="Blue" />
         <Keyword name="LASER1DELAY"  value="0.00" />
         <Keyword name="LASER1ASF"  value="0.67" />
         <Keyword name="LASER2NAME"  value="YelGreen" />
         <Keyword name="LASER2DELAY"  value="-73.49" />
         <Keyword name="LASER2ASF"  value="0.51" />
         <Keyword name="LASER3NAME"  value="Red" />
         <Keyword name="LASER3DELAY"  value="-36.49" />
         <Keyword name="LASER3ASF"  value="0.57" />
         <Keyword name="LASER4NAME"  value="Violet" />
         <Keyword name="LASER4DELAY"  value="34.91" />
         <Keyword name="LASER4ASF"  value="0.83" />
         <Keyword name="LASER5NAME"  value="UV" />
         <Keyword name="LASER5DELAY"  value="69.89" />
         <Keyword name="LASER5ASF"  value="0.41" />
         <Keyword name="$TIMESTEP"  value="0.01" />
         <Keyword name="SPILL"  value="12,FITC-A,PerCP-Cy5-5-A,PE-A,mCherry-A,PE-Cy5-A,PE-Cy7-A,Alexa647-A,DAPI-A,BV510-A,BV650-A,BV711-A,BV786-A,1,0.008885677527218402,0,0,0,0,0,0.0002726979595568989,0.047177166828963245,0.000952223916200397,0,0,0,1,0,0,0.1370005970178024,0.16675835820929744,0.02738952501036742,0,0,0.01041640127780964,0.45481405612344633,0.29108058801393627,0,0.050532181037528205,1,0.675335317390988,0.07318657279102148,0.020207423867395772,0,0,0,0.006115555186323587,0.002310167796217164,0,0.008659507005988849,0.03678327610075571,0.14087110771716538,1,0.24434872794273438,0.13269676236189795,0.0023641207288664394,0.0025880388804278677,0.0037969934569698355,0.011686786873858131,0.00855927808562918,0.0055735461476091736,0,0.6873759140083762,0.010896729382428047,0.008815551737881022,1,0.42207295227899333,0.12661955904600802,0,0,0.0679156189886154,0.061932168798502815,0.03183832413642551,0,0,0.0037009150004170136,0.0017496418341989557,0,1,0,0,0,0,0,0.08484654498745804,0,0.00810831010161343,0,0,0.24223581008087067,0.10522851767877693,1,0,0,0,0.0005559316826908954,0,0.000707755260085872,0,0.00027093972345821384,0,0.00028334377089039744,0.0006347477726361348,0.0008635100870331211,1,0.968780042136456,0.368054074343313,0.3091725333354563,0.2981267704944605,0,0,0,0,0,0,0.022749608760424575,0.16747405872803212,1,0.41014981222757296,0.2662051595959452,0.15455586698345142,0,0.004032390793082513,0,0.0219098743233478,0.07298481361952837,0.02874003166225301,0.07130594595522005,0.01816487132439466,0,1,0.629559772333071,0.2886740201705616,0,0.088039240200548,0,0,0.0023707004563710554,0.02864882547794404,0.004153372506660709,0.014290448154757135,0,0.003677937205562637,1,0.8838974011166579,0,0,0,0,0,0.012761874663060523,0,0.0051555908037608225,0,0,0.005341689741430584,1" />
         <Keyword name="APPLY COMPENSATION"  value="TRUE" />
         <Keyword name="THRESHOLD"  value="FSC,5000" />
         <Keyword name="$P1N"  value="FSC-A" />
         <Keyword name="$P1R"  value="262144" />
         <Keyword name="$P1B"  value="32" />
         <Keyword name="$P1E"  value="0,0" />
         <Keyword name="$P1V"  value="150" />
         <Keyword name="$P1G"  value="1.0" />
         <Keyword name="P1DISPLAY"  value="LIN" />
         <Keyword name="P1BS"  value="0" />
         <Keyword name="P1MS"  value="0" />
         <Keyword name="$P2N"  value="FSC-H" />
         <Keyword name="$P2R"  value="262144" />
         <Keyword name="$P2B"  value="32" />
         <Keyword name="$P2E"  value="0,0" />
         <Keyword name="$P2V"  value="150" />
         <Keyword name="$P2G"  value="1.0" />
         <Keyword name="P2DISPLAY"  value="LIN" />
         <Keyword name="P2BS"  value="0" />
         <Keyword name="P2MS"  value="0" />
         <Keyword name="$P3N"  value="FSC-W" />
         <Keyword name="$P3R"  value="262144" />
         <Keyword name="$P3B"  value="32" />
         <Keyword name="$P3E"  value="0,0" />
         <Keyword name="$P3V"  value="150" />
         <Keyword name="$P3G"  value="1.0" />
         <Keyword name="P3BS"  value="-1" />
         <Keyword name="P3MS"  value="0" />
         <Keyword name="$P4N"  value="SSC-A" />
         <Keyword name="$P4R"  value="262144" />
         <Keyword name="$P4B"  value="32" />
         <Keyword name="$P4E"  value="0,0" />
         <Keyword name="$P4V"  value="250" />
         <Keyword name="$P4G"  value="1.0" />
         <Keyword name="P4DISPLAY"  value="LIN" />
         <Keyword name="P4BS"  value="0" />
         <Keyword name="P4MS"  value="0" />
         <Keyword name="$P5N"  value="SSC-H" />
         <Keyword name="$P5R"  value="262144" />
         <Keyword name="$P5B"  value="32" />
         <Keyword name="$P5E"  value="0,0" />
         <Keyword name="$P5V"  value="250" />
         <Keyword name="$P5G"  value="1.0" />
         <Keyword name="P5DISPLAY"  value="LIN" />
         <Keyword name="P5BS"  value="0" />
         <Keyword name="P5MS"  value="0" />
         <Keyword name="$P6N"  value="SSC-W" />
         <Keyword name="$P6R"  value="262144" />
         <Keyword name="$P6B"  value="32" />
         <Keyword name="$P6E"  value="0,0" />
         <Keyword name="$P6V"  value="250" />
         <Keyword name="$P6G"  value="1.0" />
         <Keyword name="P6BS"  value="-1" />
         <Keyword name="P6MS"  value="0" />
         <Keyword name="$P7N"  value="FITC-A" />
         <Keyword name="$P7S"  value="pHrodoGreen" />
         <Keyword name="$P7R"  value="262144" />
         <Keyword name="$P7B"  value="32" />
         <Keyword name="$P7E"  value="0,0" />
         <Keyword name="$P7V"  value="400" />
         <Keyword name="$P7G"  value="1.0" />
         <Keyword name="P7DISPLAY"  value="LOG" />
         <Keyword name="P7BS"  value="188" />
         <Keyword name="P7MS"  value="0" />
         <Keyword name="$P8N"  value="PerCP-Cy5-5-A" />
         <Keyword name="$P8R"  value="262144" />
         <Keyword name="$P8B"  value="32" />
         <Keyword name="$P8E"  value="0,0" />
         <Keyword name="$P8V"  value="570" />
         <Keyword name="$P8G"  value="1.0" />
         <Keyword name="P8DISPLAY"  value="LOG" />
         <Keyword name="P8BS"  value="2560" />
         <Keyword name="P8MS"  value="0" />
         <Keyword name="$P9N"  value="PE-A" />
         <Keyword name="$P9R"  value="262144" />
         <Keyword name="$P9B"  value="32" />
         <Keyword name="$P9E"  value="0,0" />
         <Keyword name="$P9V"  value="430" />
         <Keyword name="$P9G"  value="1.0" />
         <Keyword name="P9DISPLAY"  value="LOG" />
         <Keyword name="P9BS"  value="241" />
         <Keyword name="P9MS"  value="0" />
         <Keyword name="$P10N"  value="mCherry-A" />
         <Keyword name="$P10S"  value="scFv-CD4Tcells" />
         <Keyword name="$P10R"  value="262144" />
         <Keyword name="$P10B"  value="32" />
         <Keyword name="$P10E"  value="0,0" />
         <Keyword name="$P10V"  value="500" />
         <Keyword name="$P10G"  value="1.0" />
         <Keyword name="P10DISPLAY"  value="LOG" />
         <Keyword name="P10BS"  value="554" />
         <Keyword name="P10MS"  value="0" />
         <Keyword name="$P11N"  value="PE-Cy5-A" />
         <Keyword name="$P11R"  value="262144" />
         <Keyword name="$P11B"  value="32" />
         <Keyword name="$P11E"  value="0,0" />
         <Keyword name="$P11V"  value="450" />
         <Keyword name="$P11G"  value="1.0" />
         <Keyword name="P11DISPLAY"  value="LOG" />
         <Keyword name="P11BS"  value="657" />
         <Keyword name="P11MS"  value="0" />
         <Keyword name="$P12N"  value="PE-Cy7-A" />
         <Keyword name="$P12S"  value="CD11b" />
         <Keyword name="$P12R"  value="262144" />
         <Keyword name="$P12B"  value="32" />
         <Keyword name="$P12E"  value="0,0" />
         <Keyword name="$P12V"  value="510" />
         <Keyword name="$P12G"  value="1.0" />
         <Keyword name="P12DISPLAY"  value="LOG" />
         <Keyword name="P12BS"  value="692" />
         <Keyword name="P12MS"  value="0" />
         <Keyword name="$P13N"  value="Alexa647-A" />
         <Keyword name="$P13S"  value="CD45" />
         <Keyword name="$P13R"  value="262144" />
         <Keyword name="$P13B"  value="32" />
         <Keyword name="$P13E"  value="0,0" />
         <Keyword name="$P13V"  value="450" />
         <Keyword name="$P13G"  value="1.0" />
         <Keyword name="P13DISPLAY"  value="LOG" />
         <Keyword name="P13BS"  value="1324" />
         <Keyword name="P13MS"  value="0" />
         <Keyword name="$P14N"  value="DAPI-A" />
         <Keyword name="$P14S"  value="Viability" />
         <Keyword name="$P14R"  value="262144" />
         <Keyword name="$P14B"  value="32" />
         <Keyword name="$P14E"  value="0,0" />
         <Keyword name="$P14V"  value="310" />
         <Keyword name="$P14G"  value="1.0" />
         <Keyword name="P14DISPLAY"  value="LOG" />
         <Keyword name="P14BS"  value="157" />
         <Keyword name="P14MS"  value="0" />
         <Keyword name="$P15N"  value="BV510-A" />
         <Keyword name="$P15S"  value="CD19" />
         <Keyword name="$P15R"  value="262144" />
         <Keyword name="$P15B"  value="32" />
         <Keyword name="$P15E"  value="0,0" />
         <Keyword name="$P15V"  value="350" />
         <Keyword name="$P15G"  value="1.0" />
         <Keyword name="P15DISPLAY"  value="LOG" />
         <Keyword name="P15BS"  value="26657" />
         <Keyword name="P15MS"  value="0" />
         <Keyword name="$P16N"  value="BV650-A" />
         <Keyword name="$P16R"  value="262144" />
         <Keyword name="$P16B"  value="32" />
         <Keyword name="$P16E"  value="0,0" />
         <Keyword name="$P16V"  value="490" />
         <Keyword name="$P16G"  value="1.0" />
         <Keyword name="P16DISPLAY"  value="LOG" />
         <Keyword name="P16BS"  value="6098" />
         <Keyword name="P16MS"  value="0" />
         <Keyword name="$P17N"  value="BV711-A" />
         <Keyword name="$P17R"  value="262144" />
         <Keyword name="$P17B"  value="32" />
         <Keyword name="$P17E"  value="0,0" />
         <Keyword name="$P17V"  value="540" />
         <Keyword name="$P17G"  value="1.0" />
         <Keyword name="P17DISPLAY"  value="LOG" />
         <Keyword name="P17BS"  value="4152" />
         <Keyword name="P17MS"  value="0" />
         <Keyword name="$P18N"  value="BV786-A" />
         <Keyword name="$P18S"  value="CD3" />
         <Keyword name="$P18R"  value="262144" />
         <Keyword name="$P18B"  value="32" />
         <Keyword name="$P18E"  value="0,0" />
         <Keyword name="$P18V"  value="580" />
         <Keyword name="$P18G"  value="1.0" />
         <Keyword name="P18DISPLAY"  value="LOG" />
         <Keyword name="P18BS"  value="3841" />
         <Keyword name="P18MS"  value="0" />
         <Keyword name="$P19N"  value="Time" />
         <Keyword name="$P19R"  value="262144" />
         <Keyword name="$P19B"  value="32" />
         <Keyword name="$P19E"  value="0,0" />
         <Keyword name="$P19G"  value="0.01" />
         <Keyword name="P19BS"  value="0" />
         <Keyword name="P19MS"  value="0" />
         <Keyword name="CST SETUP STATUS"  value="SUCCESS" />
         <Keyword name="CST BEADS LOT ID"  value="19737" />
         <Keyword name="CYTOMETER CONFIG NAME"  value="FCCF Fortessa 1 5 Laser Corrected" />
         <Keyword name="CYTOMETER CONFIG CREATE DATE"  value="2019-02-20T15:20:42-05:00" />
         <Keyword name="CST SETUP DATE"  value="2021-11-15T11:20:39-05:00" />
         <Keyword name="CST BASELINE DATE"  value="2021-11-15T11:16:45-05:00" />
         <Keyword name="CST BEADS EXPIRED"  value="False" />
         <Keyword name="CST PERFORMANCE EXPIRED"  value="2021-11-16T11:20:39-05:00" />
         <Keyword name="CST REGULATORY STATUS"  value="RUO Performance Check" />
         <Keyword name="$P1S"  value="" />
         <Keyword name="$P2S"  value="" />
         <Keyword name="$P3S"  value="" />
         <Keyword name="$P4S"  value="" />
         <Keyword name="$P5S"  value="" />
         <Keyword name="$P6S"  value="" />
         <Keyword name="$P8S"  value="" />
         <Keyword name="$P9S"  value="" />
         <Keyword name="$P11S"  value="" />
         <Keyword name="$P16S"  value="" />
         <Keyword name="$P17S"  value="" />
         <Keyword name="$P19S"  value="" />
         <Keyword name="$P20N"  value="Comp-FITC-A" />
         <Keyword name="$P20S"  value="pHrodoGreen" />
         <Keyword name="$P20R"  value="262144" />
         <Keyword name="$P21N"  value="Comp-PerCP-Cy5-5-A" />
         <Keyword name="$P21S"  value="" />
         <Keyword name="$P21R"  value="262144" />
         <Keyword name="$P22N"  value="Comp-PE-A" />
         <Keyword name="$P22S"  value="" />
         <Keyword name="$P22R"  value="262144" />
         <Keyword name="$P23N"  value="Comp-mCherry-A" />
         <Keyword name="$P23S"  value="scFv-CD4Tcells" />
         <Keyword name="$P23R"  value="262144" />
         <Keyword name="$P24N"  value="Comp-PE-Cy5-A" />
         <Keyword name="$P24S"  value="" />
         <Keyword name="$P24R"  value="262144" />
         <Keyword name="$P25N"  value="Comp-PE-Cy7-A" />
         <Keyword name="$P25S"  value="CD11b" />
         <Keyword name="$P25R"  value="262144" />
         <Keyword name="$P26N"  value="Comp-Alexa647-A" />
         <Keyword name="$P26S"  value="CD45" />
         <Keyword name="$P26R"  value="262144" />
         <Keyword name="$P27N"  value="Comp-DAPI-A" />
         <Keyword name="$P27S"  value="Viability" />
         <Keyword name="$P27R"  value="262144" />
         <Keyword name="$P28N"  value="Comp-BV510-A" />
         <Keyword name="$P28S"  value="CD19" />
         <Keyword name="$P28R"  value="262144" />
         <Keyword name="$P29N"  value="Comp-BV650-A" />
         <Keyword name="$P29S"  value="" />
         <Keyword name="$P29R"  value="262144" />
         <Keyword name="$P30N"  value="Comp-BV711-A" />
         <Keyword name="$P30S"  value="" />
         <Keyword name="$P30R"  value="262144" />
         <Keyword name="$P31N"  value="Comp-BV786-A" />
         <Keyword name="$P31S"  value="CD3" />
         <Keyword name="$P31R"  value="262144" />
       </Keywords>
       <SampleNode name="Invivo-IPscFvCD4T-MP-phagocytosis20230915_Control_002_007.fcs"  annotation=""  owningGroup=""  expanded="0"  sortPriority="10"  count="200000"  sampleID="2" >
         <Graph smoothing="0"  backColor="#ffffff"  foreColor="#000000"  type="Pseudocolor"  fast="1" >
           <Axis dimension="x"  name="FSC-A"  label=""  auto="auto" />
           <Axis dimension="y"  name="SSC-A"  label=""  auto="auto" />
           <GraphSettings level="5%"  smoothingHighResolution="1"  contourHighResolution="1"  histogramSmoothingCount="0"  graphResolution="256"  showOutliers="0"  drawLargeDots="0"  dotsToDraw="8000"  tint="le.chartfill.tinted.40"  lineWeight="le.lineweight.normal"  lineStyle="le.linestyle.solid" />
           <GraphEnvironment showGrid="0"  showAxes="tnlTNL"  showGates="1"  showFreqOnPlots="1"  showGateNameOnPlots="1"  showMedians="0"  showUncomped="0"  addEventParam="0"  lastYAxisName="" >
             <TextTraits font="SansSerif"  size="11"  name="Labels"  style="plain"  color="#000000"  background="#00ffffff"  just="left" />
             <TextTraits font="SansSerif"  size="11"  name="LayoutGates"  style="plain"  color="#000000"  background="#00ffffff"  just="left" />
             <TextTraits font="SansSerif"  size="9"  name="Numbers"  style="plain"  color="#000000"  background="#00ffffff"  just="left" />
             <TextTraits font="SansSerif"  size="9"  name="Legend"  style="plain"  color="#000000"  background="#00ffffff"  just="left" />
             <WindowPosition x="0"  y="0"  width="0"  height="0"  displayed="0"  panelState="" />
           </GraphEnvironment>
         </Graph>
         <Subpopulations>
           <Population name="Lymphocytes"  annotation=""  owningGroup="All Samples"  expanded="0"  sortPriority="10"  count="139715" >
             <Graph smoothing="0"  backColor="#ffffff"  foreColor="#000000"  heatMapStatParameter="Comp-FITC-A"  type="Pseudocolor"  fast="1" >
               <Axis dimension="x"  name="FSC-H"  label=""  auto="auto" />
               <Axis dimension="y"  name="FSC-A"  label=""  auto="auto" />
               <GraphSettings level="5%"  smoothingHighResolution="1"  contourHighResolution="1"  histogramSmoothingCount="0"  graphResolution="256"  showOutliers="0"  drawLargeDots="0"  dotsToDraw="8000"  tint="le.chartfill.tinted.40"  lineWeight="le.lineweight.normal"  lineStyle="le.linestyle.solid" />
               <GraphEnvironment showGrid="0"  showAxes="tnlTNL"  showGates="1"  showFreqOnPlots="1"  showGateNameOnPlots="1"  showMedians="0"  showUncomped="0"  addEventParam="0"  lastYAxisName="" >
                 <TextTraits font="SansSerif"  size="11"  name="Labels"  style="plain"  color="#000000"  background="#00ffffff"  just="left" />
                 <TextTraits font="SansSerif"  size="11"  name="LayoutGates"  style="plain"  color="#000000"  background="#00ffffff"  just="left" />
                 <TextTraits font="SansSerif"  size="9"  name="Numbers"  style="plain"  color="#000000"  background="#00ffffff"  just="left" />
                 <TextTraits font="SansSerif"  size="9"  name="Legend"  style="plain"  color="#000000"  background="#00ffffff"  just="left" />
                 <WindowPosition x="432"  y="39"  width="390"  height="582"  displayed="1"  panelState="---" />
               </GraphEnvironment>
             </Graph>
             <Gate gating:id="ID976208693" >
               <gating:PolygonGate eventsInside="1"  annoOffsetX="-116"  annoOffsetY="-146"  tint="#000000"  isTinted="0"  lineWeight="Normal"  userDefined="1"  quadId="-1"  gateResolution="256" >
                 <gating:dimension>
                   <data-type:fcs-dimension data-type:name="FSC-A" />
                 </gating:dimension>
                 <gating:dimension>
                   <data-type:fcs-dimension data-type:name="SSC-A" />
                 </gating:dimension>
                 <gating:vertex>
                   <gating:coordinate data-type:value="4128.2519685039" />
                   <gating:coordinate data-type:value="95803.6305220884" />
                 </gating:vertex>
                 <gating:vertex>
                   <gating:coordinate data-type:value="6192.3779527559" />
                   <gating:coordinate data-type:value="31583.6144578313" />
                 </gating:vertex>
                 <gating:vertex>
                   <gating:coordinate data-type:value="14448.8818897638" />
                   <gating:coordinate data-type:value="7369.5100401606" />
                 </gating:vertex>
                 <gating:vertex>
                   <gating:coordinate data-type:value="60891.7165354331" />
                   <gating:coordinate data-type:value="3158.3614457831" />
                 </gating:vertex>
                 <gating:vertex>
                   <gating:coordinate data-type:value="157905.6377952756" />
                   <gating:coordinate data-type:value="31583.6144578313" />
                 </gating:vertex>
                 <gating:vertex>
                   <gating:coordinate data-type:value="246663.0551181102" />
                   <gating:coordinate data-type:value="108437.0763052209" />
                 </gating:vertex>
                 <gating:vertex>
                   <gating:coordinate data-type:value="248727.1811023622" />
                   <gating:coordinate data-type:value="183184.9638554217" />
                 </gating:vertex>
                 <gating:vertex>
                   <gating:coordinate data-type:value="219829.4173228346" />
                   <gating:coordinate data-type:value="237929.8955823293" />
                 </gating:vertex>
                 <gating:vertex>
                   <gating:coordinate data-type:value="92885.6692913386" />
                   <gating:coordinate data-type:value="215821.3654618474" />
                 </gating:vertex>
               </gating:PolygonGate>
             </Gate>
             <Subpopulations>
               <Population name="Single Cells"  annotation=""  owningGroup="All Samples"  expanded="0"  sortPriority="10"  count="129396" >
                 <Graph smoothing="0"  backColor="#ffffff"  foreColor="#000000"  heatMapStatParameter="Comp-FITC-A"  type="Pseudocolor"  fast="1" >
                   <Axis dimension="x"  name="SSC-H"  label=""  auto="auto" />
                   <Axis dimension="y"  name="SSC-A"  label=""  auto="auto" />
                   <GraphSettings level="5%"  smoothingHighResolution="1"  contourHighResolution="1"  histogramSmoothingCount="0"  graphResolution="256"  showOutliers="0"  drawLargeDots="0"  dotsToDraw="8000"  tint="le.chartfill.tinted.40"  lineWeight="le.lineweight.normal"  lineStyle="le.linestyle.solid" />
                   <GraphEnvironment showGrid="0"  showAxes="tnlTNL"  showGates="1"  showFreqOnPlots="1"  showGateNameOnPlots="1"  showMedians="0"  showUncomped="0"  addEventParam="0"  lastYAxisName="" >
                     <TextTraits font="SansSerif"  size="11"  name="Labels"  style="plain"  color="#000000"  background="#00ffffff"  just="left" />
                     <TextTraits font="SansSerif"  size="11"  name="LayoutGates"  style="plain"  color="#000000"  background="#00ffffff"  just="left" />
                     <TextTraits font="SansSerif"  size="9"  name="Numbers"  style="plain"  color="#000000"  background="#00ffffff"  just="left" />
                     <TextTraits font="SansSerif"  size="9"  name="Legend"  style="plain"  color="#000000"  background="#00ffffff"  just="left" />
                     <WindowPosition x="966"  y="25"  width="390"  height="582"  displayed="1"  panelState="---" />
                   </GraphEnvironment>
                 </Graph>
                 <Gate gating:id="ID530422273"  gating:parent_id="ID976208693" >
                   <gating:PolygonGate eventsInside="1"  annoOffsetX="252"  annoOffsetY="-175"  tint="#000000"  isTinted="0"  lineWeight="Normal"  userDefined="1"  quadId="-1"  gateResolution="256" >
                     <gating:dimension>
                       <data-type:fcs-dimension data-type:name="FSC-H" />
                     </gating:dimension>
                     <gating:dimension>
                       <data-type:fcs-dimension data-type:name="FSC-A" />
                     </gating:dimension>
                     <gating:vertex>
                       <gating:coordinate data-type:value="14448.8818897638" />
                       <gating:coordinate data-type:value="6316.7228915663" />
                     </gating:vertex>
                     <gating:vertex>
                       <gating:coordinate data-type:value="120751.3700787402" />
                       <gating:coordinate data-type:value="149495.7751004016" />
                     </gating:vertex>
                     <gating:vertex>
                       <gating:coordinate data-type:value="123847.5590551181" />
                       <gating:coordinate data-type:value="224243.6626506024" />
                     </gating:vertex>
                     <gating:vertex>
                       <gating:coordinate data-type:value="85661.2283464567" />
                       <gating:coordinate data-type:value="243193.8313253012" />
                     </gating:vertex>
                     <gating:vertex>
                       <gating:coordinate data-type:value="54699.3385826772" />
                       <gating:coordinate data-type:value="171604.3052208835" />
                     </gating:vertex>
                     <gating:vertex>
                       <gating:coordinate data-type:value="14448.8818897638" />
                       <gating:coordinate data-type:value="58956.0803212851" />
                     </gating:vertex>
                     <gating:vertex>
                       <gating:coordinate data-type:value="4128.2519685039" />
                       <gating:coordinate data-type:value="27372.4658634538" />
                     </gating:vertex>
                   </gating:PolygonGate>
                 </Gate>
                 <Subpopulations>
                   <Population name="Single Cells"  annotation=""  owningGroup="All Samples"  expanded="0"  sortPriority="10"  count="92118" >
                     <Graph smoothing="0"  backColor="#ffffff"  foreColor="#000000"  heatMapStatParameter="Comp-FITC-A"  type="Pseudocolor"  fast="1" >
                       <Axis dimension="x"  name="Comp-DAPI-A"  label=""  auto="auto" />
                       <Axis dimension="y"  name="Comp-PE-Cy7-A"  label=""  auto="auto" />
                       <GraphSettings level="5%"  smoothingHighResolution="1"  contourHighResolution="1"  histogramSmoothingCount="0"  graphResolution="256"  showOutliers="0"  drawLargeDots="0"  dotsToDraw="8000"  tint="le.chartfill.tinted.40"  lineWeight="le.lineweight.normal"  lineStyle="le.linestyle.solid" />
                       <GraphEnvironment showGrid="0"  showAxes="tnlTNL"  showGates="1"  showFreqOnPlots="1"  showGateNameOnPlots="1"  showMedians="0"  showUncomped="0"  addEventParam="0"  lastYAxisName="" >
                         <TextTraits font="SansSerif"  size="11"  name="Labels"  style="plain"  color="#000000"  background="#00ffffff"  just="left" />
                         <TextTraits font="SansSerif"  size="11"  name="LayoutGates"  style="plain"  color="#000000"  background="#00ffffff"  just="left" />
                         <TextTraits font="SansSerif"  size="9"  name="Numbers"  style="plain"  color="#000000"  background="#00ffffff"  just="left" />
                         <TextTraits font="SansSerif"  size="9"  name="Legend"  style="plain"  color="#000000"  background="#00ffffff"  just="left" />
                         <WindowPosition x="966"  y="25"  width="390"  height="582"  displayed="1"  panelState="---" />
                       </GraphEnvironment>
                     </Graph>
                     <Gate gating:id="ID93418979"  gating:parent_id="ID530422273" >
                       <gating:PolygonGate eventsInside="1"  annoOffsetX="-57"  annoOffsetY="-105"  tint="#000000"  isTinted="0"  lineWeight="Normal"  userDefined="1"  quadId="-1"  gateResolution="256" >
                         <gating:dimension>
                           <data-type:fcs-dimension data-type:name="SSC-H" />
                         </gating:dimension>
                         <gating:dimension>
                           <data-type:fcs-dimension data-type:name="SSC-A" />
                         </gating:dimension>
                         <gating:vertex>
                           <gating:coordinate data-type:value="12384.7559055118" />
                           <gating:coordinate data-type:value="6316.7228915663" />
                         </gating:vertex>
                         <gating:vertex>
                           <gating:coordinate data-type:value="171322.4566929134" />
                           <gating:coordinate data-type:value="218979.7269076305" />
                         </gating:vertex>
                         <gating:vertex>
                           <gating:coordinate data-type:value="148617.0708661417" />
                           <gating:coordinate data-type:value="247404.9799196787" />
                         </gating:vertex>
                         <gating:vertex>
                           <gating:coordinate data-type:value="79468.8503937008" />
                           <gating:coordinate data-type:value="150548.562248996" />
                         </gating:vertex>
                         <gating:vertex>
                           <gating:coordinate data-type:value="4128.2519685039" />
                           <gating:coordinate data-type:value="22108.5301204819" />
                         </gating:vertex>
                       </gating:PolygonGate>
                     </Gate>
                     <Subpopulations>
                       <Population name="Viability, CD11b subset"  annotation=""  owningGroup="All Samples"  expanded="0"  sortPriority="10"  count="4880" >
                         <Graph smoothing="0"  backColor="#ffffff"  foreColor="#000000"  heatMapStatParameter="Comp-FITC-A"  type="Histogram"  fast="1" >
                           <Axis dimension="x"  name="Comp-FITC-A"  label=""  auto="auto" />
                           <Axis dimension="y"  name=""  label=""  auto="auto" />
                           <GraphSettings level="5%"  smoothingHighResolution="1"  contourHighResolution="1"  histogramSmoothingCount="0"  graphResolution="256"  showOutliers="0"  drawLargeDots="0"  dotsToDraw="8000"  tint="le.chartfill.tinted.40"  lineWeight="le.lineweight.normal"  lineStyle="le.linestyle.solid" />
                           <GraphEnvironment showGrid="0"  showAxes="tnlTNL"  showGates="1"  showFreqOnPlots="1"  showGateNameOnPlots="1"  showMedians="0"  showUncomped="0"  addEventParam="0"  lastYAxisName="" >
                             <TextTraits font="SansSerif"  size="11"  name="Labels"  style="plain"  color="#000000"  background="#00ffffff"  just="left" />
                             <TextTraits font="SansSerif"  size="11"  name="LayoutGates"  style="plain"  color="#000000"  background="#00ffffff"  just="left" />
                             <TextTraits font="SansSerif"  size="9"  name="Numbers"  style="plain"  color="#000000"  background="#00ffffff"  just="left" />
                             <TextTraits font="SansSerif"  size="9"  name="Legend"  style="plain"  color="#000000"  background="#00ffffff"  just="left" />
                             <WindowPosition x="966"  y="25"  width="390"  height="582"  displayed="1"  panelState="---" />
                           </GraphEnvironment>
                         </Graph>
                         <Gate gating:id="ID707165736"  gating:parent_id="ID93418979" >
                           <gating:RectangleGate eventsInside="1"  annoOffsetX="108"  annoOffsetY="-59"  tint="#000000"  isTinted="0"  lineWeight="Normal"  userDefined="1"  percentX="0"  percentY="0" >
                             <gating:dimension gating:min="436.3589760152017"  gating:max="10453.427947485252" >
                               <data-type:fcs-dimension data-type:name="Comp-DAPI-A" />
                             </gating:dimension>
                             <gating:dimension gating:min="402.7574051565397"  gating:max="190341.6827348661" >
                               <data-type:fcs-dimension data-type:name="Comp-PE-Cy7-A" />
                             </gating:dimension>
                           </gating:RectangleGate>
                         </Gate>
                         <Subpopulations>
                           <Statistic name="Geometric Mean"  annotation=""  owningGroup="All Samples"  expanded="0"  sortPriority="5"  id="Comp-FITC-A"  ancestor=""  correlate=""  value="520.582336426" />
                           <Population name="pHrodoGreen subset"  annotation=""  owningGroup="All Samples"  expanded="0"  sortPriority="10"  count="1839" >
                             <Graph smoothing="0"  backColor="#ffffff"  foreColor="#000000"  heatMapStatParameter="Comp-FITC-A"  type="Histogram"  fast="1" >
                               <Axis dimension="x"  name="Comp-FITC-A"  label=""  auto="auto" />
                               <Axis dimension="y"  name=""  label=""  auto="auto" />
                               <GraphSettings level="5%"  smoothingHighResolution="1"  contourHighResolution="1"  histogramSmoothingCount="0"  graphResolution="256"  showOutliers="0"  drawLargeDots="0"  dotsToDraw="8000"  tint="le.chartfill.tinted.40"  lineWeight="le.lineweight.normal"  lineStyle="le.linestyle.solid" />
                               <GraphEnvironment showGrid="0"  showAxes="tnlTNL"  showGates="1"  showFreqOnPlots="1"  showGateNameOnPlots="1"  showMedians="0"  showUncomped="0"  addEventParam="0"  lastYAxisName="" >
                                 <TextTraits font="SansSerif"  size="11"  name="Labels"  style="plain"  color="#000000"  background="#00ffffff"  just="left" />
                                 <TextTraits font="SansSerif"  size="11"  name="LayoutGates"  style="plain"  color="#000000"  background="#00ffffff"  just="left" />
                                 <TextTraits font="SansSerif"  size="9"  name="Numbers"  style="plain"  color="#000000"  background="#00ffffff"  just="left" />
                                 <TextTraits font="SansSerif"  size="9"  name="Legend"  style="plain"  color="#000000"  background="#00ffffff"  just="left" />
                                 <WindowPosition x="966"  y="25"  width="390"  height="582"  displayed="1"  panelState="---" />
                               </GraphEnvironment>
                             </Graph>
                             <Gate gating:id="ID633736628"  gating:parent_id="ID707165736" >
                               <gating:RectangleGate eventsInside="1"  annoOffsetX="0"  annoOffsetY="0"  tint="#000000"  isTinted="0"  lineWeight="Normal"  userDefined="1" >
                                 <gating:dimension gating:min="482.1643646009919"  gating:max="199346.458130805"  yRatio="0.8232931726907631" >
                                   <data-type:fcs-dimension data-type:name="Comp-FITC-A" />
                                 </gating:dimension>
                               </gating:RectangleGate>
                             </Gate>
                           </Population>
                         </Subpopulations>
                       </Population>
                     </Subpopulations>
                   </Population>
                 </Subpopulations>
               </Population>
             </Subpopulations>
           </Population>
         </Subpopulations>
       </SampleNode>
     </Sample>
     <Sample>
       <DataSet uri="file:/Volumes/scheinberglab/Manish%20Malviya/mskccproject/Results/Flow%20Cytometry/FORTESSA/2023/20230915-invivo%20phagocytosis/Invivo-IPscFvCD4T-MP-phagocytosis20230915_Control_005.fcs"  sampleID="3" />
       <transforms:spilloverMatrix spectral="0"  prefix="Comp-"  name="Acquisition-defined"  editable="0"  color="#c0c0c0"  version="FlowJo-10.8.1"  status="FINALIZED"  transforms:id="566dd0be-afd9-42bf-95e8-a35f47c4205e"  suffix="" >
         <data-type:parameters>
           <data-type:parameter data-type:name="FITC-A"  userProvidedCompInfix="Comp-FITC-A" />
           <data-type:parameter data-type:name="PerCP-Cy5-5-A"  userProvidedCompInfix="Comp-PerCP-Cy5-5-A" />
           <data-type:parameter data-type:name="PE-A"  userProvidedCompInfix="Comp-PE-A" />
           <data-type:parameter data-type:name="mCherry-A"  userProvidedCompInfix="Comp-mCherry-A" />
           <data-type:parameter data-type:name="PE-Cy5-A"  userProvidedCompInfix="Comp-PE-Cy5-A" />
           <data-type:parameter data-type:name="PE-Cy7-A"  userProvidedCompInfix="Comp-PE-Cy7-A" />
           <data-type:parameter data-type:name="Alexa647-A"  userProvidedCompInfix="Comp-Alexa647-A" />
           <data-type:parameter data-type:name="DAPI-A"  userProvidedCompInfix="Comp-DAPI-A" />
           <data-type:parameter data-type:name="BV510-A"  userProvidedCompInfix="Comp-BV510-A" />
           <data-type:parameter data-type:name="BV650-A"  userProvidedCompInfix="Comp-BV650-A" />
           <data-type:parameter data-type:name="BV711-A"  userProvidedCompInfix="Comp-BV711-A" />
           <data-type:parameter data-type:name="BV786-A"  userProvidedCompInfix="Comp-BV786-A" />
         </data-type:parameters>
         <transforms:spillover data-type:parameter="FITC-A"  userProvidedCompInfix="Comp-FITC-A" >
           <transforms:coefficient data-type:parameter="FITC-A"  transforms:value="1" />
           <transforms:coefficient data-type:parameter="PerCP-Cy5-5-A"  transforms:value="0.0088856779" />
           <transforms:coefficient data-type:parameter="PE-A"  transforms:value="0" />
           <transforms:coefficient data-type:parameter="mCherry-A"  transforms:value="0" />
           <transforms:coefficient data-type:parameter="PE-Cy5-A"  transforms:value="0" />
           <transforms:coefficient data-type:parameter="PE-Cy7-A"  transforms:value="0" />
           <transforms:coefficient data-type:parameter="Alexa647-A"  transforms:value="0" />
           <transforms:coefficient data-type:parameter="DAPI-A"  transforms:value="0.000272698" />
           <transforms:coefficient data-type:parameter="BV510-A"  transforms:value="0.0471771657" />
           <transforms:coefficient data-type:parameter="BV650-A"  transforms:value="0.0009522239" />
           <transforms:coefficient data-type:parameter="BV711-A"  transforms:value="0" />
           <transforms:coefficient data-type:parameter="BV786-A"  transforms:value="0" />
         </transforms:spillover>
         <transforms:spillover data-type:parameter="PerCP-Cy5-5-A"  userProvidedCompInfix="Comp-PerCP-Cy5-5-A" >
           <transforms:coefficient data-type:parameter="FITC-A"  transforms:value="0" />
           <transforms:coefficient data-type:parameter="PerCP-Cy5-5-A"  transforms:value="1" />
           <transforms:coefficient data-type:parameter="PE-A"  transforms:value="0" />
           <transforms:coefficient data-type:parameter="mCherry-A"  transforms:value="0" />
           <transforms:coefficient data-type:parameter="PE-Cy5-A"  transforms:value="0.1370005906" />
           <transforms:coefficient data-type:parameter="PE-Cy7-A"  transforms:value="0.1667583585" />
           <transforms:coefficient data-type:parameter="Alexa647-A"  transforms:value="0.0273895245" />
           <transforms:coefficient data-type:parameter="DAPI-A"  transforms:value="0" />
           <transforms:coefficient data-type:parameter="BV510-A"  transforms:value="0" />
           <transforms:coefficient data-type:parameter="BV650-A"  transforms:value="0.0104164016" />
           <transforms:coefficient data-type:parameter="BV711-A"  transforms:value="0.4548140466" />
           <transforms:coefficient data-type:parameter="BV786-A"  transforms:value="0.2910805941" />
         </transforms:spillover>
         <transforms:spillover data-type:parameter="PE-A"  userProvidedCompInfix="Comp-PE-A" >
           <transforms:coefficient data-type:parameter="FITC-A"  transforms:value="0" />
           <transforms:coefficient data-type:parameter="PerCP-Cy5-5-A"  transforms:value="0.0505321808" />
           <transforms:coefficient data-type:parameter="PE-A"  transforms:value="1" />
           <transforms:coefficient data-type:parameter="mCherry-A"  transforms:value="0.675335288" />
           <transforms:coefficient data-type:parameter="PE-Cy5-A"  transforms:value="0.0731865764" />
           <transforms:coefficient data-type:parameter="PE-Cy7-A"  transforms:value="0.0202074237" />
           <transforms:coefficient data-type:parameter="Alexa647-A"  transforms:value="0" />
           <transforms:coefficient data-type:parameter="DAPI-A"  transforms:value="0" />
           <transforms:coefficient data-type:parameter="BV510-A"  transforms:value="0" />
           <transforms:coefficient data-type:parameter="BV650-A"  transforms:value="0.0061155553" />
           <transforms:coefficient data-type:parameter="BV711-A"  transforms:value="0.0023101678" />
           <transforms:coefficient data-type:parameter="BV786-A"  transforms:value="0" />
         </transforms:spillover>
         <transforms:spillover data-type:parameter="mCherry-A"  userProvidedCompInfix="Comp-mCherry-A" >
           <transforms:coefficient data-type:parameter="FITC-A"  transforms:value="0.0086595071" />
           <transforms:coefficient data-type:parameter="PerCP-Cy5-5-A"  transforms:value="0.0367832743" />
           <transforms:coefficient data-type:parameter="PE-A"  transforms:value="0.1408711076" />
           <transforms:coefficient data-type:parameter="mCherry-A"  transforms:value="1" />
           <transforms:coefficient data-type:parameter="PE-Cy5-A"  transforms:value="0.2443487346" />
           <transforms:coefficient data-type:parameter="PE-Cy7-A"  transforms:value="0.1326967627" />
           <transforms:coefficient data-type:parameter="Alexa647-A"  transforms:value="0.0023641207" />
           <transforms:coefficient data-type:parameter="DAPI-A"  transforms:value="0.0025880388" />
           <transforms:coefficient data-type:parameter="BV510-A"  transforms:value="0.0037969935" />
           <transforms:coefficient data-type:parameter="BV650-A"  transforms:value="0.011686787" />
           <transforms:coefficient data-type:parameter="BV711-A"  transforms:value="0.0085592782" />
           <transforms:coefficient data-type:parameter="BV786-A"  transforms:value="0.005573546" />
         </transforms:spillover>
         <transforms:spillover data-type:parameter="PE-Cy5-A"  userProvidedCompInfix="Comp-PE-Cy5-A" >
           <transforms:coefficient data-type:parameter="FITC-A"  transforms:value="0" />
           <transforms:coefficient data-type:parameter="PerCP-Cy5-5-A"  transforms:value="0.6873759031" />
           <transforms:coefficient data-type:parameter="PE-A"  transforms:value="0.0108967293" />
           <transforms:coefficient data-type:parameter="mCherry-A"  transforms:value="0.0088155521" />
           <transforms:coefficient data-type:parameter="PE-Cy5-A"  transforms:value="1" />
           <transforms:coefficient data-type:parameter="PE-Cy7-A"  transforms:value="0.422072947" />
           <transforms:coefficient data-type:parameter="Alexa647-A"  transforms:value="0.1266195625" />
           <transforms:coefficient data-type:parameter="DAPI-A"  transforms:value="0" />
           <transforms:coefficient data-type:parameter="BV510-A"  transforms:value="0" />
           <transforms:coefficient data-type:parameter="BV650-A"  transforms:value="0.0679156184" />
           <transforms:coefficient data-type:parameter="BV711-A"  transforms:value="0.0619321689" />
           <transforms:coefficient data-type:parameter="BV786-A"  transforms:value="0.0318383239" />
         </transforms:spillover>
         <transforms:spillover data-type:parameter="PE-Cy7-A"  userProvidedCompInfix="Comp-PE-Cy7-A" >
           <transforms:coefficient data-type:parameter="FITC-A"  transforms:value="0" />
           <transforms:coefficient data-type:parameter="PerCP-Cy5-5-A"  transforms:value="0" />
           <transforms:coefficient data-type:parameter="PE-A"  transforms:value="0.003700915" />
           <transforms:coefficient data-type:parameter="mCherry-A"  transforms:value="0.0017496418" />
           <transforms:coefficient data-type:parameter="PE-Cy5-A"  transforms:value="0" />
           <transforms:coefficient data-type:parameter="PE-Cy7-A"  transforms:value="1" />
           <transforms:coefficient data-type:parameter="Alexa647-A"  transforms:value="0" />
           <transforms:coefficient data-type:parameter="DAPI-A"  transforms:value="0" />
           <transforms:coefficient data-type:parameter="BV510-A"  transforms:value="0" />
           <transforms:coefficient data-type:parameter="BV650-A"  transforms:value="0" />
           <transforms:coefficient data-type:parameter="BV711-A"  transforms:value="0" />
           <transforms:coefficient data-type:parameter="BV786-A"  transforms:value="0.0848465413" />
         </transforms:spillover>
         <transforms:spillover data-type:parameter="Alexa647-A"  userProvidedCompInfix="Comp-Alexa647-A" >
           <transforms:coefficient data-type:parameter="FITC-A"  transforms:value="0" />
           <transforms:coefficient data-type:parameter="PerCP-Cy5-5-A"  transforms:value="0.0081083104" />
           <transforms:coefficient data-type:parameter="PE-A"  transforms:value="0" />
           <transforms:coefficient data-type:parameter="mCherry-A"  transforms:value="0" />
           <transforms:coefficient data-type:parameter="PE-Cy5-A"  transforms:value="0.2422358096" />
           <transforms:coefficient data-type:parameter="PE-Cy7-A"  transforms:value="0.1052285209" />
           <transforms:coefficient data-type:parameter="Alexa647-A"  transforms:value="1" />
           <transforms:coefficient data-type:parameter="DAPI-A"  transforms:value="0" />
           <transforms:coefficient data-type:parameter="BV510-A"  transforms:value="0" />
           <transforms:coefficient data-type:parameter="BV650-A"  transforms:value="0" />
           <transforms:coefficient data-type:parameter="BV711-A"  transforms:value="0.0005559317" />
           <transforms:coefficient data-type:parameter="BV786-A"  transforms:value="0" />
         </transforms:spillover>
         <transforms:spillover data-type:parameter="DAPI-A"  userProvidedCompInfix="Comp-DAPI-A" >
           <transforms:coefficient data-type:parameter="FITC-A"  transforms:value="0.0007077553" />
           <transforms:coefficient data-type:parameter="PerCP-Cy5-5-A"  transforms:value="0" />
           <transforms:coefficient data-type:parameter="PE-A"  transforms:value="0.0002709397" />
           <transforms:coefficient data-type:parameter="mCherry-A"  transforms:value="0" />
           <transforms:coefficient data-type:parameter="PE-Cy5-A"  transforms:value="0.0002833438" />
           <transforms:coefficient data-type:parameter="PE-Cy7-A"  transforms:value="0.0006347478" />
           <transforms:coefficient data-type:parameter="Alexa647-A"  transforms:value="0.0008635101" />
           <transforms:coefficient data-type:parameter="DAPI-A"  transforms:value="1" />
           <transforms:coefficient data-type:parameter="BV510-A"  transforms:value="0.9687800407" />
           <transforms:coefficient data-type:parameter="BV650-A"  transforms:value="0.3680540621" />
           <transforms:coefficient data-type:parameter="BV711-A"  transforms:value="0.3091725409" />
           <transforms:coefficient data-type:parameter="BV786-A"  transforms:value="0.2981267571" />
         </transforms:spillover>
         <transforms:spillover data-type:parameter="BV510-A"  userProvidedCompInfix="Comp-BV510-A" >
           <transforms:coefficient data-type:parameter="FITC-A"  transforms:value="0" />
           <transforms:coefficient data-type:parameter="PerCP-Cy5-5-A"  transforms:value="0" />
           <transforms:coefficient data-type:parameter="PE-A"  transforms:value="0" />
           <transforms:coefficient data-type:parameter="mCherry-A"  transforms:value="0" />
           <transforms:coefficient data-type:parameter="PE-Cy5-A"  transforms:value="0" />
           <transforms:coefficient data-type:parameter="PE-Cy7-A"  transforms:value="0" />
           <transforms:coefficient data-type:parameter="Alexa647-A"  transforms:value="0.0227496084" />
           <transforms:coefficient data-type:parameter="DAPI-A"  transforms:value="0.1674740613" />
           <transforms:coefficient data-type:parameter="BV510-A"  transforms:value="1" />
           <transforms:coefficient data-type:parameter="BV650-A"  transforms:value="0.4101498127" />
           <transforms:coefficient data-type:parameter="BV711-A"  transforms:value="0.2662051618" />
           <transforms:coefficient data-type:parameter="BV786-A"  transforms:value="0.1545558721" />
         </transforms:spillover>
         <transforms:spillover data-type:parameter="BV650-A"  userProvidedCompInfix="Comp-BV650-A" >
           <transforms:coefficient data-type:parameter="FITC-A"  transforms:value="0" />
           <transforms:coefficient data-type:parameter="PerCP-Cy5-5-A"  transforms:value="0.0040323907" />
           <transforms:coefficient data-type:parameter="PE-A"  transforms:value="0" />
           <transforms:coefficient data-type:parameter="mCherry-A"  transforms:value="0.0219098739" />
           <transforms:coefficient data-type:parameter="PE-Cy5-A"  transforms:value="0.0729848146" />
           <transforms:coefficient data-type:parameter="PE-Cy7-A"  transforms:value="0.0287400316" />
           <transforms:coefficient data-type:parameter="Alexa647-A"  transforms:value="0.0713059455" />
           <transforms:coefficient data-type:parameter="DAPI-A"  transforms:value="0.0181648713" />
           <transforms:coefficient data-type:parameter="BV510-A"  transforms:value="0" />
           <transforms:coefficient data-type:parameter="BV650-A"  transforms:value="1" />
           <transforms:coefficient data-type:parameter="BV711-A"  transforms:value="0.6295597553" />
           <transforms:coefficient data-type:parameter="BV786-A"  transforms:value="0.2886740267" />
         </transforms:spillover>
         <transforms:spillover data-type:parameter="BV711-A"  userProvidedCompInfix="Comp-BV711-A" >
           <transforms:coefficient data-type:parameter="FITC-A"  transforms:value="0" />
           <transforms:coefficient data-type:parameter="PerCP-Cy5-5-A"  transforms:value="0.0880392417" />
           <transforms:coefficient data-type:parameter="PE-A"  transforms:value="0" />
           <transforms:coefficient data-type:parameter="mCherry-A"  transforms:value="0" />
           <transforms:coefficient data-type:parameter="PE-Cy5-A"  transforms:value="0.0023707005" />
           <transforms:coefficient data-type:parameter="PE-Cy7-A"  transforms:value="0.0286488254" />
           <transforms:coefficient data-type:parameter="Alexa647-A"  transforms:value="0.0041533727" />
           <transforms:coefficient data-type:parameter="DAPI-A"  transforms:value="0.0142904483" />
           <transforms:coefficient data-type:parameter="BV510-A"  transforms:value="0" />
           <transforms:coefficient data-type:parameter="BV650-A"  transforms:value="0.0036779372" />
           <transforms:coefficient data-type:parameter="BV711-A"  transforms:value="1" />
           <transforms:coefficient data-type:parameter="BV786-A"  transforms:value="0.8838974237" />
         </transforms:spillover>
         <transforms:spillover data-type:parameter="BV786-A"  userProvidedCompInfix="Comp-BV786-A" >
           <transforms:coefficient data-type:parameter="FITC-A"  transforms:value="0" />
           <transforms:coefficient data-type:parameter="PerCP-Cy5-5-A"  transforms:value="0" />
           <transforms:coefficient data-type:parameter="PE-A"  transforms:value="0" />
           <transforms:coefficient data-type:parameter="mCherry-A"  transforms:value="0" />
           <transforms:coefficient data-type:parameter="PE-Cy5-A"  transforms:value="0" />
           <transforms:coefficient data-type:parameter="PE-Cy7-A"  transforms:value="0.0127618751" />
           <transforms:coefficient data-type:parameter="Alexa647-A"  transforms:value="0" />
           <transforms:coefficient data-type:parameter="DAPI-A"  transforms:value="0.0051555908" />
           <transforms:coefficient data-type:parameter="BV510-A"  transforms:value="0" />
           <transforms:coefficient data-type:parameter="BV650-A"  transforms:value="0" />
           <transforms:coefficient data-type:parameter="BV711-A"  transforms:value="0.0053416896" />
           <transforms:coefficient data-type:parameter="BV786-A"  transforms:value="1" />
         </transforms:spillover>
       </transforms:spilloverMatrix>
       <Transformations>
         <transforms:linear transforms:minRange="0"  transforms:maxRange="262144"  gain="1" >
           <data-type:parameter data-type:name="FSC-A" />
         </transforms:linear>
         <transforms:linear transforms:minRange="0"  transforms:maxRange="262144"  gain="1" >
           <data-type:parameter data-type:name="FSC-H" />
         </transforms:linear>
         <transforms:linear transforms:minRange="0"  transforms:maxRange="262144"  gain="1" >
           <data-type:parameter data-type:name="FSC-W" />
         </transforms:linear>
         <transforms:linear transforms:minRange="0"  transforms:maxRange="262144"  gain="1" >
           <data-type:parameter data-type:name="SSC-A" />
         </transforms:linear>
         <transforms:linear transforms:minRange="0"  transforms:maxRange="262144"  gain="1" >
           <data-type:parameter data-type:name="SSC-H" />
         </transforms:linear>
         <transforms:linear transforms:minRange="0"  transforms:maxRange="262144"  gain="1" >
           <data-type:parameter data-type:name="SSC-W" />
         </transforms:linear>
         <transforms:biex transforms:length="256"  transforms:maxRange="262144"  transforms:neg="0"  transforms:width="-100"  transforms:pos="4.418539922" >
           <data-type:parameter data-type:name="FITC-A" />
         </transforms:biex>
         <transforms:biex transforms:length="256"  transforms:maxRange="262144"  transforms:neg="0"  transforms:width="-100"  transforms:pos="4.418539922" >
           <data-type:parameter data-type:name="PerCP-Cy5-5-A" />
         </transforms:biex>
         <transforms:biex transforms:length="256"  transforms:maxRange="262144"  transforms:neg="0"  transforms:width="-100"  transforms:pos="4.418539922" >
           <data-type:parameter data-type:name="PE-A" />
         </transforms:biex>
         <transforms:biex transforms:length="256"  transforms:maxRange="262144"  transforms:neg="0"  transforms:width="-100"  transforms:pos="4.418539922" >
           <data-type:parameter data-type:name="mCherry-A" />
         </transforms:biex>
         <transforms:biex transforms:length="256"  transforms:maxRange="262144"  transforms:neg="0"  transforms:width="-100"  transforms:pos="4.418539922" >
           <data-type:parameter data-type:name="PE-Cy5-A" />
         </transforms:biex>
         <transforms:biex transforms:length="256"  transforms:maxRange="262144"  transforms:neg="0"  transforms:width="-100"  transforms:pos="4.418539922" >
           <data-type:parameter data-type:name="PE-Cy7-A" />
         </transforms:biex>
         <transforms:biex transforms:length="256"  transforms:maxRange="262144"  transforms:neg="0"  transforms:width="-100"  transforms:pos="4.418539922" >
           <data-type:parameter data-type:name="Alexa647-A" />
         </transforms:biex>
         <transforms:biex transforms:length="256"  transforms:maxRange="262144"  transforms:neg="0"  transforms:width="-100"  transforms:pos="4.418539922" >
           <data-type:parameter data-type:name="DAPI-A" />
         </transforms:biex>
         <transforms:biex transforms:length="256"  transforms:maxRange="262144"  transforms:neg="0"  transforms:width="-100"  transforms:pos="4.418539922" >
           <data-type:parameter data-type:name="BV510-A" />
         </transforms:biex>
         <transforms:biex transforms:length="256"  transforms:maxRange="262144"  transforms:neg="0"  transforms:width="-100"  transforms:pos="4.418539922" >
           <data-type:parameter data-type:name="BV650-A" />
         </transforms:biex>
         <transforms:biex transforms:length="256"  transforms:maxRange="262144"  transforms:neg="0"  transforms:width="-100"  transforms:pos="4.418539922" >
           <data-type:parameter data-type:name="BV711-A" />
         </transforms:biex>
         <transforms:biex transforms:length="256"  transforms:maxRange="262144"  transforms:neg="0"  transforms:width="-100"  transforms:pos="4.418539922" >
           <data-type:parameter data-type:name="BV786-A" />
         </transforms:biex>
         <transforms:linear transforms:minRange="0.2495634822"  transforms:maxRange="23"  gain="0.0047809096" >
           <data-type:parameter data-type:name="Time" />
         </transforms:linear>
         <transforms:biex transforms:length="256"  transforms:maxRange="262144"  transforms:neg="0"  transforms:width="-100"  transforms:pos="4.418539922" >
           <data-type:parameter data-type:name="Comp-FITC-A" />
         </transforms:biex>
         <transforms:biex transforms:length="256"  transforms:maxRange="262144"  transforms:neg="0"  transforms:width="-100"  transforms:pos="4.418539922" >
           <data-type:parameter data-type:name="Comp-PerCP-Cy5-5-A" />
         </transforms:biex>
         <transforms:biex transforms:length="256"  transforms:maxRange="262144"  transforms:neg="0"  transforms:width="-100"  transforms:pos="4.418539922" >
           <data-type:parameter data-type:name="Comp-PE-A" />
         </transforms:biex>
         <transforms:biex transforms:length="256"  transforms:maxRange="262144"  transforms:neg="0"  transforms:width="-100"  transforms:pos="4.418539922" >
           <data-type:parameter data-type:name="Comp-mCherry-A" />
         </transforms:biex>
         <transforms:biex transforms:length="256"  transforms:maxRange="262144"  transforms:neg="0"  transforms:width="-100"  transforms:pos="4.418539922" >
           <data-type:parameter data-type:name="Comp-PE-Cy5-A" />
         </transforms:biex>
         <transforms:biex transforms:length="256"  transforms:maxRange="262144"  transforms:neg="0"  transforms:width="-100"  transforms:pos="4.418539922" >
           <data-type:parameter data-type:name="Comp-PE-Cy7-A" />
         </transforms:biex>
         <transforms:biex transforms:length="256"  transforms:maxRange="262144"  transforms:neg="0"  transforms:width="-100"  transforms:pos="4.418539922" >
           <data-type:parameter data-type:name="Comp-Alexa647-A" />
         </transforms:biex>
         <transforms:biex transforms:length="256"  transforms:maxRange="262144"  transforms:neg="0"  transforms:width="-100"  transforms:pos="4.418539922" >
           <data-type:parameter data-type:name="Comp-DAPI-A" />
         </transforms:biex>
         <transforms:biex transforms:length="256"  transforms:maxRange="262144"  transforms:neg="0"  transforms:width="-100"  transforms:pos="4.418539922" >
           <data-type:parameter data-type:name="Comp-BV510-A" />
         </transforms:biex>
         <transforms:biex transforms:length="256"  transforms:maxRange="262144"  transforms:neg="0"  transforms:width="-100"  transforms:pos="4.418539922" >
           <data-type:parameter data-type:name="Comp-BV650-A" />
         </transforms:biex>
         <transforms:biex transforms:length="256"  transforms:maxRange="262144"  transforms:neg="0"  transforms:width="-100"  transforms:pos="4.418539922" >
           <data-type:parameter data-type:name="Comp-BV711-A" />
         </transforms:biex>
         <transforms:biex transforms:length="256"  transforms:maxRange="262144"  transforms:neg="0"  transforms:width="-100"  transforms:pos="4.418539922" >
           <data-type:parameter data-type:name="Comp-BV786-A" />
         </transforms:biex>
       </Transformations>
       <Keywords>
         <Keyword name="FJ_FCS_VERSION"  value="3" />
         <Keyword name="$BEGINANALYSIS"  value="0" />
         <Keyword name="$ENDANALYSIS"  value="0" />
         <Keyword name="$BEGINSTEXT"  value="0" />
         <Keyword name="$ENDSTEXT"  value="0" />
         <Keyword name="$BEGINDATA"  value="5216" />
         <Keyword name="$ENDDATA"  value="15205215           " />
         <Keyword name="$FIL"  value="Invivo-IPscFvCD4T-MP-phagocytosis20230915_Control_005.fcs" />
         <Keyword name="$SYS"  value="Windows 7 6.1" />
         <Keyword name="$TOT"  value="200000             " />
         <Keyword name="$PAR"  value="19" />
         <Keyword name="$MODE"  value="L" />
         <Keyword name="$BYTEORD"  value="4,3,2,1" />
         <Keyword name="$DATATYPE"  value="F" />
         <Keyword name="$NEXTDATA"  value="0" />
         <Keyword name="CREATOR"  value="BD FACSDiva Software Version 8.0.1" />
         <Keyword name="TUBE NAME"  value="Control" />
         <Keyword name="$SRC"  value="Invivo-IPscFvCD4T-MP-phagocytosis20230915" />
         <Keyword name="EXPERIMENT NAME"  value="FoxP3 Staing20230808" />
         <Keyword name="GUID"  value="256d409f-1911-49e5-9d3c-5797fc734ac5" />
         <Keyword name="$DATE"  value="15-SEP-2023" />
         <Keyword name="$BTIM"  value="17:12:24" />
         <Keyword name="$ETIM"  value="17:12:47" />
         <Keyword name="$CYT"  value="LSRFortessa" />
         <Keyword name="SETTINGS"  value="Cytometer" />
         <Keyword name="CYTNUM"  value="H64717700039" />
         <Keyword name="WINDOW EXTENSION"  value="10.00" />
         <Keyword name="EXPORT USER NAME"  value="100008006" />
         <Keyword name="EXPORT TIME"  value="15-SEP-2023-17:15:26" />
         <Keyword name="$OP"  value="100008006" />
         <Keyword name="FSC ASF"  value="0.60" />
         <Keyword name="AUTOBS"  value="TRUE" />
         <Keyword name="$INST"  value=" " />
         <Keyword name="LASER1NAME"  value="Blue" />
         <Keyword name="LASER1DELAY"  value="0.00" />
         <Keyword name="LASER1ASF"  value="0.67" />
         <Keyword name="LASER2NAME"  value="YelGreen" />
         <Keyword name="LASER2DELAY"  value="-73.49" />
         <Keyword name="LASER2ASF"  value="0.51" />
         <Keyword name="LASER3NAME"  value="Red" />
         <Keyword name="LASER3DELAY"  value="-36.49" />
         <Keyword name="LASER3ASF"  value="0.57" />
         <Keyword name="LASER4NAME"  value="Violet" />
         <Keyword name="LASER4DELAY"  value="34.91" />
         <Keyword name="LASER4ASF"  value="0.83" />
         <Keyword name="LASER5NAME"  value="UV" />
         <Keyword name="LASER5DELAY"  value="69.89" />
         <Keyword name="LASER5ASF"  value="0.41" />
         <Keyword name="$TIMESTEP"  value="0.01" />
         <Keyword name="SPILL"  value="12,FITC-A,PerCP-Cy5-5-A,PE-A,mCherry-A,PE-Cy5-A,PE-Cy7-A,Alexa647-A,DAPI-A,BV510-A,BV650-A,BV711-A,BV786-A,1,0.008885677527218402,0,0,0,0,0,0.0002726979595568989,0.047177166828963245,0.000952223916200397,0,0,0,1,0,0,0.1370005970178024,0.16675835820929744,0.02738952501036742,0,0,0.01041640127780964,0.45481405612344633,0.29108058801393627,0,0.050532181037528205,1,0.675335317390988,0.07318657279102148,0.020207423867395772,0,0,0,0.006115555186323587,0.002310167796217164,0,0.008659507005988849,0.03678327610075571,0.14087110771716538,1,0.24434872794273438,0.13269676236189795,0.0023641207288664394,0.0025880388804278677,0.0037969934569698355,0.011686786873858131,0.00855927808562918,0.0055735461476091736,0,0.6873759140083762,0.010896729382428047,0.008815551737881022,1,0.42207295227899333,0.12661955904600802,0,0,0.0679156189886154,0.061932168798502815,0.03183832413642551,0,0,0.0037009150004170136,0.0017496418341989557,0,1,0,0,0,0,0,0.08484654498745804,0,0.00810831010161343,0,0,0.24223581008087067,0.10522851767877693,1,0,0,0,0.0005559316826908954,0,0.000707755260085872,0,0.00027093972345821384,0,0.00028334377089039744,0.0006347477726361348,0.0008635100870331211,1,0.968780042136456,0.368054074343313,0.3091725333354563,0.2981267704944605,0,0,0,0,0,0,0.022749608760424575,0.16747405872803212,1,0.41014981222757296,0.2662051595959452,0.15455586698345142,0,0.004032390793082513,0,0.0219098743233478,0.07298481361952837,0.02874003166225301,0.07130594595522005,0.01816487132439466,0,1,0.629559772333071,0.2886740201705616,0,0.088039240200548,0,0,0.0023707004563710554,0.02864882547794404,0.004153372506660709,0.014290448154757135,0,0.003677937205562637,1,0.8838974011166579,0,0,0,0,0,0.012761874663060523,0,0.0051555908037608225,0,0,0.005341689741430584,1" />
         <Keyword name="APPLY COMPENSATION"  value="TRUE" />
         <Keyword name="THRESHOLD"  value="FSC,5000" />
         <Keyword name="$P1N"  value="FSC-A" />
         <Keyword name="$P1R"  value="262144" />
         <Keyword name="$P1B"  value="32" />
         <Keyword name="$P1E"  value="0,0" />
         <Keyword name="$P1V"  value="150" />
         <Keyword name="$P1G"  value="1.0" />
         <Keyword name="P1DISPLAY"  value="LIN" />
         <Keyword name="P1BS"  value="0" />
         <Keyword name="P1MS"  value="0" />
         <Keyword name="$P2N"  value="FSC-H" />
         <Keyword name="$P2R"  value="262144" />
         <Keyword name="$P2B"  value="32" />
         <Keyword name="$P2E"  value="0,0" />
         <Keyword name="$P2V"  value="150" />
         <Keyword name="$P2G"  value="1.0" />
         <Keyword name="P2DISPLAY"  value="LIN" />
         <Keyword name="P2BS"  value="0" />
         <Keyword name="P2MS"  value="0" />
         <Keyword name="$P3N"  value="FSC-W" />
         <Keyword name="$P3R"  value="262144" />
         <Keyword name="$P3B"  value="32" />
         <Keyword name="$P3E"  value="0,0" />
         <Keyword name="$P3V"  value="150" />
         <Keyword name="$P3G"  value="1.0" />
         <Keyword name="P3BS"  value="-1" />
         <Keyword name="P3MS"  value="0" />
         <Keyword name="$P4N"  value="SSC-A" />
         <Keyword name="$P4R"  value="262144" />
         <Keyword name="$P4B"  value="32" />
         <Keyword name="$P4E"  value="0,0" />
         <Keyword name="$P4V"  value="250" />
         <Keyword name="$P4G"  value="1.0" />
         <Keyword name="P4DISPLAY"  value="LIN" />
         <Keyword name="P4BS"  value="0" />
         <Keyword name="P4MS"  value="0" />
         <Keyword name="$P5N"  value="SSC-H" />
         <Keyword name="$P5R"  value="262144" />
         <Keyword name="$P5B"  value="32" />
         <Keyword name="$P5E"  value="0,0" />
         <Keyword name="$P5V"  value="250" />
         <Keyword name="$P5G"  value="1.0" />
         <Keyword name="P5DISPLAY"  value="LIN" />
         <Keyword name="P5BS"  value="0" />
         <Keyword name="P5MS"  value="0" />
         <Keyword name="$P6N"  value="SSC-W" />
         <Keyword name="$P6R"  value="262144" />
         <Keyword name="$P6B"  value="32" />
         <Keyword name="$P6E"  value="0,0" />
         <Keyword name="$P6V"  value="250" />
         <Keyword name="$P6G"  value="1.0" />
         <Keyword name="P6BS"  value="-1" />
         <Keyword name="P6MS"  value="0" />
         <Keyword name="$P7N"  value="FITC-A" />
         <Keyword name="$P7S"  value="pHrodoGreen" />
         <Keyword name="$P7R"  value="262144" />
         <Keyword name="$P7B"  value="32" />
         <Keyword name="$P7E"  value="0,0" />
         <Keyword name="$P7V"  value="400" />
         <Keyword name="$P7G"  value="1.0" />
         <Keyword name="P7DISPLAY"  value="LOG" />
         <Keyword name="P7BS"  value="195" />
         <Keyword name="P7MS"  value="0" />
         <Keyword name="$P8N"  value="PerCP-Cy5-5-A" />
         <Keyword name="$P8R"  value="262144" />
         <Keyword name="$P8B"  value="32" />
         <Keyword name="$P8E"  value="0,0" />
         <Keyword name="$P8V"  value="570" />
         <Keyword name="$P8G"  value="1.0" />
         <Keyword name="P8DISPLAY"  value="LOG" />
         <Keyword name="P8BS"  value="2379" />
         <Keyword name="P8MS"  value="0" />
         <Keyword name="$P9N"  value="PE-A" />
         <Keyword name="$P9R"  value="262144" />
         <Keyword name="$P9B"  value="32" />
         <Keyword name="$P9E"  value="0,0" />
         <Keyword name="$P9V"  value="430" />
         <Keyword name="$P9G"  value="1.0" />
         <Keyword name="P9DISPLAY"  value="LOG" />
         <Keyword name="P9BS"  value="230" />
         <Keyword name="P9MS"  value="0" />
         <Keyword name="$P10N"  value="mCherry-A" />
         <Keyword name="$P10S"  value="scFv-CD4Tcells" />
         <Keyword name="$P10R"  value="262144" />
         <Keyword name="$P10B"  value="32" />
         <Keyword name="$P10E"  value="0,0" />
         <Keyword name="$P10V"  value="500" />
         <Keyword name="$P10G"  value="1.0" />
         <Keyword name="P10DISPLAY"  value="LOG" />
         <Keyword name="P10BS"  value="128" />
         <Keyword name="P10MS"  value="0" />
         <Keyword name="$P11N"  value="PE-Cy5-A" />
         <Keyword name="$P11R"  value="262144" />
         <Keyword name="$P11B"  value="32" />
         <Keyword name="$P11E"  value="0,0" />
         <Keyword name="$P11V"  value="450" />
         <Keyword name="$P11G"  value="1.0" />
         <Keyword name="P11DISPLAY"  value="LOG" />
         <Keyword name="P11BS"  value="856" />
         <Keyword name="P11MS"  value="0" />
         <Keyword name="$P12N"  value="PE-Cy7-A" />
         <Keyword name="$P12S"  value="CD11b" />
         <Keyword name="$P12R"  value="262144" />
         <Keyword name="$P12B"  value="32" />
         <Keyword name="$P12E"  value="0,0" />
         <Keyword name="$P12V"  value="510" />
         <Keyword name="$P12G"  value="1.0" />
         <Keyword name="P12DISPLAY"  value="LOG" />
         <Keyword name="P12BS"  value="737" />
         <Keyword name="P12MS"  value="0" />
         <Keyword name="$P13N"  value="Alexa647-A" />
         <Keyword name="$P13S"  value="CD45" />
         <Keyword name="$P13R"  value="262144" />
         <Keyword name="$P13B"  value="32" />
         <Keyword name="$P13E"  value="0,0" />
         <Keyword name="$P13V"  value="450" />
         <Keyword name="$P13G"  value="1.0" />
         <Keyword name="P13DISPLAY"  value="LOG" />
         <Keyword name="P13BS"  value="841" />
         <Keyword name="P13MS"  value="0" />
         <Keyword name="$P14N"  value="DAPI-A" />
         <Keyword name="$P14S"  value="Viability" />
         <Keyword name="$P14R"  value="262144" />
         <Keyword name="$P14B"  value="32" />
         <Keyword name="$P14E"  value="0,0" />
         <Keyword name="$P14V"  value="310" />
         <Keyword name="$P14G"  value="1.0" />
         <Keyword name="P14DISPLAY"  value="LOG" />
         <Keyword name="P14BS"  value="232" />
         <Keyword name="P14MS"  value="0" />
         <Keyword name="$P15N"  value="BV510-A" />
         <Keyword name="$P15S"  value="CD19" />
         <Keyword name="$P15R"  value="262144" />
         <Keyword name="$P15B"  value="32" />
         <Keyword name="$P15E"  value="0,0" />
         <Keyword name="$P15V"  value="350" />
         <Keyword name="$P15G"  value="1.0" />
         <Keyword name="P15DISPLAY"  value="LOG" />
         <Keyword name="P15BS"  value="21288" />
         <Keyword name="P15MS"  value="0" />
         <Keyword name="$P16N"  value="BV650-A" />
         <Keyword name="$P16R"  value="262144" />
         <Keyword name="$P16B"  value="32" />
         <Keyword name="$P16E"  value="0,0" />
         <Keyword name="$P16V"  value="490" />
         <Keyword name="$P16G"  value="1.0" />
         <Keyword name="P16DISPLAY"  value="LOG" />
         <Keyword name="P16BS"  value="5315" />
         <Keyword name="P16MS"  value="0" />
         <Keyword name="$P17N"  value="BV711-A" />
         <Keyword name="$P17R"  value="262144" />
         <Keyword name="$P17B"  value="32" />
         <Keyword name="$P17E"  value="0,0" />
         <Keyword name="$P17V"  value="540" />
         <Keyword name="$P17G"  value="1.0" />
         <Keyword name="P17DISPLAY"  value="LOG" />
         <Keyword name="P17BS"  value="4280" />
         <Keyword name="P17MS"  value="0" />
         <Keyword name="$P18N"  value="BV786-A" />
         <Keyword name="$P18S"  value="CD3" />
         <Keyword name="$P18R"  value="262144" />
         <Keyword name="$P18B"  value="32" />
         <Keyword name="$P18E"  value="0,0" />
         <Keyword name="$P18V"  value="580" />
         <Keyword name="$P18G"  value="1.0" />
         <Keyword name="P18DISPLAY"  value="LOG" />
         <Keyword name="P18BS"  value="3287" />
         <Keyword name="P18MS"  value="0" />
         <Keyword name="$P19N"  value="Time" />
         <Keyword name="$P19R"  value="262144" />
         <Keyword name="$P19B"  value="32" />
         <Keyword name="$P19E"  value="0,0" />
         <Keyword name="$P19G"  value="0.01" />
         <Keyword name="P19BS"  value="0" />
         <Keyword name="P19MS"  value="0" />
         <Keyword name="CST SETUP STATUS"  value="SUCCESS" />
         <Keyword name="CST BEADS LOT ID"  value="19737" />
         <Keyword name="CYTOMETER CONFIG NAME"  value="FCCF Fortessa 1 5 Laser Corrected" />
         <Keyword name="CYTOMETER CONFIG CREATE DATE"  value="2019-02-20T15:20:42-05:00" />
         <Keyword name="CST SETUP DATE"  value="2021-11-15T11:20:39-05:00" />
         <Keyword name="CST BASELINE DATE"  value="2021-11-15T11:16:45-05:00" />
         <Keyword name="CST BEADS EXPIRED"  value="False" />
         <Keyword name="CST PERFORMANCE EXPIRED"  value="2021-11-16T11:20:39-05:00" />
         <Keyword name="CST REGULATORY STATUS"  value="RUO Performance Check" />
         <Keyword name="$P1S"  value="" />
         <Keyword name="$P2S"  value="" />
         <Keyword name="$P3S"  value="" />
         <Keyword name="$P4S"  value="" />
         <Keyword name="$P5S"  value="" />
         <Keyword name="$P6S"  value="" />
         <Keyword name="$P8S"  value="" />
         <Keyword name="$P9S"  value="" />
         <Keyword name="$P11S"  value="" />
         <Keyword name="$P16S"  value="" />
         <Keyword name="$P17S"  value="" />
         <Keyword name="$P19S"  value="" />
         <Keyword name="$P20N"  value="Comp-FITC-A" />
         <Keyword name="$P20S"  value="pHrodoGreen" />
         <Keyword name="$P20R"  value="262144" />
         <Keyword name="$P21N"  value="Comp-PerCP-Cy5-5-A" />
         <Keyword name="$P21S"  value="" />
         <Keyword name="$P21R"  value="262144" />
         <Keyword name="$P22N"  value="Comp-PE-A" />
         <Keyword name="$P22S"  value="" />
         <Keyword name="$P22R"  value="262144" />
         <Keyword name="$P23N"  value="Comp-mCherry-A" />
         <Keyword name="$P23S"  value="scFv-CD4Tcells" />
         <Keyword name="$P23R"  value="262144" />
         <Keyword name="$P24N"  value="Comp-PE-Cy5-A" />
         <Keyword name="$P24S"  value="" />
         <Keyword name="$P24R"  value="262144" />
         <Keyword name="$P25N"  value="Comp-PE-Cy7-A" />
         <Keyword name="$P25S"  value="CD11b" />
         <Keyword name="$P25R"  value="262144" />
         <Keyword name="$P26N"  value="Comp-Alexa647-A" />
         <Keyword name="$P26S"  value="CD45" />
         <Keyword name="$P26R"  value="262144" />
         <Keyword name="$P27N"  value="Comp-DAPI-A" />
         <Keyword name="$P27S"  value="Viability" />
         <Keyword name="$P27R"  value="262144" />
         <Keyword name="$P28N"  value="Comp-BV510-A" />
         <Keyword name="$P28S"  value="CD19" />
         <Keyword name="$P28R"  value="262144" />
         <Keyword name="$P29N"  value="Comp-BV650-A" />
         <Keyword name="$P29S"  value="" />
         <Keyword name="$P29R"  value="262144" />
         <Keyword name="$P30N"  value="Comp-BV711-A" />
         <Keyword name="$P30S"  value="" />
         <Keyword name="$P30R"  value="262144" />
         <Keyword name="$P31N"  value="Comp-BV786-A" />
         <Keyword name="$P31S"  value="CD3" />
         <Keyword name="$P31R"  value="262144" />
       </Keywords>
       <SampleNode name="Invivo-IPscFvCD4T-MP-phagocytosis20230915_Control_005.fcs"  annotation=""  owningGroup=""  expanded="0"  sortPriority="10"  count="200000"  sampleID="3" >
         <Graph smoothing="0"  backColor="#ffffff"  foreColor="#000000"  heatMapStatParameter="Comp-FITC-A"  type="Pseudocolor"  fast="1" >
           <Axis dimension="x"  name="FSC-A"  label=""  auto="auto" />
           <Axis dimension="y"  name="SSC-A"  label=""  auto="auto" />
           <GraphSettings level="5%"  smoothingHighResolution="1"  contourHighResolution="1"  histogramSmoothingCount="0"  graphResolution="256"  showOutliers="0"  drawLargeDots="0"  dotsToDraw="8000"  tint="le.chartfill.tinted.40"  lineWeight="le.lineweight.normal"  lineStyle="le.linestyle.solid" />
           <GraphEnvironment showGrid="0"  showAxes="tnlTNL"  showGates="1"  showFreqOnPlots="1"  showGateNameOnPlots="1"  showMedians="0"  showUncomped="0"  addEventParam="0"  lastYAxisName="" >
             <TextTraits font="SansSerif"  size="11"  name="Labels"  style="plain"  color="#000000"  background="#00ffffff"  just="left" />
             <TextTraits font="SansSerif"  size="11"  name="LayoutGates"  style="plain"  color="#000000"  background="#00ffffff"  just="left" />
             <TextTraits font="SansSerif"  size="9"  name="Numbers"  style="plain"  color="#000000"  background="#00ffffff"  just="left" />
             <TextTraits font="SansSerif"  size="9"  name="Legend"  style="plain"  color="#000000"  background="#00ffffff"  just="left" />
             <WindowPosition x="927"  y="105"  width="390"  height="582"  displayed="0"  panelState="---" />
           </GraphEnvironment>
         </Graph>
         <Subpopulations>
           <Population name="Lymphocytes"  annotation=""  owningGroup="All Samples"  expanded="0"  sortPriority="10"  count="141155" >
             <Graph smoothing="0"  backColor="#ffffff"  foreColor="#000000"  heatMapStatParameter="Comp-FITC-A"  type="Pseudocolor"  fast="1" >
               <Axis dimension="x"  name="FSC-H"  label=""  auto="auto" />
               <Axis dimension="y"  name="FSC-A"  label=""  auto="auto" />
               <GraphSettings level="5%"  smoothingHighResolution="1"  contourHighResolution="1"  histogramSmoothingCount="0"  graphResolution="256"  showOutliers="0"  drawLargeDots="0"  dotsToDraw="8000"  tint="le.chartfill.tinted.40"  lineWeight="le.lineweight.normal"  lineStyle="le.linestyle.solid" />
               <GraphEnvironment showGrid="0"  showAxes="tnlTNL"  showGates="1"  showFreqOnPlots="1"  showGateNameOnPlots="1"  showMedians="0"  showUncomped="0"  addEventParam="0"  lastYAxisName="" >
                 <TextTraits font="SansSerif"  size="11"  name="Labels"  style="plain"  color="#000000"  background="#00ffffff"  just="left" />
                 <TextTraits font="SansSerif"  size="11"  name="LayoutGates"  style="plain"  color="#000000"  background="#00ffffff"  just="left" />
                 <TextTraits font="SansSerif"  size="9"  name="Numbers"  style="plain"  color="#000000"  background="#00ffffff"  just="left" />
                 <TextTraits font="SansSerif"  size="9"  name="Legend"  style="plain"  color="#000000"  background="#00ffffff"  just="left" />
                 <WindowPosition x="432"  y="39"  width="390"  height="582"  displayed="0"  panelState="---" />
               </GraphEnvironment>
             </Graph>
             <Gate gating:id="ID1230087650" >
               <gating:PolygonGate eventsInside="1"  annoOffsetX="-116"  annoOffsetY="-146"  tint="#000000"  isTinted="0"  lineWeight="Normal"  userDefined="1"  quadId="-1"  gateResolution="256" >
                 <gating:dimension>
                   <data-type:fcs-dimension data-type:name="FSC-A" />
                 </gating:dimension>
                 <gating:dimension>
                   <data-type:fcs-dimension data-type:name="SSC-A" />
                 </gating:dimension>
                 <gating:vertex>
                   <gating:coordinate data-type:value="4128.2519685039" />
                   <gating:coordinate data-type:value="95803.6305220884" />
                 </gating:vertex>
                 <gating:vertex>
                   <gating:coordinate data-type:value="6192.3779527559" />
                   <gating:coordinate data-type:value="31583.6144578313" />
                 </gating:vertex>
                 <gating:vertex>
                   <gating:coordinate data-type:value="14448.8818897638" />
                   <gating:coordinate data-type:value="7369.5100401606" />
                 </gating:vertex>
                 <gating:vertex>
                   <gating:coordinate data-type:value="60891.7165354331" />
                   <gating:coordinate data-type:value="3158.3614457831" />
                 </gating:vertex>
                 <gating:vertex>
                   <gating:coordinate data-type:value="157905.6377952756" />
                   <gating:coordinate data-type:value="31583.6144578313" />
                 </gating:vertex>
                 <gating:vertex>
                   <gating:coordinate data-type:value="246663.0551181102" />
                   <gating:coordinate data-type:value="108437.0763052209" />
                 </gating:vertex>
                 <gating:vertex>
                   <gating:coordinate data-type:value="248727.1811023622" />
                   <gating:coordinate data-type:value="183184.9638554217" />
                 </gating:vertex>
                 <gating:vertex>
                   <gating:coordinate data-type:value="219829.4173228346" />
                   <gating:coordinate data-type:value="237929.8955823293" />
                 </gating:vertex>
                 <gating:vertex>
                   <gating:coordinate data-type:value="92885.6692913386" />
                   <gating:coordinate data-type:value="215821.3654618474" />
                 </gating:vertex>
               </gating:PolygonGate>
             </Gate>
             <Subpopulations>
               <Population name="Single Cells"  annotation=""  owningGroup="All Samples"  expanded="0"  sortPriority="10"  count="130808" >
                 <Graph smoothing="0"  backColor="#ffffff"  foreColor="#000000"  heatMapStatParameter="Comp-FITC-A"  type="Pseudocolor"  fast="1" >
                   <Axis dimension="x"  name="SSC-H"  label=""  auto="auto" />
                   <Axis dimension="y"  name="SSC-A"  label=""  auto="auto" />
                   <GraphSettings level="5%"  smoothingHighResolution="1"  contourHighResolution="1"  histogramSmoothingCount="0"  graphResolution="256"  showOutliers="0"  drawLargeDots="0"  dotsToDraw="8000"  tint="le.chartfill.tinted.40"  lineWeight="le.lineweight.normal"  lineStyle="le.linestyle.solid" />
                   <GraphEnvironment showGrid="0"  showAxes="tnlTNL"  showGates="1"  showFreqOnPlots="1"  showGateNameOnPlots="1"  showMedians="0"  showUncomped="0"  addEventParam="0"  lastYAxisName="" >
                     <TextTraits font="SansSerif"  size="11"  name="Labels"  style="plain"  color="#000000"  background="#00ffffff"  just="left" />
                     <TextTraits font="SansSerif"  size="11"  name="LayoutGates"  style="plain"  color="#000000"  background="#00ffffff"  just="left" />
                     <TextTraits font="SansSerif"  size="9"  name="Numbers"  style="plain"  color="#000000"  background="#00ffffff"  just="left" />
                     <TextTraits font="SansSerif"  size="9"  name="Legend"  style="plain"  color="#000000"  background="#00ffffff"  just="left" />
                     <WindowPosition x="966"  y="25"  width="390"  height="582"  displayed="0"  panelState="---" />
                   </GraphEnvironment>
                 </Graph>
                 <Gate gating:id="ID2090948049"  gating:parent_id="ID1230087650" >
                   <gating:PolygonGate eventsInside="1"  annoOffsetX="252"  annoOffsetY="-175"  tint="#000000"  isTinted="0"  lineWeight="Normal"  userDefined="1"  quadId="-1"  gateResolution="256" >
                     <gating:dimension>
                       <data-type:fcs-dimension data-type:name="FSC-H" />
                     </gating:dimension>
                     <gating:dimension>
                       <data-type:fcs-dimension data-type:name="FSC-A" />
                     </gating:dimension>
                     <gating:vertex>
                       <gating:coordinate data-type:value="14448.8818897638" />
                       <gating:coordinate data-type:value="6316.7228915663" />
                     </gating:vertex>
                     <gating:vertex>
                       <gating:coordinate data-type:value="120751.3700787402" />
                       <gating:coordinate data-type:value="149495.7751004016" />
                     </gating:vertex>
                     <gating:vertex>
                       <gating:coordinate data-type:value="123847.5590551181" />
                       <gating:coordinate data-type:value="224243.6626506024" />
                     </gating:vertex>
                     <gating:vertex>
                       <gating:coordinate data-type:value="85661.2283464567" />
                       <gating:coordinate data-type:value="243193.8313253012" />
                     </gating:vertex>
                     <gating:vertex>
                       <gating:coordinate data-type:value="54699.3385826772" />
                       <gating:coordinate data-type:value="171604.3052208835" />
                     </gating:vertex>
                     <gating:vertex>
                       <gating:coordinate data-type:value="14448.8818897638" />
                       <gating:coordinate data-type:value="58956.0803212851" />
                     </gating:vertex>
                     <gating:vertex>
                       <gating:coordinate data-type:value="4128.2519685039" />
                       <gating:coordinate data-type:value="27372.4658634538" />
                     </gating:vertex>
                   </gating:PolygonGate>
                 </Gate>
                 <Subpopulations>
                   <Population name="Single Cells"  annotation=""  owningGroup="All Samples"  expanded="0"  sortPriority="10"  count="90584" >
                     <Graph smoothing="0"  backColor="#ffffff"  foreColor="#000000"  heatMapStatParameter="Comp-FITC-A"  type="Pseudocolor"  fast="1" >
                       <Axis dimension="x"  name="Comp-DAPI-A"  label=""  auto="auto" />
                       <Axis dimension="y"  name="Comp-PE-Cy7-A"  label=""  auto="auto" />
                       <GraphSettings level="5%"  smoothingHighResolution="1"  contourHighResolution="1"  histogramSmoothingCount="0"  graphResolution="256"  showOutliers="0"  drawLargeDots="0"  dotsToDraw="8000"  tint="le.chartfill.tinted.40"  lineWeight="le.lineweight.normal"  lineStyle="le.linestyle.solid" />
                       <GraphEnvironment showGrid="0"  showAxes="tnlTNL"  showGates="1"  showFreqOnPlots="1"  showGateNameOnPlots="1"  showMedians="0"  showUncomped="0"  addEventParam="0"  lastYAxisName="" >
                         <TextTraits font="SansSerif"  size="11"  name="Labels"  style="plain"  color="#000000"  background="#00ffffff"  just="left" />
                         <TextTraits font="SansSerif"  size="11"  name="LayoutGates"  style="plain"  color="#000000"  background="#00ffffff"  just="left" />
                         <TextTraits font="SansSerif"  size="9"  name="Numbers"  style="plain"  color="#000000"  background="#00ffffff"  just="left" />
                         <TextTraits font="SansSerif"  size="9"  name="Legend"  style="plain"  color="#000000"  background="#00ffffff"  just="left" />
                         <WindowPosition x="966"  y="25"  width="390"  height="582"  displayed="0"  panelState="---" />
                       </GraphEnvironment>
                     </Graph>
                     <Gate gating:id="ID1957894384"  gating:parent_id="ID2090948049" >
                       <gating:PolygonGate eventsInside="1"  annoOffsetX="-57"  annoOffsetY="-105"  tint="#000000"  isTinted="0"  lineWeight="Normal"  userDefined="1"  quadId="-1"  gateResolution="256" >
                         <gating:dimension>
                           <data-type:fcs-dimension data-type:name="SSC-H" />
                         </gating:dimension>
                         <gating:dimension>
                           <data-type:fcs-dimension data-type:name="SSC-A" />
                         </gating:dimension>
                         <gating:vertex>
                           <gating:coordinate data-type:value="12384.7559055118" />
                           <gating:coordinate data-type:value="6316.7228915663" />
                         </gating:vertex>
                         <gating:vertex>
                           <gating:coordinate data-type:value="171322.4566929134" />
                           <gating:coordinate data-type:value="218979.7269076305" />
                         </gating:vertex>
                         <gating:vertex>
                           <gating:coordinate data-type:value="148617.0708661417" />
                           <gating:coordinate data-type:value="247404.9799196787" />
                         </gating:vertex>
                         <gating:vertex>
                           <gating:coordinate data-type:value="79468.8503937008" />
                           <gating:coordinate data-type:value="150548.562248996" />
                         </gating:vertex>
                         <gating:vertex>
                           <gating:coordinate data-type:value="4128.2519685039" />
                           <gating:coordinate data-type:value="22108.5301204819" />
                         </gating:vertex>
                       </gating:PolygonGate>
                     </Gate>
                     <Subpopulations>
                       <Population name="Viability, CD11b subset"  annotation=""  owningGroup="All Samples"  expanded="0"  sortPriority="10"  count="6568" >
                         <Graph smoothing="0"  backColor="#ffffff"  foreColor="#000000"  heatMapStatParameter="Comp-FITC-A"  type="Histogram"  fast="1" >
                           <Axis dimension="x"  name="Comp-FITC-A"  label=""  auto="auto" />
                           <Axis dimension="y"  name=""  label=""  auto="auto" />
                           <GraphSettings level="5%"  smoothingHighResolution="1"  contourHighResolution="1"  histogramSmoothingCount="0"  graphResolution="256"  showOutliers="0"  drawLargeDots="0"  dotsToDraw="8000"  tint="le.chartfill.tinted.40"  lineWeight="le.lineweight.normal"  lineStyle="le.linestyle.solid" />
                           <GraphEnvironment showGrid="0"  showAxes="tnlTNL"  showGates="1"  showFreqOnPlots="1"  showGateNameOnPlots="1"  showMedians="0"  showUncomped="0"  addEventParam="0"  lastYAxisName="" >
                             <TextTraits font="SansSerif"  size="11"  name="Labels"  style="plain"  color="#000000"  background="#00ffffff"  just="left" />
                             <TextTraits font="SansSerif"  size="11"  name="LayoutGates"  style="plain"  color="#000000"  background="#00ffffff"  just="left" />
                             <TextTraits font="SansSerif"  size="9"  name="Numbers"  style="plain"  color="#000000"  background="#00ffffff"  just="left" />
                             <TextTraits font="SansSerif"  size="9"  name="Legend"  style="plain"  color="#000000"  background="#00ffffff"  just="left" />
                             <WindowPosition x="966"  y="25"  width="464"  height="391"  displayed="0"  panelState="---" />
                           </GraphEnvironment>
                         </Graph>
                         <Gate gating:id="ID1837381274"  gating:parent_id="ID1957894384" >
                           <gating:RectangleGate eventsInside="1"  annoOffsetX="108"  annoOffsetY="-59"  tint="#000000"  isTinted="0"  lineWeight="Normal"  userDefined="1"  percentX="0"  percentY="0" >
                             <gating:dimension gating:min="436.3589760152017"  gating:max="10453.427947485252" >
                               <data-type:fcs-dimension data-type:name="Comp-DAPI-A" />
                             </gating:dimension>
                             <gating:dimension gating:min="402.7574051565397"  gating:max="190341.6827348661" >
                               <data-type:fcs-dimension data-type:name="Comp-PE-Cy7-A" />
                             </gating:dimension>
                           </gating:RectangleGate>
                         </Gate>
                         <Subpopulations>
                           <Statistic name="Geometric Mean"  annotation=""  owningGroup="All Samples"  expanded="0"  sortPriority="5"  id="Comp-FITC-A"  ancestor=""  correlate=""  value="637.674377441" />
                           <Population name="pHrodoGreen subset"  annotation=""  owningGroup="All Samples"  expanded="0"  sortPriority="10"  count="3197" >
                             <Graph smoothing="0"  backColor="#ffffff"  foreColor="#000000"  heatMapStatParameter="Comp-FITC-A"  type="Histogram"  fast="1" >
                               <Axis dimension="x"  name="Comp-FITC-A"  label=""  auto="auto" />
                               <Axis dimension="y"  name=""  label=""  auto="auto" />
                               <GraphSettings level="5%"  smoothingHighResolution="1"  contourHighResolution="1"  histogramSmoothingCount="0"  graphResolution="256"  showOutliers="0"  drawLargeDots="0"  dotsToDraw="8000"  tint="le.chartfill.tinted.40"  lineWeight="le.lineweight.normal"  lineStyle="le.linestyle.solid" />
                               <GraphEnvironment showGrid="0"  showAxes="tnlTNL"  showGates="1"  showFreqOnPlots="1"  showGateNameOnPlots="1"  showMedians="0"  showUncomped="0"  addEventParam="0"  lastYAxisName="" >
                                 <TextTraits font="SansSerif"  size="11"  name="Labels"  style="plain"  color="#000000"  background="#00ffffff"  just="left" />
                                 <TextTraits font="SansSerif"  size="11"  name="LayoutGates"  style="plain"  color="#000000"  background="#00ffffff"  just="left" />
                                 <TextTraits font="SansSerif"  size="9"  name="Numbers"  style="plain"  color="#000000"  background="#00ffffff"  just="left" />
                                 <TextTraits font="SansSerif"  size="9"  name="Legend"  style="plain"  color="#000000"  background="#00ffffff"  just="left" />
                                 <WindowPosition x="966"  y="25"  width="390"  height="582"  displayed="1"  panelState="---" />
                               </GraphEnvironment>
                             </Graph>
                             <Gate gating:id="ID1726502589"  gating:parent_id="ID1837381274" >
                               <gating:RectangleGate eventsInside="1"  annoOffsetX="0"  annoOffsetY="0"  tint="#000000"  isTinted="0"  lineWeight="Normal"  userDefined="1" >
                                 <gating:dimension gating:min="482.1643646009919"  gating:max="199346.458130805"  yRatio="0.8232931726907631" >
                                   <data-type:fcs-dimension data-type:name="Comp-FITC-A" />
                                 </gating:dimension>
                               </gating:RectangleGate>
                             </Gate>
                           </Population>
                         </Subpopulations>
                       </Population>
                     </Subpopulations>
                   </Population>
                 </Subpopulations>
               </Population>
             </Subpopulations>
           </Population>
         </Subpopulations>
       </SampleNode>
     </Sample>
     <Sample>
       <DataSet uri="file:/Volumes/scheinberglab/Manish%20Malviya/mskccproject/Results/Flow%20Cytometry/FORTESSA/2023/20230915-invivo%20phagocytosis/Invivo-IPscFvCD4T-MP-phagocytosis20230915_Ctrl_002.fcs"  sampleID="4" />
       <transforms:spilloverMatrix spectral="0"  prefix="Comp-"  name="Acquisition-defined"  editable="0"  color="#c0c0c0"  version="FlowJo-10.8.1"  status="FINALIZED"  transforms:id="566dd0be-afd9-42bf-95e8-a35f47c4205e"  suffix="" >
         <data-type:parameters>
           <data-type:parameter data-type:name="FITC-A"  userProvidedCompInfix="Comp-FITC-A" />
           <data-type:parameter data-type:name="PerCP-Cy5-5-A"  userProvidedCompInfix="Comp-PerCP-Cy5-5-A" />
           <data-type:parameter data-type:name="PE-A"  userProvidedCompInfix="Comp-PE-A" />
           <data-type:parameter data-type:name="mCherry-A"  userProvidedCompInfix="Comp-mCherry-A" />
           <data-type:parameter data-type:name="PE-Cy5-A"  userProvidedCompInfix="Comp-PE-Cy5-A" />
           <data-type:parameter data-type:name="PE-Cy7-A"  userProvidedCompInfix="Comp-PE-Cy7-A" />
           <data-type:parameter data-type:name="Alexa647-A"  userProvidedCompInfix="Comp-Alexa647-A" />
           <data-type:parameter data-type:name="DAPI-A"  userProvidedCompInfix="Comp-DAPI-A" />
           <data-type:parameter data-type:name="BV510-A"  userProvidedCompInfix="Comp-BV510-A" />
           <data-type:parameter data-type:name="BV650-A"  userProvidedCompInfix="Comp-BV650-A" />
           <data-type:parameter data-type:name="BV711-A"  userProvidedCompInfix="Comp-BV711-A" />
           <data-type:parameter data-type:name="BV786-A"  userProvidedCompInfix="Comp-BV786-A" />
         </data-type:parameters>
         <transforms:spillover data-type:parameter="FITC-A"  userProvidedCompInfix="Comp-FITC-A" >
           <transforms:coefficient data-type:parameter="FITC-A"  transforms:value="1" />
           <transforms:coefficient data-type:parameter="PerCP-Cy5-5-A"  transforms:value="0.0088856779" />
           <transforms:coefficient data-type:parameter="PE-A"  transforms:value="0" />
           <transforms:coefficient data-type:parameter="mCherry-A"  transforms:value="0" />
           <transforms:coefficient data-type:parameter="PE-Cy5-A"  transforms:value="0" />
           <transforms:coefficient data-type:parameter="PE-Cy7-A"  transforms:value="0" />
           <transforms:coefficient data-type:parameter="Alexa647-A"  transforms:value="0" />
           <transforms:coefficient data-type:parameter="DAPI-A"  transforms:value="0.000272698" />
           <transforms:coefficient data-type:parameter="BV510-A"  transforms:value="0.0471771657" />
           <transforms:coefficient data-type:parameter="BV650-A"  transforms:value="0.0009522239" />
           <transforms:coefficient data-type:parameter="BV711-A"  transforms:value="0" />
           <transforms:coefficient data-type:parameter="BV786-A"  transforms:value="0" />
         </transforms:spillover>
         <transforms:spillover data-type:parameter="PerCP-Cy5-5-A"  userProvidedCompInfix="Comp-PerCP-Cy5-5-A" >
           <transforms:coefficient data-type:parameter="FITC-A"  transforms:value="0" />
           <transforms:coefficient data-type:parameter="PerCP-Cy5-5-A"  transforms:value="1" />
           <transforms:coefficient data-type:parameter="PE-A"  transforms:value="0" />
           <transforms:coefficient data-type:parameter="mCherry-A"  transforms:value="0" />
           <transforms:coefficient data-type:parameter="PE-Cy5-A"  transforms:value="0.1370005906" />
           <transforms:coefficient data-type:parameter="PE-Cy7-A"  transforms:value="0.1667583585" />
           <transforms:coefficient data-type:parameter="Alexa647-A"  transforms:value="0.0273895245" />
           <transforms:coefficient data-type:parameter="DAPI-A"  transforms:value="0" />
           <transforms:coefficient data-type:parameter="BV510-A"  transforms:value="0" />
           <transforms:coefficient data-type:parameter="BV650-A"  transforms:value="0.0104164016" />
           <transforms:coefficient data-type:parameter="BV711-A"  transforms:value="0.4548140466" />
           <transforms:coefficient data-type:parameter="BV786-A"  transforms:value="0.2910805941" />
         </transforms:spillover>
         <transforms:spillover data-type:parameter="PE-A"  userProvidedCompInfix="Comp-PE-A" >
           <transforms:coefficient data-type:parameter="FITC-A"  transforms:value="0" />
           <transforms:coefficient data-type:parameter="PerCP-Cy5-5-A"  transforms:value="0.0505321808" />
           <transforms:coefficient data-type:parameter="PE-A"  transforms:value="1" />
           <transforms:coefficient data-type:parameter="mCherry-A"  transforms:value="0.675335288" />
           <transforms:coefficient data-type:parameter="PE-Cy5-A"  transforms:value="0.0731865764" />
           <transforms:coefficient data-type:parameter="PE-Cy7-A"  transforms:value="0.0202074237" />
           <transforms:coefficient data-type:parameter="Alexa647-A"  transforms:value="0" />
           <transforms:coefficient data-type:parameter="DAPI-A"  transforms:value="0" />
           <transforms:coefficient data-type:parameter="BV510-A"  transforms:value="0" />
           <transforms:coefficient data-type:parameter="BV650-A"  transforms:value="0.0061155553" />
           <transforms:coefficient data-type:parameter="BV711-A"  transforms:value="0.0023101678" />
           <transforms:coefficient data-type:parameter="BV786-A"  transforms:value="0" />
         </transforms:spillover>
         <transforms:spillover data-type:parameter="mCherry-A"  userProvidedCompInfix="Comp-mCherry-A" >
           <transforms:coefficient data-type:parameter="FITC-A"  transforms:value="0.0086595071" />
           <transforms:coefficient data-type:parameter="PerCP-Cy5-5-A"  transforms:value="0.0367832743" />
           <transforms:coefficient data-type:parameter="PE-A"  transforms:value="0.1408711076" />
           <transforms:coefficient data-type:parameter="mCherry-A"  transforms:value="1" />
           <transforms:coefficient data-type:parameter="PE-Cy5-A"  transforms:value="0.2443487346" />
           <transforms:coefficient data-type:parameter="PE-Cy7-A"  transforms:value="0.1326967627" />
           <transforms:coefficient data-type:parameter="Alexa647-A"  transforms:value="0.0023641207" />
           <transforms:coefficient data-type:parameter="DAPI-A"  transforms:value="0.0025880388" />
           <transforms:coefficient data-type:parameter="BV510-A"  transforms:value="0.0037969935" />
           <transforms:coefficient data-type:parameter="BV650-A"  transforms:value="0.011686787" />
           <transforms:coefficient data-type:parameter="BV711-A"  transforms:value="0.0085592782" />
           <transforms:coefficient data-type:parameter="BV786-A"  transforms:value="0.005573546" />
         </transforms:spillover>
         <transforms:spillover data-type:parameter="PE-Cy5-A"  userProvidedCompInfix="Comp-PE-Cy5-A" >
           <transforms:coefficient data-type:parameter="FITC-A"  transforms:value="0" />
           <transforms:coefficient data-type:parameter="PerCP-Cy5-5-A"  transforms:value="0.6873759031" />
           <transforms:coefficient data-type:parameter="PE-A"  transforms:value="0.0108967293" />
           <transforms:coefficient data-type:parameter="mCherry-A"  transforms:value="0.0088155521" />
           <transforms:coefficient data-type:parameter="PE-Cy5-A"  transforms:value="1" />
           <transforms:coefficient data-type:parameter="PE-Cy7-A"  transforms:value="0.422072947" />
           <transforms:coefficient data-type:parameter="Alexa647-A"  transforms:value="0.1266195625" />
           <transforms:coefficient data-type:parameter="DAPI-A"  transforms:value="0" />
           <transforms:coefficient data-type:parameter="BV510-A"  transforms:value="0" />
           <transforms:coefficient data-type:parameter="BV650-A"  transforms:value="0.0679156184" />
           <transforms:coefficient data-type:parameter="BV711-A"  transforms:value="0.0619321689" />
           <transforms:coefficient data-type:parameter="BV786-A"  transforms:value="0.0318383239" />
         </transforms:spillover>
         <transforms:spillover data-type:parameter="PE-Cy7-A"  userProvidedCompInfix="Comp-PE-Cy7-A" >
           <transforms:coefficient data-type:parameter="FITC-A"  transforms:value="0" />
           <transforms:coefficient data-type:parameter="PerCP-Cy5-5-A"  transforms:value="0" />
           <transforms:coefficient data-type:parameter="PE-A"  transforms:value="0.003700915" />
           <transforms:coefficient data-type:parameter="mCherry-A"  transforms:value="0.0017496418" />
           <transforms:coefficient data-type:parameter="PE-Cy5-A"  transforms:value="0" />
           <transforms:coefficient data-type:parameter="PE-Cy7-A"  transforms:value="1" />
           <transforms:coefficient data-type:parameter="Alexa647-A"  transforms:value="0" />
           <transforms:coefficient data-type:parameter="DAPI-A"  transforms:value="0" />
           <transforms:coefficient data-type:parameter="BV510-A"  transforms:value="0" />
           <transforms:coefficient data-type:parameter="BV650-A"  transforms:value="0" />
           <transforms:coefficient data-type:parameter="BV711-A"  transforms:value="0" />
           <transforms:coefficient data-type:parameter="BV786-A"  transforms:value="0.0848465413" />
         </transforms:spillover>
         <transforms:spillover data-type:parameter="Alexa647-A"  userProvidedCompInfix="Comp-Alexa647-A" >
           <transforms:coefficient data-type:parameter="FITC-A"  transforms:value="0" />
           <transforms:coefficient data-type:parameter="PerCP-Cy5-5-A"  transforms:value="0.0081083104" />
           <transforms:coefficient data-type:parameter="PE-A"  transforms:value="0" />
           <transforms:coefficient data-type:parameter="mCherry-A"  transforms:value="0" />
           <transforms:coefficient data-type:parameter="PE-Cy5-A"  transforms:value="0.2422358096" />
           <transforms:coefficient data-type:parameter="PE-Cy7-A"  transforms:value="0.1052285209" />
           <transforms:coefficient data-type:parameter="Alexa647-A"  transforms:value="1" />
           <transforms:coefficient data-type:parameter="DAPI-A"  transforms:value="0" />
           <transforms:coefficient data-type:parameter="BV510-A"  transforms:value="0" />
           <transforms:coefficient data-type:parameter="BV650-A"  transforms:value="0" />
           <transforms:coefficient data-type:parameter="BV711-A"  transforms:value="0.0005559317" />
           <transforms:coefficient data-type:parameter="BV786-A"  transforms:value="0" />
         </transforms:spillover>
         <transforms:spillover data-type:parameter="DAPI-A"  userProvidedCompInfix="Comp-DAPI-A" >
           <transforms:coefficient data-type:parameter="FITC-A"  transforms:value="0.0007077553" />
           <transforms:coefficient data-type:parameter="PerCP-Cy5-5-A"  transforms:value="0" />
           <transforms:coefficient data-type:parameter="PE-A"  transforms:value="0.0002709397" />
           <transforms:coefficient data-type:parameter="mCherry-A"  transforms:value="0" />
           <transforms:coefficient data-type:parameter="PE-Cy5-A"  transforms:value="0.0002833438" />
           <transforms:coefficient data-type:parameter="PE-Cy7-A"  transforms:value="0.0006347478" />
           <transforms:coefficient data-type:parameter="Alexa647-A"  transforms:value="0.0008635101" />
           <transforms:coefficient data-type:parameter="DAPI-A"  transforms:value="1" />
           <transforms:coefficient data-type:parameter="BV510-A"  transforms:value="0.9687800407" />
           <transforms:coefficient data-type:parameter="BV650-A"  transforms:value="0.3680540621" />
           <transforms:coefficient data-type:parameter="BV711-A"  transforms:value="0.3091725409" />
           <transforms:coefficient data-type:parameter="BV786-A"  transforms:value="0.2981267571" />
         </transforms:spillover>
         <transforms:spillover data-type:parameter="BV510-A"  userProvidedCompInfix="Comp-BV510-A" >
           <transforms:coefficient data-type:parameter="FITC-A"  transforms:value="0" />
           <transforms:coefficient data-type:parameter="PerCP-Cy5-5-A"  transforms:value="0" />
           <transforms:coefficient data-type:parameter="PE-A"  transforms:value="0" />
           <transforms:coefficient data-type:parameter="mCherry-A"  transforms:value="0" />
           <transforms:coefficient data-type:parameter="PE-Cy5-A"  transforms:value="0" />
           <transforms:coefficient data-type:parameter="PE-Cy7-A"  transforms:value="0" />
           <transforms:coefficient data-type:parameter="Alexa647-A"  transforms:value="0.0227496084" />
           <transforms:coefficient data-type:parameter="DAPI-A"  transforms:value="0.1674740613" />
           <transforms:coefficient data-type:parameter="BV510-A"  transforms:value="1" />
           <transforms:coefficient data-type:parameter="BV650-A"  transforms:value="0.4101498127" />
           <transforms:coefficient data-type:parameter="BV711-A"  transforms:value="0.2662051618" />
           <transforms:coefficient data-type:parameter="BV786-A"  transforms:value="0.1545558721" />
         </transforms:spillover>
         <transforms:spillover data-type:parameter="BV650-A"  userProvidedCompInfix="Comp-BV650-A" >
           <transforms:coefficient data-type:parameter="FITC-A"  transforms:value="0" />
           <transforms:coefficient data-type:parameter="PerCP-Cy5-5-A"  transforms:value="0.0040323907" />
           <transforms:coefficient data-type:parameter="PE-A"  transforms:value="0" />
           <transforms:coefficient data-type:parameter="mCherry-A"  transforms:value="0.0219098739" />
           <transforms:coefficient data-type:parameter="PE-Cy5-A"  transforms:value="0.0729848146" />
           <transforms:coefficient data-type:parameter="PE-Cy7-A"  transforms:value="0.0287400316" />
           <transforms:coefficient data-type:parameter="Alexa647-A"  transforms:value="0.0713059455" />
           <transforms:coefficient data-type:parameter="DAPI-A"  transforms:value="0.0181648713" />
           <transforms:coefficient data-type:parameter="BV510-A"  transforms:value="0" />
           <transforms:coefficient data-type:parameter="BV650-A"  transforms:value="1" />
           <transforms:coefficient data-type:parameter="BV711-A"  transforms:value="0.6295597553" />
           <transforms:coefficient data-type:parameter="BV786-A"  transforms:value="0.2886740267" />
         </transforms:spillover>
         <transforms:spillover data-type:parameter="BV711-A"  userProvidedCompInfix="Comp-BV711-A" >
           <transforms:coefficient data-type:parameter="FITC-A"  transforms:value="0" />
           <transforms:coefficient data-type:parameter="PerCP-Cy5-5-A"  transforms:value="0.0880392417" />
           <transforms:coefficient data-type:parameter="PE-A"  transforms:value="0" />
           <transforms:coefficient data-type:parameter="mCherry-A"  transforms:value="0" />
           <transforms:coefficient data-type:parameter="PE-Cy5-A"  transforms:value="0.0023707005" />
           <transforms:coefficient data-type:parameter="PE-Cy7-A"  transforms:value="0.0286488254" />
           <transforms:coefficient data-type:parameter="Alexa647-A"  transforms:value="0.0041533727" />
           <transforms:coefficient data-type:parameter="DAPI-A"  transforms:value="0.0142904483" />
           <transforms:coefficient data-type:parameter="BV510-A"  transforms:value="0" />
           <transforms:coefficient data-type:parameter="BV650-A"  transforms:value="0.0036779372" />
           <transforms:coefficient data-type:parameter="BV711-A"  transforms:value="1" />
           <transforms:coefficient data-type:parameter="BV786-A"  transforms:value="0.8838974237" />
         </transforms:spillover>
         <transforms:spillover data-type:parameter="BV786-A"  userProvidedCompInfix="Comp-BV786-A" >
           <transforms:coefficient data-type:parameter="FITC-A"  transforms:value="0" />
           <transforms:coefficient data-type:parameter="PerCP-Cy5-5-A"  transforms:value="0" />
           <transforms:coefficient data-type:parameter="PE-A"  transforms:value="0" />
           <transforms:coefficient data-type:parameter="mCherry-A"  transforms:value="0" />
           <transforms:coefficient data-type:parameter="PE-Cy5-A"  transforms:value="0" />
           <transforms:coefficient data-type:parameter="PE-Cy7-A"  transforms:value="0.0127618751" />
           <transforms:coefficient data-type:parameter="Alexa647-A"  transforms:value="0" />
           <transforms:coefficient data-type:parameter="DAPI-A"  transforms:value="0.0051555908" />
           <transforms:coefficient data-type:parameter="BV510-A"  transforms:value="0" />
           <transforms:coefficient data-type:parameter="BV650-A"  transforms:value="0" />
           <transforms:coefficient data-type:parameter="BV711-A"  transforms:value="0.0053416896" />
           <transforms:coefficient data-type:parameter="BV786-A"  transforms:value="1" />
         </transforms:spillover>
       </transforms:spilloverMatrix>
       <Transformations>
         <transforms:linear transforms:minRange="0"  transforms:maxRange="262144"  gain="1" >
           <data-type:parameter data-type:name="FSC-A" />
         </transforms:linear>
         <transforms:linear transforms:minRange="0"  transforms:maxRange="262144"  gain="1" >
           <data-type:parameter data-type:name="FSC-H" />
         </transforms:linear>
         <transforms:linear transforms:minRange="0"  transforms:maxRange="262144"  gain="1" >
           <data-type:parameter data-type:name="FSC-W" />
         </transforms:linear>
         <transforms:linear transforms:minRange="0"  transforms:maxRange="262144"  gain="1" >
           <data-type:parameter data-type:name="SSC-A" />
         </transforms:linear>
         <transforms:linear transforms:minRange="0"  transforms:maxRange="262144"  gain="1" >
           <data-type:parameter data-type:name="SSC-H" />
         </transforms:linear>
         <transforms:linear transforms:minRange="0"  transforms:maxRange="262144"  gain="1" >
           <data-type:parameter data-type:name="SSC-W" />
         </transforms:linear>
         <transforms:biex transforms:length="256"  transforms:maxRange="262144"  transforms:neg="0"  transforms:width="-100"  transforms:pos="4.418539922" >
           <data-type:parameter data-type:name="FITC-A" />
         </transforms:biex>
         <transforms:biex transforms:length="256"  transforms:maxRange="262144"  transforms:neg="0"  transforms:width="-100"  transforms:pos="4.418539922" >
           <data-type:parameter data-type:name="PerCP-Cy5-5-A" />
         </transforms:biex>
         <transforms:biex transforms:length="256"  transforms:maxRange="262144"  transforms:neg="0"  transforms:width="-100"  transforms:pos="4.418539922" >
           <data-type:parameter data-type:name="PE-A" />
         </transforms:biex>
         <transforms:biex transforms:length="256"  transforms:maxRange="262144"  transforms:neg="0"  transforms:width="-100"  transforms:pos="4.418539922" >
           <data-type:parameter data-type:name="mCherry-A" />
         </transforms:biex>
         <transforms:biex transforms:length="256"  transforms:maxRange="262144"  transforms:neg="0"  transforms:width="-100"  transforms:pos="4.418539922" >
           <data-type:parameter data-type:name="PE-Cy5-A" />
         </transforms:biex>
         <transforms:biex transforms:length="256"  transforms:maxRange="262144"  transforms:neg="0"  transforms:width="-100"  transforms:pos="4.418539922" >
           <data-type:parameter data-type:name="PE-Cy7-A" />
         </transforms:biex>
         <transforms:biex transforms:length="256"  transforms:maxRange="262144"  transforms:neg="0"  transforms:width="-100"  transforms:pos="4.418539922" >
           <data-type:parameter data-type:name="Alexa647-A" />
         </transforms:biex>
         <transforms:biex transforms:length="256"  transforms:maxRange="262144"  transforms:neg="0"  transforms:width="-100"  transforms:pos="4.418539922" >
           <data-type:parameter data-type:name="DAPI-A" />
         </transforms:biex>
         <transforms:biex transforms:length="256"  transforms:maxRange="262144"  transforms:neg="0"  transforms:width="-100"  transforms:pos="4.418539922" >
           <data-type:parameter data-type:name="BV510-A" />
         </transforms:biex>
         <transforms:biex transforms:length="256"  transforms:maxRange="262144"  transforms:neg="0"  transforms:width="-100"  transforms:pos="4.418539922" >
           <data-type:parameter data-type:name="BV650-A" />
         </transforms:biex>
         <transforms:biex transforms:length="256"  transforms:maxRange="262144"  transforms:neg="0"  transforms:width="-100"  transforms:pos="4.418539922" >
           <data-type:parameter data-type:name="BV711-A" />
         </transforms:biex>
         <transforms:biex transforms:length="256"  transforms:maxRange="262144"  transforms:neg="0"  transforms:width="-100"  transforms:pos="4.418539922" >
           <data-type:parameter data-type:name="BV786-A" />
         </transforms:biex>
         <transforms:linear transforms:minRange="0.5796183906"  transforms:maxRange="25"  gain="0.0109156006" >
           <data-type:parameter data-type:name="Time" />
         </transforms:linear>
         <transforms:biex transforms:length="256"  transforms:maxRange="262144"  transforms:neg="0"  transforms:width="-100"  transforms:pos="4.418539922" >
           <data-type:parameter data-type:name="Comp-FITC-A" />
         </transforms:biex>
         <transforms:biex transforms:length="256"  transforms:maxRange="262144"  transforms:neg="0"  transforms:width="-100"  transforms:pos="4.418539922" >
           <data-type:parameter data-type:name="Comp-PerCP-Cy5-5-A" />
         </transforms:biex>
         <transforms:biex transforms:length="256"  transforms:maxRange="262144"  transforms:neg="0"  transforms:width="-100"  transforms:pos="4.418539922" >
           <data-type:parameter data-type:name="Comp-PE-A" />
         </transforms:biex>
         <transforms:biex transforms:length="256"  transforms:maxRange="262144"  transforms:neg="0"  transforms:width="-100"  transforms:pos="4.418539922" >
           <data-type:parameter data-type:name="Comp-mCherry-A" />
         </transforms:biex>
         <transforms:biex transforms:length="256"  transforms:maxRange="262144"  transforms:neg="0"  transforms:width="-100"  transforms:pos="4.418539922" >
           <data-type:parameter data-type:name="Comp-PE-Cy5-A" />
         </transforms:biex>
         <transforms:biex transforms:length="256"  transforms:maxRange="262144"  transforms:neg="0"  transforms:width="-100"  transforms:pos="4.418539922" >
           <data-type:parameter data-type:name="Comp-PE-Cy7-A" />
         </transforms:biex>
         <transforms:biex transforms:length="256"  transforms:maxRange="262144"  transforms:neg="0"  transforms:width="-100"  transforms:pos="4.418539922" >
           <data-type:parameter data-type:name="Comp-Alexa647-A" />
         </transforms:biex>
         <transforms:biex transforms:length="256"  transforms:maxRange="262144"  transforms:neg="0"  transforms:width="-100"  transforms:pos="4.418539922" >
           <data-type:parameter data-type:name="Comp-DAPI-A" />
         </transforms:biex>
         <transforms:biex transforms:length="256"  transforms:maxRange="262144"  transforms:neg="0"  transforms:width="-100"  transforms:pos="4.418539922" >
           <data-type:parameter data-type:name="Comp-BV510-A" />
         </transforms:biex>
         <transforms:biex transforms:length="256"  transforms:maxRange="262144"  transforms:neg="0"  transforms:width="-100"  transforms:pos="4.418539922" >
           <data-type:parameter data-type:name="Comp-BV650-A" />
         </transforms:biex>
         <transforms:biex transforms:length="256"  transforms:maxRange="262144"  transforms:neg="0"  transforms:width="-100"  transforms:pos="4.418539922" >
           <data-type:parameter data-type:name="Comp-BV711-A" />
         </transforms:biex>
         <transforms:biex transforms:length="256"  transforms:maxRange="262144"  transforms:neg="0"  transforms:width="-100"  transforms:pos="4.418539922" >
           <data-type:parameter data-type:name="Comp-BV786-A" />
         </transforms:biex>
       </Transformations>
       <Keywords>
         <Keyword name="FJ_FCS_VERSION"  value="3" />
         <Keyword name="$BEGINANALYSIS"  value="0" />
         <Keyword name="$ENDANALYSIS"  value="0" />
         <Keyword name="$BEGINSTEXT"  value="0" />
         <Keyword name="$ENDSTEXT"  value="0" />
         <Keyword name="$BEGINDATA"  value="5210" />
         <Keyword name="$ENDDATA"  value="7605209            " />
         <Keyword name="$FIL"  value="Invivo-IPscFvCD4T-MP-phagocytosis20230915_Ctrl_002.fcs" />
         <Keyword name="$SYS"  value="Windows 7 6.1" />
         <Keyword name="$TOT"  value="100000             " />
         <Keyword name="$PAR"  value="19" />
         <Keyword name="$MODE"  value="L" />
         <Keyword name="$BYTEORD"  value="4,3,2,1" />
         <Keyword name="$DATATYPE"  value="F" />
         <Keyword name="$NEXTDATA"  value="0" />
         <Keyword name="CREATOR"  value="BD FACSDiva Software Version 8.0.1" />
         <Keyword name="TUBE NAME"  value="Ctrl" />
         <Keyword name="$SRC"  value="Invivo-IPscFvCD4T-MP-phagocytosis20230915" />
         <Keyword name="EXPERIMENT NAME"  value="FoxP3 Staing20230808" />
         <Keyword name="GUID"  value="edfad8c4-cb83-45c0-b904-cdd398a6a905" />
         <Keyword name="$DATE"  value="15-SEP-2023" />
         <Keyword name="$BTIM"  value="16:47:34" />
         <Keyword name="$ETIM"  value="16:47:59" />
         <Keyword name="$CYT"  value="LSRFortessa" />
         <Keyword name="SETTINGS"  value="Cytometer" />
         <Keyword name="CYTNUM"  value="H64717700039" />
         <Keyword name="WINDOW EXTENSION"  value="10.00" />
         <Keyword name="EXPORT USER NAME"  value="100008006" />
         <Keyword name="EXPORT TIME"  value="15-SEP-2023-17:15:24" />
         <Keyword name="$OP"  value="100008006" />
         <Keyword name="FSC ASF"  value="0.60" />
         <Keyword name="AUTOBS"  value="TRUE" />
         <Keyword name="$INST"  value=" " />
         <Keyword name="LASER1NAME"  value="Blue" />
         <Keyword name="LASER1DELAY"  value="0.00" />
         <Keyword name="LASER1ASF"  value="0.67" />
         <Keyword name="LASER2NAME"  value="YelGreen" />
         <Keyword name="LASER2DELAY"  value="-73.49" />
         <Keyword name="LASER2ASF"  value="0.51" />
         <Keyword name="LASER3NAME"  value="Red" />
         <Keyword name="LASER3DELAY"  value="-36.49" />
         <Keyword name="LASER3ASF"  value="0.57" />
         <Keyword name="LASER4NAME"  value="Violet" />
         <Keyword name="LASER4DELAY"  value="34.91" />
         <Keyword name="LASER4ASF"  value="0.83" />
         <Keyword name="LASER5NAME"  value="UV" />
         <Keyword name="LASER5DELAY"  value="69.89" />
         <Keyword name="LASER5ASF"  value="0.41" />
         <Keyword name="$TIMESTEP"  value="0.01" />
         <Keyword name="SPILL"  value="12,FITC-A,PerCP-Cy5-5-A,PE-A,mCherry-A,PE-Cy5-A,PE-Cy7-A,Alexa647-A,DAPI-A,BV510-A,BV650-A,BV711-A,BV786-A,1,0.008885677527218402,0,0,0,0,0,0.0002726979595568989,0.047177166828963245,0.000952223916200397,0,0,0,1,0,0,0.1370005970178024,0.16675835820929744,0.02738952501036742,0,0,0.01041640127780964,0.45481405612344633,0.29108058801393627,0,0.050532181037528205,1,0.675335317390988,0.07318657279102148,0.020207423867395772,0,0,0,0.006115555186323587,0.002310167796217164,0,0.008659507005988849,0.03678327610075571,0.14087110771716538,1,0.24434872794273438,0.13269676236189795,0.0023641207288664394,0.0025880388804278677,0.0037969934569698355,0.011686786873858131,0.00855927808562918,0.0055735461476091736,0,0.6873759140083762,0.010896729382428047,0.008815551737881022,1,0.42207295227899333,0.12661955904600802,0,0,0.0679156189886154,0.061932168798502815,0.03183832413642551,0,0,0.0037009150004170136,0.0017496418341989557,0,1,0,0,0,0,0,0.08484654498745804,0,0.00810831010161343,0,0,0.24223581008087067,0.10522851767877693,1,0,0,0,0.0005559316826908954,0,0.000707755260085872,0,0.00027093972345821384,0,0.00028334377089039744,0.0006347477726361348,0.0008635100870331211,1,0.968780042136456,0.368054074343313,0.3091725333354563,0.2981267704944605,0,0,0,0,0,0,0.022749608760424575,0.16747405872803212,1,0.41014981222757296,0.2662051595959452,0.15455586698345142,0,0.004032390793082513,0,0.0219098743233478,0.07298481361952837,0.02874003166225301,0.07130594595522005,0.01816487132439466,0,1,0.629559772333071,0.2886740201705616,0,0.088039240200548,0,0,0.0023707004563710554,0.02864882547794404,0.004153372506660709,0.014290448154757135,0,0.003677937205562637,1,0.8838974011166579,0,0,0,0,0,0.012761874663060523,0,0.0051555908037608225,0,0,0.005341689741430584,1" />
         <Keyword name="APPLY COMPENSATION"  value="TRUE" />
         <Keyword name="THRESHOLD"  value="FSC,5000" />
         <Keyword name="$P1N"  value="FSC-A" />
         <Keyword name="$P1R"  value="262144" />
         <Keyword name="$P1B"  value="32" />
         <Keyword name="$P1E"  value="0,0" />
         <Keyword name="$P1V"  value="150" />
         <Keyword name="$P1G"  value="1.0" />
         <Keyword name="P1DISPLAY"  value="LIN" />
         <Keyword name="P1BS"  value="0" />
         <Keyword name="P1MS"  value="0" />
         <Keyword name="$P2N"  value="FSC-H" />
         <Keyword name="$P2R"  value="262144" />
         <Keyword name="$P2B"  value="32" />
         <Keyword name="$P2E"  value="0,0" />
         <Keyword name="$P2V"  value="150" />
         <Keyword name="$P2G"  value="1.0" />
         <Keyword name="P2DISPLAY"  value="LIN" />
         <Keyword name="P2BS"  value="0" />
         <Keyword name="P2MS"  value="0" />
         <Keyword name="$P3N"  value="FSC-W" />
         <Keyword name="$P3R"  value="262144" />
         <Keyword name="$P3B"  value="32" />
         <Keyword name="$P3E"  value="0,0" />
         <Keyword name="$P3V"  value="150" />
         <Keyword name="$P3G"  value="1.0" />
         <Keyword name="P3BS"  value="-1" />
         <Keyword name="P3MS"  value="0" />
         <Keyword name="$P4N"  value="SSC-A" />
         <Keyword name="$P4R"  value="262144" />
         <Keyword name="$P4B"  value="32" />
         <Keyword name="$P4E"  value="0,0" />
         <Keyword name="$P4V"  value="250" />
         <Keyword name="$P4G"  value="1.0" />
         <Keyword name="P4DISPLAY"  value="LIN" />
         <Keyword name="P4BS"  value="0" />
         <Keyword name="P4MS"  value="0" />
         <Keyword name="$P5N"  value="SSC-H" />
         <Keyword name="$P5R"  value="262144" />
         <Keyword name="$P5B"  value="32" />
         <Keyword name="$P5E"  value="0,0" />
         <Keyword name="$P5V"  value="250" />
         <Keyword name="$P5G"  value="1.0" />
         <Keyword name="P5DISPLAY"  value="LIN" />
         <Keyword name="P5BS"  value="0" />
         <Keyword name="P5MS"  value="0" />
         <Keyword name="$P6N"  value="SSC-W" />
         <Keyword name="$P6R"  value="262144" />
         <Keyword name="$P6B"  value="32" />
         <Keyword name="$P6E"  value="0,0" />
         <Keyword name="$P6V"  value="250" />
         <Keyword name="$P6G"  value="1.0" />
         <Keyword name="P6BS"  value="-1" />
         <Keyword name="P6MS"  value="0" />
         <Keyword name="$P7N"  value="FITC-A" />
         <Keyword name="$P7S"  value="pHrodoGreen" />
         <Keyword name="$P7R"  value="262144" />
         <Keyword name="$P7B"  value="32" />
         <Keyword name="$P7E"  value="0,0" />
         <Keyword name="$P7V"  value="400" />
         <Keyword name="$P7G"  value="1.0" />
         <Keyword name="P7DISPLAY"  value="LOG" />
         <Keyword name="P7BS"  value="177" />
         <Keyword name="P7MS"  value="0" />
         <Keyword name="$P8N"  value="PerCP-Cy5-5-A" />
         <Keyword name="$P8R"  value="262144" />
         <Keyword name="$P8B"  value="32" />
         <Keyword name="$P8E"  value="0,0" />
         <Keyword name="$P8V"  value="570" />
         <Keyword name="$P8G"  value="1.0" />
         <Keyword name="P8DISPLAY"  value="LOG" />
         <Keyword name="P8BS"  value="9574" />
         <Keyword name="P8MS"  value="0" />
         <Keyword name="$P9N"  value="PE-A" />
         <Keyword name="$P9R"  value="262144" />
         <Keyword name="$P9B"  value="32" />
         <Keyword name="$P9E"  value="0,0" />
         <Keyword name="$P9V"  value="430" />
         <Keyword name="$P9G"  value="1.0" />
         <Keyword name="P9DISPLAY"  value="LOG" />
         <Keyword name="P9BS"  value="416" />
         <Keyword name="P9MS"  value="0" />
         <Keyword name="$P10N"  value="mCherry-A" />
         <Keyword name="$P10S"  value="scFv-CD4Tcells" />
         <Keyword name="$P10R"  value="262144" />
         <Keyword name="$P10B"  value="32" />
         <Keyword name="$P10E"  value="0,0" />
         <Keyword name="$P10V"  value="500" />
         <Keyword name="$P10G"  value="1.0" />
         <Keyword name="P10DISPLAY"  value="LOG" />
         <Keyword name="P10BS"  value="102" />
         <Keyword name="P10MS"  value="0" />
         <Keyword name="$P11N"  value="PE-Cy5-A" />
         <Keyword name="$P11R"  value="262144" />
         <Keyword name="$P11B"  value="32" />
         <Keyword name="$P11E"  value="0,0" />
         <Keyword name="$P11V"  value="450" />
         <Keyword name="$P11G"  value="1.0" />
         <Keyword name="P11DISPLAY"  value="LOG" />
         <Keyword name="P11BS"  value="436" />
         <Keyword name="P11MS"  value="0" />
         <Keyword name="$P12N"  value="PE-Cy7-A" />
         <Keyword name="$P12S"  value="CD11b" />
         <Keyword name="$P12R"  value="262144" />
         <Keyword name="$P12B"  value="32" />
         <Keyword name="$P12E"  value="0,0" />
         <Keyword name="$P12V"  value="510" />
         <Keyword name="$P12G"  value="1.0" />
         <Keyword name="P12DISPLAY"  value="LOG" />
         <Keyword name="P12BS"  value="784" />
         <Keyword name="P12MS"  value="0" />
         <Keyword name="$P13N"  value="Alexa647-A" />
         <Keyword name="$P13S"  value="CD45" />
         <Keyword name="$P13R"  value="262144" />
         <Keyword name="$P13B"  value="32" />
         <Keyword name="$P13E"  value="0,0" />
         <Keyword name="$P13V"  value="450" />
         <Keyword name="$P13G"  value="1.0" />
         <Keyword name="P13DISPLAY"  value="LOG" />
         <Keyword name="P13BS"  value="513" />
         <Keyword name="P13MS"  value="0" />
         <Keyword name="$P14N"  value="DAPI-A" />
         <Keyword name="$P14S"  value="Viability" />
         <Keyword name="$P14R"  value="262144" />
         <Keyword name="$P14B"  value="32" />
         <Keyword name="$P14E"  value="0,0" />
         <Keyword name="$P14V"  value="310" />
         <Keyword name="$P14G"  value="1.0" />
         <Keyword name="P14DISPLAY"  value="LOG" />
         <Keyword name="P14BS"  value="227" />
         <Keyword name="P14MS"  value="0" />
         <Keyword name="$P15N"  value="BV510-A" />
         <Keyword name="$P15S"  value="CD19" />
         <Keyword name="$P15R"  value="262144" />
         <Keyword name="$P15B"  value="32" />
         <Keyword name="$P15E"  value="0,0" />
         <Keyword name="$P15V"  value="350" />
         <Keyword name="$P15G"  value="1.0" />
         <Keyword name="P15DISPLAY"  value="LOG" />
         <Keyword name="P15BS"  value="22212" />
         <Keyword name="P15MS"  value="0" />
         <Keyword name="$P16N"  value="BV650-A" />
         <Keyword name="$P16R"  value="262144" />
         <Keyword name="$P16B"  value="32" />
         <Keyword name="$P16E"  value="0,0" />
         <Keyword name="$P16V"  value="490" />
         <Keyword name="$P16G"  value="1.0" />
         <Keyword name="P16DISPLAY"  value="LOG" />
         <Keyword name="P16BS"  value="3464" />
         <Keyword name="P16MS"  value="0" />
         <Keyword name="$P17N"  value="BV711-A" />
         <Keyword name="$P17R"  value="262144" />
         <Keyword name="$P17B"  value="32" />
         <Keyword name="$P17E"  value="0,0" />
         <Keyword name="$P17V"  value="540" />
         <Keyword name="$P17G"  value="1.0" />
         <Keyword name="P17DISPLAY"  value="LOG" />
         <Keyword name="P17BS"  value="7640" />
         <Keyword name="P17MS"  value="0" />
         <Keyword name="$P18N"  value="BV786-A" />
         <Keyword name="$P18S"  value="CD3" />
         <Keyword name="$P18R"  value="262144" />
         <Keyword name="$P18B"  value="32" />
         <Keyword name="$P18E"  value="0,0" />
         <Keyword name="$P18V"  value="580" />
         <Keyword name="$P18G"  value="1.0" />
         <Keyword name="P18DISPLAY"  value="LOG" />
         <Keyword name="P18BS"  value="3817" />
         <Keyword name="P18MS"  value="0" />
         <Keyword name="$P19N"  value="Time" />
         <Keyword name="$P19R"  value="262144" />
         <Keyword name="$P19B"  value="32" />
         <Keyword name="$P19E"  value="0,0" />
         <Keyword name="$P19G"  value="0.01" />
         <Keyword name="P19BS"  value="0" />
         <Keyword name="P19MS"  value="0" />
         <Keyword name="CST SETUP STATUS"  value="SUCCESS" />
         <Keyword name="CST BEADS LOT ID"  value="19737" />
         <Keyword name="CYTOMETER CONFIG NAME"  value="FCCF Fortessa 1 5 Laser Corrected" />
         <Keyword name="CYTOMETER CONFIG CREATE DATE"  value="2019-02-20T15:20:42-05:00" />
         <Keyword name="CST SETUP DATE"  value="2021-11-15T11:20:39-05:00" />
         <Keyword name="CST BASELINE DATE"  value="2021-11-15T11:16:45-05:00" />
         <Keyword name="CST BEADS EXPIRED"  value="False" />
         <Keyword name="CST PERFORMANCE EXPIRED"  value="2021-11-16T11:20:39-05:00" />
         <Keyword name="CST REGULATORY STATUS"  value="RUO Performance Check" />
         <Keyword name="$P1S"  value="" />
         <Keyword name="$P2S"  value="" />
         <Keyword name="$P3S"  value="" />
         <Keyword name="$P4S"  value="" />
         <Keyword name="$P5S"  value="" />
         <Keyword name="$P6S"  value="" />
         <Keyword name="$P8S"  value="" />
         <Keyword name="$P9S"  value="" />
         <Keyword name="$P11S"  value="" />
         <Keyword name="$P16S"  value="" />
         <Keyword name="$P17S"  value="" />
         <Keyword name="$P19S"  value="" />
         <Keyword name="$P20N"  value="Comp-FITC-A" />
         <Keyword name="$P20S"  value="pHrodoGreen" />
         <Keyword name="$P20R"  value="262144" />
         <Keyword name="$P21N"  value="Comp-PerCP-Cy5-5-A" />
         <Keyword name="$P21S"  value="" />
         <Keyword name="$P21R"  value="262144" />
         <Keyword name="$P22N"  value="Comp-PE-A" />
         <Keyword name="$P22S"  value="" />
         <Keyword name="$P22R"  value="262144" />
         <Keyword name="$P23N"  value="Comp-mCherry-A" />
         <Keyword name="$P23S"  value="scFv-CD4Tcells" />
         <Keyword name="$P23R"  value="262144" />
         <Keyword name="$P24N"  value="Comp-PE-Cy5-A" />
         <Keyword name="$P24S"  value="" />
         <Keyword name="$P24R"  value="262144" />
         <Keyword name="$P25N"  value="Comp-PE-Cy7-A" />
         <Keyword name="$P25S"  value="CD11b" />
         <Keyword name="$P25R"  value="262144" />
         <Keyword name="$P26N"  value="Comp-Alexa647-A" />
         <Keyword name="$P26S"  value="CD45" />
         <Keyword name="$P26R"  value="262144" />
         <Keyword name="$P27N"  value="Comp-DAPI-A" />
         <Keyword name="$P27S"  value="Viability" />
         <Keyword name="$P27R"  value="262144" />
         <Keyword name="$P28N"  value="Comp-BV510-A" />
         <Keyword name="$P28S"  value="CD19" />
         <Keyword name="$P28R"  value="262144" />
         <Keyword name="$P29N"  value="Comp-BV650-A" />
         <Keyword name="$P29S"  value="" />
         <Keyword name="$P29R"  value="262144" />
         <Keyword name="$P30N"  value="Comp-BV711-A" />
         <Keyword name="$P30S"  value="" />
         <Keyword name="$P30R"  value="262144" />
         <Keyword name="$P31N"  value="Comp-BV786-A" />
         <Keyword name="$P31S"  value="CD3" />
         <Keyword name="$P31R"  value="262144" />
       </Keywords>
       <SampleNode name="Invivo-IPscFvCD4T-MP-phagocytosis20230915_Ctrl_002.fcs"  annotation=""  owningGroup=""  expanded="0"  sortPriority="10"  count="100000"  sampleID="4" >
         <Graph smoothing="0"  backColor="#ffffff"  foreColor="#000000"  type="Pseudocolor"  fast="1" >
           <Axis dimension="x"  name="FSC-A"  label=""  auto="auto" />
           <Axis dimension="y"  name="SSC-A"  label=""  auto="auto" />
           <GraphSettings level="5%"  smoothingHighResolution="1"  contourHighResolution="1"  histogramSmoothingCount="0"  graphResolution="256"  showOutliers="0"  drawLargeDots="0"  dotsToDraw="8000"  tint="le.chartfill.tinted.40"  lineWeight="le.lineweight.normal"  lineStyle="le.linestyle.solid" />
           <GraphEnvironment showGrid="0"  showAxes="tnlTNL"  showGates="1"  showFreqOnPlots="1"  showGateNameOnPlots="1"  showMedians="0"  showUncomped="0"  addEventParam="0"  lastYAxisName="" >
             <TextTraits font="SansSerif"  size="11"  name="Labels"  style="plain"  color="#000000"  background="#00ffffff"  just="left" />
             <TextTraits font="SansSerif"  size="11"  name="LayoutGates"  style="plain"  color="#000000"  background="#00ffffff"  just="left" />
             <TextTraits font="SansSerif"  size="9"  name="Numbers"  style="plain"  color="#000000"  background="#00ffffff"  just="left" />
             <TextTraits font="SansSerif"  size="9"  name="Legend"  style="plain"  color="#000000"  background="#00ffffff"  just="left" />
             <WindowPosition x="0"  y="0"  width="0"  height="0"  displayed="0"  panelState="" />
           </GraphEnvironment>
         </Graph>
         <Subpopulations>
           <Population name="Lymphocytes"  annotation=""  owningGroup="All Samples"  expanded="0"  sortPriority="10"  count="53399" >
             <Graph smoothing="0"  backColor="#ffffff"  foreColor="#000000"  heatMapStatParameter="Comp-FITC-A"  type="Pseudocolor"  fast="1" >
               <Axis dimension="x"  name="FSC-H"  label=""  auto="auto" />
               <Axis dimension="y"  name="FSC-A"  label=""  auto="auto" />
               <GraphSettings level="5%"  smoothingHighResolution="1"  contourHighResolution="1"  histogramSmoothingCount="0"  graphResolution="256"  showOutliers="0"  drawLargeDots="0"  dotsToDraw="8000"  tint="le.chartfill.tinted.40"  lineWeight="le.lineweight.normal"  lineStyle="le.linestyle.solid" />
               <GraphEnvironment showGrid="0"  showAxes="tnlTNL"  showGates="1"  showFreqOnPlots="1"  showGateNameOnPlots="1"  showMedians="0"  showUncomped="0"  addEventParam="0"  lastYAxisName="" >
                 <TextTraits font="SansSerif"  size="11"  name="Labels"  style="plain"  color="#000000"  background="#00ffffff"  just="left" />
                 <TextTraits font="SansSerif"  size="11"  name="LayoutGates"  style="plain"  color="#000000"  background="#00ffffff"  just="left" />
                 <TextTraits font="SansSerif"  size="9"  name="Numbers"  style="plain"  color="#000000"  background="#00ffffff"  just="left" />
                 <TextTraits font="SansSerif"  size="9"  name="Legend"  style="plain"  color="#000000"  background="#00ffffff"  just="left" />
                 <WindowPosition x="432"  y="39"  width="390"  height="582"  displayed="1"  panelState="---" />
               </GraphEnvironment>
             </Graph>
             <Gate gating:id="ID348479207" >
               <gating:PolygonGate eventsInside="1"  annoOffsetX="-116"  annoOffsetY="-146"  tint="#000000"  isTinted="0"  lineWeight="Normal"  userDefined="1"  quadId="-1"  gateResolution="256" >
                 <gating:dimension>
                   <data-type:fcs-dimension data-type:name="FSC-A" />
                 </gating:dimension>
                 <gating:dimension>
                   <data-type:fcs-dimension data-type:name="SSC-A" />
                 </gating:dimension>
                 <gating:vertex>
                   <gating:coordinate data-type:value="4128.2519685039" />
                   <gating:coordinate data-type:value="95803.6305220884" />
                 </gating:vertex>
                 <gating:vertex>
                   <gating:coordinate data-type:value="6192.3779527559" />
                   <gating:coordinate data-type:value="31583.6144578313" />
                 </gating:vertex>
                 <gating:vertex>
                   <gating:coordinate data-type:value="14448.8818897638" />
                   <gating:coordinate data-type:value="7369.5100401606" />
                 </gating:vertex>
                 <gating:vertex>
                   <gating:coordinate data-type:value="60891.7165354331" />
                   <gating:coordinate data-type:value="3158.3614457831" />
                 </gating:vertex>
                 <gating:vertex>
                   <gating:coordinate data-type:value="157905.6377952756" />
                   <gating:coordinate data-type:value="31583.6144578313" />
                 </gating:vertex>
                 <gating:vertex>
                   <gating:coordinate data-type:value="246663.0551181102" />
                   <gating:coordinate data-type:value="108437.0763052209" />
                 </gating:vertex>
                 <gating:vertex>
                   <gating:coordinate data-type:value="248727.1811023622" />
                   <gating:coordinate data-type:value="183184.9638554217" />
                 </gating:vertex>
                 <gating:vertex>
                   <gating:coordinate data-type:value="219829.4173228346" />
                   <gating:coordinate data-type:value="237929.8955823293" />
                 </gating:vertex>
                 <gating:vertex>
                   <gating:coordinate data-type:value="92885.6692913386" />
                   <gating:coordinate data-type:value="215821.3654618474" />
                 </gating:vertex>
               </gating:PolygonGate>
             </Gate>
             <Subpopulations>
               <Population name="Single Cells"  annotation=""  owningGroup="All Samples"  expanded="0"  sortPriority="10"  count="45244" >
                 <Graph smoothing="0"  backColor="#ffffff"  foreColor="#000000"  heatMapStatParameter="Comp-FITC-A"  type="Pseudocolor"  fast="1" >
                   <Axis dimension="x"  name="SSC-H"  label=""  auto="auto" />
                   <Axis dimension="y"  name="SSC-A"  label=""  auto="auto" />
                   <GraphSettings level="5%"  smoothingHighResolution="1"  contourHighResolution="1"  histogramSmoothingCount="0"  graphResolution="256"  showOutliers="0"  drawLargeDots="0"  dotsToDraw="8000"  tint="le.chartfill.tinted.40"  lineWeight="le.lineweight.normal"  lineStyle="le.linestyle.solid" />
                   <GraphEnvironment showGrid="0"  showAxes="tnlTNL"  showGates="1"  showFreqOnPlots="1"  showGateNameOnPlots="1"  showMedians="0"  showUncomped="0"  addEventParam="0"  lastYAxisName="" >
                     <TextTraits font="SansSerif"  size="11"  name="Labels"  style="plain"  color="#000000"  background="#00ffffff"  just="left" />
                     <TextTraits font="SansSerif"  size="11"  name="LayoutGates"  style="plain"  color="#000000"  background="#00ffffff"  just="left" />
                     <TextTraits font="SansSerif"  size="9"  name="Numbers"  style="plain"  color="#000000"  background="#00ffffff"  just="left" />
                     <TextTraits font="SansSerif"  size="9"  name="Legend"  style="plain"  color="#000000"  background="#00ffffff"  just="left" />
                     <WindowPosition x="966"  y="25"  width="390"  height="582"  displayed="1"  panelState="---" />
                   </GraphEnvironment>
                 </Graph>
                 <Gate gating:id="ID570514863"  gating:parent_id="ID348479207" >
                   <gating:PolygonGate eventsInside="1"  annoOffsetX="252"  annoOffsetY="-175"  tint="#000000"  isTinted="0"  lineWeight="Normal"  userDefined="1"  quadId="-1"  gateResolution="256" >
                     <gating:dimension>
                       <data-type:fcs-dimension data-type:name="FSC-H" />
                     </gating:dimension>
                     <gating:dimension>
                       <data-type:fcs-dimension data-type:name="FSC-A" />
                     </gating:dimension>
                     <gating:vertex>
                       <gating:coordinate data-type:value="14448.8818897638" />
                       <gating:coordinate data-type:value="6316.7228915663" />
                     </gating:vertex>
                     <gating:vertex>
                       <gating:coordinate data-type:value="120751.3700787402" />
                       <gating:coordinate data-type:value="149495.7751004016" />
                     </gating:vertex>
                     <gating:vertex>
                       <gating:coordinate data-type:value="123847.5590551181" />
                       <gating:coordinate data-type:value="224243.6626506024" />
                     </gating:vertex>
                     <gating:vertex>
                       <gating:coordinate data-type:value="85661.2283464567" />
                       <gating:coordinate data-type:value="243193.8313253012" />
                     </gating:vertex>
                     <gating:vertex>
                       <gating:coordinate data-type:value="54699.3385826772" />
                       <gating:coordinate data-type:value="171604.3052208835" />
                     </gating:vertex>
                     <gating:vertex>
                       <gating:coordinate data-type:value="14448.8818897638" />
                       <gating:coordinate data-type:value="58956.0803212851" />
                     </gating:vertex>
                     <gating:vertex>
                       <gating:coordinate data-type:value="4128.2519685039" />
                       <gating:coordinate data-type:value="27372.4658634538" />
                     </gating:vertex>
                   </gating:PolygonGate>
                 </Gate>
                 <Subpopulations>
                   <Population name="Single Cells"  annotation=""  owningGroup="All Samples"  expanded="0"  sortPriority="10"  count="39857" >
                     <Graph smoothing="0"  backColor="#ffffff"  foreColor="#000000"  heatMapStatParameter="Comp-FITC-A"  type="Pseudocolor"  fast="1" >
                       <Axis dimension="x"  name="Comp-DAPI-A"  label=""  auto="auto" />
                       <Axis dimension="y"  name="Comp-PE-Cy7-A"  label=""  auto="auto" />
                       <GraphSettings level="5%"  smoothingHighResolution="1"  contourHighResolution="1"  histogramSmoothingCount="0"  graphResolution="256"  showOutliers="0"  drawLargeDots="0"  dotsToDraw="8000"  tint="le.chartfill.tinted.40"  lineWeight="le.lineweight.normal"  lineStyle="le.linestyle.solid" />
                       <GraphEnvironment showGrid="0"  showAxes="tnlTNL"  showGates="1"  showFreqOnPlots="1"  showGateNameOnPlots="1"  showMedians="0"  showUncomped="0"  addEventParam="0"  lastYAxisName="" >
                         <TextTraits font="SansSerif"  size="11"  name="Labels"  style="plain"  color="#000000"  background="#00ffffff"  just="left" />
                         <TextTraits font="SansSerif"  size="11"  name="LayoutGates"  style="plain"  color="#000000"  background="#00ffffff"  just="left" />
                         <TextTraits font="SansSerif"  size="9"  name="Numbers"  style="plain"  color="#000000"  background="#00ffffff"  just="left" />
                         <TextTraits font="SansSerif"  size="9"  name="Legend"  style="plain"  color="#000000"  background="#00ffffff"  just="left" />
                         <WindowPosition x="966"  y="25"  width="390"  height="582"  displayed="1"  panelState="---" />
                       </GraphEnvironment>
                     </Graph>
                     <Gate gating:id="ID491241258"  gating:parent_id="ID570514863" >
                       <gating:PolygonGate eventsInside="1"  annoOffsetX="-57"  annoOffsetY="-105"  tint="#000000"  isTinted="0"  lineWeight="Normal"  userDefined="1"  quadId="-1"  gateResolution="256" >
                         <gating:dimension>
                           <data-type:fcs-dimension data-type:name="SSC-H" />
                         </gating:dimension>
                         <gating:dimension>
                           <data-type:fcs-dimension data-type:name="SSC-A" />
                         </gating:dimension>
                         <gating:vertex>
                           <gating:coordinate data-type:value="12384.7559055118" />
                           <gating:coordinate data-type:value="6316.7228915663" />
                         </gating:vertex>
                         <gating:vertex>
                           <gating:coordinate data-type:value="171322.4566929134" />
                           <gating:coordinate data-type:value="218979.7269076305" />
                         </gating:vertex>
                         <gating:vertex>
                           <gating:coordinate data-type:value="148617.0708661417" />
                           <gating:coordinate data-type:value="247404.9799196787" />
                         </gating:vertex>
                         <gating:vertex>
                           <gating:coordinate data-type:value="79468.8503937008" />
                           <gating:coordinate data-type:value="150548.562248996" />
                         </gating:vertex>
                         <gating:vertex>
                           <gating:coordinate data-type:value="4128.2519685039" />
                           <gating:coordinate data-type:value="22108.5301204819" />
                         </gating:vertex>
                       </gating:PolygonGate>
                     </Gate>
                     <Subpopulations>
                       <Population name="Viability, CD11b subset"  annotation=""  owningGroup="All Samples"  expanded="0"  sortPriority="10"  count="3317" >
                         <Graph smoothing="0"  backColor="#ffffff"  foreColor="#000000"  heatMapStatParameter="Comp-FITC-A"  type="Histogram"  fast="1" >
                           <Axis dimension="x"  name="Comp-FITC-A"  label=""  auto="auto" />
                           <Axis dimension="y"  name=""  label=""  auto="auto" />
                           <GraphSettings level="5%"  smoothingHighResolution="1"  contourHighResolution="1"  histogramSmoothingCount="0"  graphResolution="256"  showOutliers="0"  drawLargeDots="0"  dotsToDraw="8000"  tint="le.chartfill.tinted.40"  lineWeight="le.lineweight.normal"  lineStyle="le.linestyle.solid" />
                           <GraphEnvironment showGrid="0"  showAxes="tnlTNL"  showGates="1"  showFreqOnPlots="1"  showGateNameOnPlots="1"  showMedians="0"  showUncomped="0"  addEventParam="0"  lastYAxisName="" >
                             <TextTraits font="SansSerif"  size="11"  name="Labels"  style="plain"  color="#000000"  background="#00ffffff"  just="left" />
                             <TextTraits font="SansSerif"  size="11"  name="LayoutGates"  style="plain"  color="#000000"  background="#00ffffff"  just="left" />
                             <TextTraits font="SansSerif"  size="9"  name="Numbers"  style="plain"  color="#000000"  background="#00ffffff"  just="left" />
                             <TextTraits font="SansSerif"  size="9"  name="Legend"  style="plain"  color="#000000"  background="#00ffffff"  just="left" />
                             <WindowPosition x="966"  y="25"  width="390"  height="582"  displayed="1"  panelState="---" />
                           </GraphEnvironment>
                         </Graph>
                         <Gate gating:id="ID756114044"  gating:parent_id="ID491241258" >
                           <gating:RectangleGate eventsInside="1"  annoOffsetX="108"  annoOffsetY="-59"  tint="#000000"  isTinted="0"  lineWeight="Normal"  userDefined="1"  percentX="0"  percentY="0" >
                             <gating:dimension gating:min="436.3589760152017"  gating:max="10453.427947485252" >
                               <data-type:fcs-dimension data-type:name="Comp-DAPI-A" />
                             </gating:dimension>
                             <gating:dimension gating:min="402.7574051565397"  gating:max="190341.6827348661" >
                               <data-type:fcs-dimension data-type:name="Comp-PE-Cy7-A" />
                             </gating:dimension>
                           </gating:RectangleGate>
                         </Gate>
                         <Subpopulations>
                           <Statistic name="Geometric Mean"  annotation=""  owningGroup="All Samples"  expanded="0"  sortPriority="5"  id="Comp-FITC-A"  ancestor=""  correlate=""  value="614.604248047" />
                           <Population name="pHrodoGreen subset"  annotation=""  owningGroup="All Samples"  expanded="0"  sortPriority="10"  count="1345" >
                             <Graph smoothing="0"  backColor="#ffffff"  foreColor="#000000"  heatMapStatParameter="Comp-FITC-A"  type="Histogram"  fast="1" >
                               <Axis dimension="x"  name="Comp-FITC-A"  label=""  auto="auto" />
                               <Axis dimension="y"  name=""  label=""  auto="auto" />
                               <GraphSettings level="5%"  smoothingHighResolution="1"  contourHighResolution="1"  histogramSmoothingCount="0"  graphResolution="256"  showOutliers="0"  drawLargeDots="0"  dotsToDraw="8000"  tint="le.chartfill.tinted.40"  lineWeight="le.lineweight.normal"  lineStyle="le.linestyle.solid" />
                               <GraphEnvironment showGrid="0"  showAxes="tnlTNL"  showGates="1"  showFreqOnPlots="1"  showGateNameOnPlots="1"  showMedians="0"  showUncomped="0"  addEventParam="0"  lastYAxisName="" >
                                 <TextTraits font="SansSerif"  size="11"  name="Labels"  style="plain"  color="#000000"  background="#00ffffff"  just="left" />
                                 <TextTraits font="SansSerif"  size="11"  name="LayoutGates"  style="plain"  color="#000000"  background="#00ffffff"  just="left" />
                                 <TextTraits font="SansSerif"  size="9"  name="Numbers"  style="plain"  color="#000000"  background="#00ffffff"  just="left" />
                                 <TextTraits font="SansSerif"  size="9"  name="Legend"  style="plain"  color="#000000"  background="#00ffffff"  just="left" />
                                 <WindowPosition x="966"  y="25"  width="390"  height="582"  displayed="1"  panelState="---" />
                               </GraphEnvironment>
                             </Graph>
                             <Gate gating:id="ID384692156"  gating:parent_id="ID756114044" >
                               <gating:RectangleGate eventsInside="1"  annoOffsetX="0"  annoOffsetY="0"  tint="#000000"  isTinted="0"  lineWeight="Normal"  userDefined="1" >
                                 <gating:dimension gating:min="482.1643646009919"  gating:max="199346.458130805"  yRatio="0.8232931726907631" >
                                   <data-type:fcs-dimension data-type:name="Comp-FITC-A" />
                                 </gating:dimension>
                               </gating:RectangleGate>
                             </Gate>
                           </Population>
                         </Subpopulations>
                       </Population>
                     </Subpopulations>
                   </Population>
                 </Subpopulations>
               </Population>
             </Subpopulations>
           </Population>
         </Subpopulations>
       </SampleNode>
     </Sample>
     <Sample>
       <DataSet uri="file:/Volumes/scheinberglab/Manish%20Malviya/mskccproject/Results/Flow%20Cytometry/FORTESSA/2023/20230915-invivo%20phagocytosis/Invivo-IPscFvCD4T-MP-phagocytosis20230915_NTreated_004.fcs"  sampleID="5" />
       <transforms:spilloverMatrix spectral="0"  prefix="Comp-"  name="Acquisition-defined"  editable="0"  color="#c0c0c0"  version="FlowJo-10.8.1"  status="FINALIZED"  transforms:id="566dd0be-afd9-42bf-95e8-a35f47c4205e"  suffix="" >
         <data-type:parameters>
           <data-type:parameter data-type:name="FITC-A"  userProvidedCompInfix="Comp-FITC-A" />
           <data-type:parameter data-type:name="PerCP-Cy5-5-A"  userProvidedCompInfix="Comp-PerCP-Cy5-5-A" />
           <data-type:parameter data-type:name="PE-A"  userProvidedCompInfix="Comp-PE-A" />
           <data-type:parameter data-type:name="mCherry-A"  userProvidedCompInfix="Comp-mCherry-A" />
           <data-type:parameter data-type:name="PE-Cy5-A"  userProvidedCompInfix="Comp-PE-Cy5-A" />
           <data-type:parameter data-type:name="PE-Cy7-A"  userProvidedCompInfix="Comp-PE-Cy7-A" />
           <data-type:parameter data-type:name="Alexa647-A"  userProvidedCompInfix="Comp-Alexa647-A" />
           <data-type:parameter data-type:name="DAPI-A"  userProvidedCompInfix="Comp-DAPI-A" />
           <data-type:parameter data-type:name="BV510-A"  userProvidedCompInfix="Comp-BV510-A" />
           <data-type:parameter data-type:name="BV650-A"  userProvidedCompInfix="Comp-BV650-A" />
           <data-type:parameter data-type:name="BV711-A"  userProvidedCompInfix="Comp-BV711-A" />
           <data-type:parameter data-type:name="BV786-A"  userProvidedCompInfix="Comp-BV786-A" />
         </data-type:parameters>
         <transforms:spillover data-type:parameter="FITC-A"  userProvidedCompInfix="Comp-FITC-A" >
           <transforms:coefficient data-type:parameter="FITC-A"  transforms:value="1" />
           <transforms:coefficient data-type:parameter="PerCP-Cy5-5-A"  transforms:value="0.0088856779" />
           <transforms:coefficient data-type:parameter="PE-A"  transforms:value="0" />
           <transforms:coefficient data-type:parameter="mCherry-A"  transforms:value="0" />
           <transforms:coefficient data-type:parameter="PE-Cy5-A"  transforms:value="0" />
           <transforms:coefficient data-type:parameter="PE-Cy7-A"  transforms:value="0" />
           <transforms:coefficient data-type:parameter="Alexa647-A"  transforms:value="0" />
           <transforms:coefficient data-type:parameter="DAPI-A"  transforms:value="0.000272698" />
           <transforms:coefficient data-type:parameter="BV510-A"  transforms:value="0.0471771657" />
           <transforms:coefficient data-type:parameter="BV650-A"  transforms:value="0.0009522239" />
           <transforms:coefficient data-type:parameter="BV711-A"  transforms:value="0" />
           <transforms:coefficient data-type:parameter="BV786-A"  transforms:value="0" />
         </transforms:spillover>
         <transforms:spillover data-type:parameter="PerCP-Cy5-5-A"  userProvidedCompInfix="Comp-PerCP-Cy5-5-A" >
           <transforms:coefficient data-type:parameter="FITC-A"  transforms:value="0" />
           <transforms:coefficient data-type:parameter="PerCP-Cy5-5-A"  transforms:value="1" />
           <transforms:coefficient data-type:parameter="PE-A"  transforms:value="0" />
           <transforms:coefficient data-type:parameter="mCherry-A"  transforms:value="0" />
           <transforms:coefficient data-type:parameter="PE-Cy5-A"  transforms:value="0.1370005906" />
           <transforms:coefficient data-type:parameter="PE-Cy7-A"  transforms:value="0.1667583585" />
           <transforms:coefficient data-type:parameter="Alexa647-A"  transforms:value="0.0273895245" />
           <transforms:coefficient data-type:parameter="DAPI-A"  transforms:value="0" />
           <transforms:coefficient data-type:parameter="BV510-A"  transforms:value="0" />
           <transforms:coefficient data-type:parameter="BV650-A"  transforms:value="0.0104164016" />
           <transforms:coefficient data-type:parameter="BV711-A"  transforms:value="0.4548140466" />
           <transforms:coefficient data-type:parameter="BV786-A"  transforms:value="0.2910805941" />
         </transforms:spillover>
         <transforms:spillover data-type:parameter="PE-A"  userProvidedCompInfix="Comp-PE-A" >
           <transforms:coefficient data-type:parameter="FITC-A"  transforms:value="0" />
           <transforms:coefficient data-type:parameter="PerCP-Cy5-5-A"  transforms:value="0.0505321808" />
           <transforms:coefficient data-type:parameter="PE-A"  transforms:value="1" />
           <transforms:coefficient data-type:parameter="mCherry-A"  transforms:value="0.675335288" />
           <transforms:coefficient data-type:parameter="PE-Cy5-A"  transforms:value="0.0731865764" />
           <transforms:coefficient data-type:parameter="PE-Cy7-A"  transforms:value="0.0202074237" />
           <transforms:coefficient data-type:parameter="Alexa647-A"  transforms:value="0" />
           <transforms:coefficient data-type:parameter="DAPI-A"  transforms:value="0" />
           <transforms:coefficient data-type:parameter="BV510-A"  transforms:value="0" />
           <transforms:coefficient data-type:parameter="BV650-A"  transforms:value="0.0061155553" />
           <transforms:coefficient data-type:parameter="BV711-A"  transforms:value="0.0023101678" />
           <transforms:coefficient data-type:parameter="BV786-A"  transforms:value="0" />
         </transforms:spillover>
         <transforms:spillover data-type:parameter="mCherry-A"  userProvidedCompInfix="Comp-mCherry-A" >
           <transforms:coefficient data-type:parameter="FITC-A"  transforms:value="0.0086595071" />
           <transforms:coefficient data-type:parameter="PerCP-Cy5-5-A"  transforms:value="0.0367832743" />
           <transforms:coefficient data-type:parameter="PE-A"  transforms:value="0.1408711076" />
           <transforms:coefficient data-type:parameter="mCherry-A"  transforms:value="1" />
           <transforms:coefficient data-type:parameter="PE-Cy5-A"  transforms:value="0.2443487346" />
           <transforms:coefficient data-type:parameter="PE-Cy7-A"  transforms:value="0.1326967627" />
           <transforms:coefficient data-type:parameter="Alexa647-A"  transforms:value="0.0023641207" />
           <transforms:coefficient data-type:parameter="DAPI-A"  transforms:value="0.0025880388" />
           <transforms:coefficient data-type:parameter="BV510-A"  transforms:value="0.0037969935" />
           <transforms:coefficient data-type:parameter="BV650-A"  transforms:value="0.011686787" />
           <transforms:coefficient data-type:parameter="BV711-A"  transforms:value="0.0085592782" />
           <transforms:coefficient data-type:parameter="BV786-A"  transforms:value="0.005573546" />
         </transforms:spillover>
         <transforms:spillover data-type:parameter="PE-Cy5-A"  userProvidedCompInfix="Comp-PE-Cy5-A" >
           <transforms:coefficient data-type:parameter="FITC-A"  transforms:value="0" />
           <transforms:coefficient data-type:parameter="PerCP-Cy5-5-A"  transforms:value="0.6873759031" />
           <transforms:coefficient data-type:parameter="PE-A"  transforms:value="0.0108967293" />
           <transforms:coefficient data-type:parameter="mCherry-A"  transforms:value="0.0088155521" />
           <transforms:coefficient data-type:parameter="PE-Cy5-A"  transforms:value="1" />
           <transforms:coefficient data-type:parameter="PE-Cy7-A"  transforms:value="0.422072947" />
           <transforms:coefficient data-type:parameter="Alexa647-A"  transforms:value="0.1266195625" />
           <transforms:coefficient data-type:parameter="DAPI-A"  transforms:value="0" />
           <transforms:coefficient data-type:parameter="BV510-A"  transforms:value="0" />
           <transforms:coefficient data-type:parameter="BV650-A"  transforms:value="0.0679156184" />
           <transforms:coefficient data-type:parameter="BV711-A"  transforms:value="0.0619321689" />
           <transforms:coefficient data-type:parameter="BV786-A"  transforms:value="0.0318383239" />
         </transforms:spillover>
         <transforms:spillover data-type:parameter="PE-Cy7-A"  userProvidedCompInfix="Comp-PE-Cy7-A" >
           <transforms:coefficient data-type:parameter="FITC-A"  transforms:value="0" />
           <transforms:coefficient data-type:parameter="PerCP-Cy5-5-A"  transforms:value="0" />
           <transforms:coefficient data-type:parameter="PE-A"  transforms:value="0.003700915" />
           <transforms:coefficient data-type:parameter="mCherry-A"  transforms:value="0.0017496418" />
           <transforms:coefficient data-type:parameter="PE-Cy5-A"  transforms:value="0" />
           <transforms:coefficient data-type:parameter="PE-Cy7-A"  transforms:value="1" />
           <transforms:coefficient data-type:parameter="Alexa647-A"  transforms:value="0" />
           <transforms:coefficient data-type:parameter="DAPI-A"  transforms:value="0" />
           <transforms:coefficient data-type:parameter="BV510-A"  transforms:value="0" />
           <transforms:coefficient data-type:parameter="BV650-A"  transforms:value="0" />
           <transforms:coefficient data-type:parameter="BV711-A"  transforms:value="0" />
           <transforms:coefficient data-type:parameter="BV786-A"  transforms:value="0.0848465413" />
         </transforms:spillover>
         <transforms:spillover data-type:parameter="Alexa647-A"  userProvidedCompInfix="Comp-Alexa647-A" >
           <transforms:coefficient data-type:parameter="FITC-A"  transforms:value="0" />
           <transforms:coefficient data-type:parameter="PerCP-Cy5-5-A"  transforms:value="0.0081083104" />
           <transforms:coefficient data-type:parameter="PE-A"  transforms:value="0" />
           <transforms:coefficient data-type:parameter="mCherry-A"  transforms:value="0" />
           <transforms:coefficient data-type:parameter="PE-Cy5-A"  transforms:value="0.2422358096" />
           <transforms:coefficient data-type:parameter="PE-Cy7-A"  transforms:value="0.1052285209" />
           <transforms:coefficient data-type:parameter="Alexa647-A"  transforms:value="1" />
           <transforms:coefficient data-type:parameter="DAPI-A"  transforms:value="0" />
           <transforms:coefficient data-type:parameter="BV510-A"  transforms:value="0" />
           <transforms:coefficient data-type:parameter="BV650-A"  transforms:value="0" />
           <transforms:coefficient data-type:parameter="BV711-A"  transforms:value="0.0005559317" />
           <transforms:coefficient data-type:parameter="BV786-A"  transforms:value="0" />
         </transforms:spillover>
         <transforms:spillover data-type:parameter="DAPI-A"  userProvidedCompInfix="Comp-DAPI-A" >
           <transforms:coefficient data-type:parameter="FITC-A"  transforms:value="0.0007077553" />
           <transforms:coefficient data-type:parameter="PerCP-Cy5-5-A"  transforms:value="0" />
           <transforms:coefficient data-type:parameter="PE-A"  transforms:value="0.0002709397" />
           <transforms:coefficient data-type:parameter="mCherry-A"  transforms:value="0" />
           <transforms:coefficient data-type:parameter="PE-Cy5-A"  transforms:value="0.0002833438" />
           <transforms:coefficient data-type:parameter="PE-Cy7-A"  transforms:value="0.0006347478" />
           <transforms:coefficient data-type:parameter="Alexa647-A"  transforms:value="0.0008635101" />
           <transforms:coefficient data-type:parameter="DAPI-A"  transforms:value="1" />
           <transforms:coefficient data-type:parameter="BV510-A"  transforms:value="0.9687800407" />
           <transforms:coefficient data-type:parameter="BV650-A"  transforms:value="0.3680540621" />
           <transforms:coefficient data-type:parameter="BV711-A"  transforms:value="0.3091725409" />
           <transforms:coefficient data-type:parameter="BV786-A"  transforms:value="0.2981267571" />
         </transforms:spillover>
         <transforms:spillover data-type:parameter="BV510-A"  userProvidedCompInfix="Comp-BV510-A" >
           <transforms:coefficient data-type:parameter="FITC-A"  transforms:value="0" />
           <transforms:coefficient data-type:parameter="PerCP-Cy5-5-A"  transforms:value="0" />
           <transforms:coefficient data-type:parameter="PE-A"  transforms:value="0" />
           <transforms:coefficient data-type:parameter="mCherry-A"  transforms:value="0" />
           <transforms:coefficient data-type:parameter="PE-Cy5-A"  transforms:value="0" />
           <transforms:coefficient data-type:parameter="PE-Cy7-A"  transforms:value="0" />
           <transforms:coefficient data-type:parameter="Alexa647-A"  transforms:value="0.0227496084" />
           <transforms:coefficient data-type:parameter="DAPI-A"  transforms:value="0.1674740613" />
           <transforms:coefficient data-type:parameter="BV510-A"  transforms:value="1" />
           <transforms:coefficient data-type:parameter="BV650-A"  transforms:value="0.4101498127" />
           <transforms:coefficient data-type:parameter="BV711-A"  transforms:value="0.2662051618" />
           <transforms:coefficient data-type:parameter="BV786-A"  transforms:value="0.1545558721" />
         </transforms:spillover>
         <transforms:spillover data-type:parameter="BV650-A"  userProvidedCompInfix="Comp-BV650-A" >
           <transforms:coefficient data-type:parameter="FITC-A"  transforms:value="0" />
           <transforms:coefficient data-type:parameter="PerCP-Cy5-5-A"  transforms:value="0.0040323907" />
           <transforms:coefficient data-type:parameter="PE-A"  transforms:value="0" />
           <transforms:coefficient data-type:parameter="mCherry-A"  transforms:value="0.0219098739" />
           <transforms:coefficient data-type:parameter="PE-Cy5-A"  transforms:value="0.0729848146" />
           <transforms:coefficient data-type:parameter="PE-Cy7-A"  transforms:value="0.0287400316" />
           <transforms:coefficient data-type:parameter="Alexa647-A"  transforms:value="0.0713059455" />
           <transforms:coefficient data-type:parameter="DAPI-A"  transforms:value="0.0181648713" />
           <transforms:coefficient data-type:parameter="BV510-A"  transforms:value="0" />
           <transforms:coefficient data-type:parameter="BV650-A"  transforms:value="1" />
           <transforms:coefficient data-type:parameter="BV711-A"  transforms:value="0.6295597553" />
           <transforms:coefficient data-type:parameter="BV786-A"  transforms:value="0.2886740267" />
         </transforms:spillover>
         <transforms:spillover data-type:parameter="BV711-A"  userProvidedCompInfix="Comp-BV711-A" >
           <transforms:coefficient data-type:parameter="FITC-A"  transforms:value="0" />
           <transforms:coefficient data-type:parameter="PerCP-Cy5-5-A"  transforms:value="0.0880392417" />
           <transforms:coefficient data-type:parameter="PE-A"  transforms:value="0" />
           <transforms:coefficient data-type:parameter="mCherry-A"  transforms:value="0" />
           <transforms:coefficient data-type:parameter="PE-Cy5-A"  transforms:value="0.0023707005" />
           <transforms:coefficient data-type:parameter="PE-Cy7-A"  transforms:value="0.0286488254" />
           <transforms:coefficient data-type:parameter="Alexa647-A"  transforms:value="0.0041533727" />
           <transforms:coefficient data-type:parameter="DAPI-A"  transforms:value="0.0142904483" />
           <transforms:coefficient data-type:parameter="BV510-A"  transforms:value="0" />
           <transforms:coefficient data-type:parameter="BV650-A"  transforms:value="0.0036779372" />
           <transforms:coefficient data-type:parameter="BV711-A"  transforms:value="1" />
           <transforms:coefficient data-type:parameter="BV786-A"  transforms:value="0.8838974237" />
         </transforms:spillover>
         <transforms:spillover data-type:parameter="BV786-A"  userProvidedCompInfix="Comp-BV786-A" >
           <transforms:coefficient data-type:parameter="FITC-A"  transforms:value="0" />
           <transforms:coefficient data-type:parameter="PerCP-Cy5-5-A"  transforms:value="0" />
           <transforms:coefficient data-type:parameter="PE-A"  transforms:value="0" />
           <transforms:coefficient data-type:parameter="mCherry-A"  transforms:value="0" />
           <transforms:coefficient data-type:parameter="PE-Cy5-A"  transforms:value="0" />
           <transforms:coefficient data-type:parameter="PE-Cy7-A"  transforms:value="0.0127618751" />
           <transforms:coefficient data-type:parameter="Alexa647-A"  transforms:value="0" />
           <transforms:coefficient data-type:parameter="DAPI-A"  transforms:value="0.0051555908" />
           <transforms:coefficient data-type:parameter="BV510-A"  transforms:value="0" />
           <transforms:coefficient data-type:parameter="BV650-A"  transforms:value="0" />
           <transforms:coefficient data-type:parameter="BV711-A"  transforms:value="0.0053416896" />
           <transforms:coefficient data-type:parameter="BV786-A"  transforms:value="1" />
         </transforms:spillover>
       </transforms:spilloverMatrix>
       <Transformations>
         <transforms:linear transforms:minRange="0"  transforms:maxRange="262144"  gain="1" >
           <data-type:parameter data-type:name="FSC-A" />
         </transforms:linear>
         <transforms:linear transforms:minRange="0"  transforms:maxRange="262144"  gain="1" >
           <data-type:parameter data-type:name="FSC-H" />
         </transforms:linear>
         <transforms:linear transforms:minRange="0"  transforms:maxRange="262144"  gain="1" >
           <data-type:parameter data-type:name="FSC-W" />
         </transforms:linear>
         <transforms:linear transforms:minRange="0"  transforms:maxRange="262144"  gain="1" >
           <data-type:parameter data-type:name="SSC-A" />
         </transforms:linear>
         <transforms:linear transforms:minRange="0"  transforms:maxRange="262144"  gain="1" >
           <data-type:parameter data-type:name="SSC-H" />
         </transforms:linear>
         <transforms:linear transforms:minRange="0"  transforms:maxRange="262144"  gain="1" >
           <data-type:parameter data-type:name="SSC-W" />
         </transforms:linear>
         <transforms:biex transforms:length="256"  transforms:maxRange="262144"  transforms:neg="0"  transforms:width="-100"  transforms:pos="4.418539922" >
           <data-type:parameter data-type:name="FITC-A" />
         </transforms:biex>
         <transforms:biex transforms:length="256"  transforms:maxRange="262144"  transforms:neg="0"  transforms:width="-100"  transforms:pos="4.418539922" >
           <data-type:parameter data-type:name="PerCP-Cy5-5-A" />
         </transforms:biex>
         <transforms:biex transforms:length="256"  transforms:maxRange="262144"  transforms:neg="0"  transforms:width="-100"  transforms:pos="4.418539922" >
           <data-type:parameter data-type:name="PE-A" />
         </transforms:biex>
         <transforms:biex transforms:length="256"  transforms:maxRange="262144"  transforms:neg="0"  transforms:width="-100"  transforms:pos="4.418539922" >
           <data-type:parameter data-type:name="mCherry-A" />
         </transforms:biex>
         <transforms:biex transforms:length="256"  transforms:maxRange="262144"  transforms:neg="0"  transforms:width="-100"  transforms:pos="4.418539922" >
           <data-type:parameter data-type:name="PE-Cy5-A" />
         </transforms:biex>
         <transforms:biex transforms:length="256"  transforms:maxRange="262144"  transforms:neg="0"  transforms:width="-100"  transforms:pos="4.418539922" >
           <data-type:parameter data-type:name="PE-Cy7-A" />
         </transforms:biex>
         <transforms:biex transforms:length="256"  transforms:maxRange="262144"  transforms:neg="0"  transforms:width="-100"  transforms:pos="4.418539922" >
           <data-type:parameter data-type:name="Alexa647-A" />
         </transforms:biex>
         <transforms:biex transforms:length="256"  transforms:maxRange="262144"  transforms:neg="0"  transforms:width="-100"  transforms:pos="4.418539922" >
           <data-type:parameter data-type:name="DAPI-A" />
         </transforms:biex>
         <transforms:biex transforms:length="256"  transforms:maxRange="262144"  transforms:neg="0"  transforms:width="-100"  transforms:pos="4.418539922" >
           <data-type:parameter data-type:name="BV510-A" />
         </transforms:biex>
         <transforms:biex transforms:length="256"  transforms:maxRange="262144"  transforms:neg="0"  transforms:width="-100"  transforms:pos="4.418539922" >
           <data-type:parameter data-type:name="BV650-A" />
         </transforms:biex>
         <transforms:biex transforms:length="256"  transforms:maxRange="262144"  transforms:neg="0"  transforms:width="-100"  transforms:pos="4.418539922" >
           <data-type:parameter data-type:name="BV711-A" />
         </transforms:biex>
         <transforms:biex transforms:length="256"  transforms:maxRange="262144"  transforms:neg="0"  transforms:width="-100"  transforms:pos="4.418539922" >
           <data-type:parameter data-type:name="BV786-A" />
         </transforms:biex>
         <transforms:linear transforms:minRange="0.5091269195"  transforms:maxRange="119"  gain="0.0102029443" >
           <data-type:parameter data-type:name="Time" />
         </transforms:linear>
         <transforms:biex transforms:length="256"  transforms:maxRange="262144"  transforms:neg="0"  transforms:width="-100"  transforms:pos="4.418539922" >
           <data-type:parameter data-type:name="Comp-FITC-A" />
         </transforms:biex>
         <transforms:biex transforms:length="256"  transforms:maxRange="262144"  transforms:neg="0"  transforms:width="-100"  transforms:pos="4.418539922" >
           <data-type:parameter data-type:name="Comp-PerCP-Cy5-5-A" />
         </transforms:biex>
         <transforms:biex transforms:length="256"  transforms:maxRange="262144"  transforms:neg="0"  transforms:width="-100"  transforms:pos="4.418539922" >
           <data-type:parameter data-type:name="Comp-PE-A" />
         </transforms:biex>
         <transforms:biex transforms:length="256"  transforms:maxRange="262144"  transforms:neg="0"  transforms:width="-100"  transforms:pos="4.418539922" >
           <data-type:parameter data-type:name="Comp-mCherry-A" />
         </transforms:biex>
         <transforms:biex transforms:length="256"  transforms:maxRange="262144"  transforms:neg="0"  transforms:width="-100"  transforms:pos="4.418539922" >
           <data-type:parameter data-type:name="Comp-PE-Cy5-A" />
         </transforms:biex>
         <transforms:biex transforms:length="256"  transforms:maxRange="262144"  transforms:neg="0"  transforms:width="-100"  transforms:pos="4.418539922" >
           <data-type:parameter data-type:name="Comp-PE-Cy7-A" />
         </transforms:biex>
         <transforms:biex transforms:length="256"  transforms:maxRange="262144"  transforms:neg="0"  transforms:width="-100"  transforms:pos="4.418539922" >
           <data-type:parameter data-type:name="Comp-Alexa647-A" />
         </transforms:biex>
         <transforms:biex transforms:length="256"  transforms:maxRange="262144"  transforms:neg="0"  transforms:width="-100"  transforms:pos="4.418539922" >
           <data-type:parameter data-type:name="Comp-DAPI-A" />
         </transforms:biex>
         <transforms:biex transforms:length="256"  transforms:maxRange="262144"  transforms:neg="0"  transforms:width="-100"  transforms:pos="4.418539922" >
           <data-type:parameter data-type:name="Comp-BV510-A" />
         </transforms:biex>
         <transforms:biex transforms:length="256"  transforms:maxRange="262144"  transforms:neg="0"  transforms:width="-100"  transforms:pos="4.418539922" >
           <data-type:parameter data-type:name="Comp-BV650-A" />
         </transforms:biex>
         <transforms:biex transforms:length="256"  transforms:maxRange="262144"  transforms:neg="0"  transforms:width="-100"  transforms:pos="4.418539922" >
           <data-type:parameter data-type:name="Comp-BV711-A" />
         </transforms:biex>
         <transforms:biex transforms:length="256"  transforms:maxRange="262144"  transforms:neg="0"  transforms:width="-100"  transforms:pos="4.418539922" >
           <data-type:parameter data-type:name="Comp-BV786-A" />
         </transforms:biex>
       </Transformations>
       <Keywords>
         <Keyword name="FJ_FCS_VERSION"  value="3" />
         <Keyword name="$BEGINANALYSIS"  value="0" />
         <Keyword name="$ENDANALYSIS"  value="0" />
         <Keyword name="$BEGINSTEXT"  value="0" />
         <Keyword name="$ENDSTEXT"  value="0" />
         <Keyword name="$BEGINDATA"  value="5218" />
         <Keyword name="$ENDDATA"  value="7605217            " />
         <Keyword name="$FIL"  value="Invivo-IPscFvCD4T-MP-phagocytosis20230915_NTreated_004.fcs" />
         <Keyword name="$SYS"  value="Windows 7 6.1" />
         <Keyword name="$TOT"  value="100000             " />
         <Keyword name="$PAR"  value="19" />
         <Keyword name="$MODE"  value="L" />
         <Keyword name="$BYTEORD"  value="4,3,2,1" />
         <Keyword name="$DATATYPE"  value="F" />
         <Keyword name="$NEXTDATA"  value="0" />
         <Keyword name="CREATOR"  value="BD FACSDiva Software Version 8.0.1" />
         <Keyword name="TUBE NAME"  value="NTreated" />
         <Keyword name="$SRC"  value="Invivo-IPscFvCD4T-MP-phagocytosis20230915" />
         <Keyword name="EXPERIMENT NAME"  value="FoxP3 Staing20230808" />
         <Keyword name="GUID"  value="d21e0b17-5722-457f-980c-026b44aa9672" />
         <Keyword name="$DATE"  value="15-SEP-2023" />
         <Keyword name="$BTIM"  value="16:51:28" />
         <Keyword name="$ETIM"  value="16:53:27" />
         <Keyword name="$CYT"  value="LSRFortessa" />
         <Keyword name="SETTINGS"  value="Cytometer" />
         <Keyword name="CYTNUM"  value="H64717700039" />
         <Keyword name="WINDOW EXTENSION"  value="10.00" />
         <Keyword name="EXPORT USER NAME"  value="100008006" />
         <Keyword name="EXPORT TIME"  value="15-SEP-2023-17:15:25" />
         <Keyword name="$OP"  value="100008006" />
         <Keyword name="FSC ASF"  value="0.60" />
         <Keyword name="AUTOBS"  value="TRUE" />
         <Keyword name="$INST"  value=" " />
         <Keyword name="LASER1NAME"  value="Blue" />
         <Keyword name="LASER1DELAY"  value="0.00" />
         <Keyword name="LASER1ASF"  value="0.67" />
         <Keyword name="LASER2NAME"  value="YelGreen" />
         <Keyword name="LASER2DELAY"  value="-73.49" />
         <Keyword name="LASER2ASF"  value="0.51" />
         <Keyword name="LASER3NAME"  value="Red" />
         <Keyword name="LASER3DELAY"  value="-36.49" />
         <Keyword name="LASER3ASF"  value="0.57" />
         <Keyword name="LASER4NAME"  value="Violet" />
         <Keyword name="LASER4DELAY"  value="34.91" />
         <Keyword name="LASER4ASF"  value="0.83" />
         <Keyword name="LASER5NAME"  value="UV" />
         <Keyword name="LASER5DELAY"  value="69.89" />
         <Keyword name="LASER5ASF"  value="0.41" />
         <Keyword name="$TIMESTEP"  value="0.01" />
         <Keyword name="SPILL"  value="12,FITC-A,PerCP-Cy5-5-A,PE-A,mCherry-A,PE-Cy5-A,PE-Cy7-A,Alexa647-A,DAPI-A,BV510-A,BV650-A,BV711-A,BV786-A,1,0.008885677527218402,0,0,0,0,0,0.0002726979595568989,0.047177166828963245,0.000952223916200397,0,0,0,1,0,0,0.1370005970178024,0.16675835820929744,0.02738952501036742,0,0,0.01041640127780964,0.45481405612344633,0.29108058801393627,0,0.050532181037528205,1,0.675335317390988,0.07318657279102148,0.020207423867395772,0,0,0,0.006115555186323587,0.002310167796217164,0,0.008659507005988849,0.03678327610075571,0.14087110771716538,1,0.24434872794273438,0.13269676236189795,0.0023641207288664394,0.0025880388804278677,0.0037969934569698355,0.011686786873858131,0.00855927808562918,0.0055735461476091736,0,0.6873759140083762,0.010896729382428047,0.008815551737881022,1,0.42207295227899333,0.12661955904600802,0,0,0.0679156189886154,0.061932168798502815,0.03183832413642551,0,0,0.0037009150004170136,0.0017496418341989557,0,1,0,0,0,0,0,0.08484654498745804,0,0.00810831010161343,0,0,0.24223581008087067,0.10522851767877693,1,0,0,0,0.0005559316826908954,0,0.000707755260085872,0,0.00027093972345821384,0,0.00028334377089039744,0.0006347477726361348,0.0008635100870331211,1,0.968780042136456,0.368054074343313,0.3091725333354563,0.2981267704944605,0,0,0,0,0,0,0.022749608760424575,0.16747405872803212,1,0.41014981222757296,0.2662051595959452,0.15455586698345142,0,0.004032390793082513,0,0.0219098743233478,0.07298481361952837,0.02874003166225301,0.07130594595522005,0.01816487132439466,0,1,0.629559772333071,0.2886740201705616,0,0.088039240200548,0,0,0.0023707004563710554,0.02864882547794404,0.004153372506660709,0.014290448154757135,0,0.003677937205562637,1,0.8838974011166579,0,0,0,0,0,0.012761874663060523,0,0.0051555908037608225,0,0,0.005341689741430584,1" />
         <Keyword name="APPLY COMPENSATION"  value="TRUE" />
         <Keyword name="THRESHOLD"  value="FSC,5000" />
         <Keyword name="$P1N"  value="FSC-A" />
         <Keyword name="$P1R"  value="262144" />
         <Keyword name="$P1B"  value="32" />
         <Keyword name="$P1E"  value="0,0" />
         <Keyword name="$P1V"  value="150" />
         <Keyword name="$P1G"  value="1.0" />
         <Keyword name="P1DISPLAY"  value="LIN" />
         <Keyword name="P1BS"  value="0" />
         <Keyword name="P1MS"  value="0" />
         <Keyword name="$P2N"  value="FSC-H" />
         <Keyword name="$P2R"  value="262144" />
         <Keyword name="$P2B"  value="32" />
         <Keyword name="$P2E"  value="0,0" />
         <Keyword name="$P2V"  value="150" />
         <Keyword name="$P2G"  value="1.0" />
         <Keyword name="P2DISPLAY"  value="LIN" />
         <Keyword name="P2BS"  value="0" />
         <Keyword name="P2MS"  value="0" />
         <Keyword name="$P3N"  value="FSC-W" />
         <Keyword name="$P3R"  value="262144" />
         <Keyword name="$P3B"  value="32" />
         <Keyword name="$P3E"  value="0,0" />
         <Keyword name="$P3V"  value="150" />
         <Keyword name="$P3G"  value="1.0" />
         <Keyword name="P3BS"  value="-1" />
         <Keyword name="P3MS"  value="0" />
         <Keyword name="$P4N"  value="SSC-A" />
         <Keyword name="$P4R"  value="262144" />
         <Keyword name="$P4B"  value="32" />
         <Keyword name="$P4E"  value="0,0" />
         <Keyword name="$P4V"  value="250" />
         <Keyword name="$P4G"  value="1.0" />
         <Keyword name="P4DISPLAY"  value="LIN" />
         <Keyword name="P4BS"  value="0" />
         <Keyword name="P4MS"  value="0" />
         <Keyword name="$P5N"  value="SSC-H" />
         <Keyword name="$P5R"  value="262144" />
         <Keyword name="$P5B"  value="32" />
         <Keyword name="$P5E"  value="0,0" />
         <Keyword name="$P5V"  value="250" />
         <Keyword name="$P5G"  value="1.0" />
         <Keyword name="P5DISPLAY"  value="LIN" />
         <Keyword name="P5BS"  value="0" />
         <Keyword name="P5MS"  value="0" />
         <Keyword name="$P6N"  value="SSC-W" />
         <Keyword name="$P6R"  value="262144" />
         <Keyword name="$P6B"  value="32" />
         <Keyword name="$P6E"  value="0,0" />
         <Keyword name="$P6V"  value="250" />
         <Keyword name="$P6G"  value="1.0" />
         <Keyword name="P6BS"  value="-1" />
         <Keyword name="P6MS"  value="0" />
         <Keyword name="$P7N"  value="FITC-A" />
         <Keyword name="$P7S"  value="pHrodoGreen" />
         <Keyword name="$P7R"  value="262144" />
         <Keyword name="$P7B"  value="32" />
         <Keyword name="$P7E"  value="0,0" />
         <Keyword name="$P7V"  value="400" />
         <Keyword name="$P7G"  value="1.0" />
         <Keyword name="P7DISPLAY"  value="LOG" />
         <Keyword name="P7BS"  value="55" />
         <Keyword name="P7MS"  value="0" />
         <Keyword name="$P8N"  value="PerCP-Cy5-5-A" />
         <Keyword name="$P8R"  value="262144" />
         <Keyword name="$P8B"  value="32" />
         <Keyword name="$P8E"  value="0,0" />
         <Keyword name="$P8V"  value="570" />
         <Keyword name="$P8G"  value="1.0" />
         <Keyword name="P8DISPLAY"  value="LOG" />
         <Keyword name="P8BS"  value="7945" />
         <Keyword name="P8MS"  value="0" />
         <Keyword name="$P9N"  value="PE-A" />
         <Keyword name="$P9R"  value="262144" />
         <Keyword name="$P9B"  value="32" />
         <Keyword name="$P9E"  value="0,0" />
         <Keyword name="$P9V"  value="430" />
         <Keyword name="$P9G"  value="1.0" />
         <Keyword name="P9DISPLAY"  value="LOG" />
         <Keyword name="P9BS"  value="380" />
         <Keyword name="P9MS"  value="0" />
         <Keyword name="$P10N"  value="mCherry-A" />
         <Keyword name="$P10S"  value="scFv-CD4Tcells" />
         <Keyword name="$P10R"  value="262144" />
         <Keyword name="$P10B"  value="32" />
         <Keyword name="$P10E"  value="0,0" />
         <Keyword name="$P10V"  value="500" />
         <Keyword name="$P10G"  value="1.0" />
         <Keyword name="P10DISPLAY"  value="LOG" />
         <Keyword name="P10BS"  value="502" />
         <Keyword name="P10MS"  value="0" />
         <Keyword name="$P11N"  value="PE-Cy5-A" />
         <Keyword name="$P11R"  value="262144" />
         <Keyword name="$P11B"  value="32" />
         <Keyword name="$P11E"  value="0,0" />
         <Keyword name="$P11V"  value="450" />
         <Keyword name="$P11G"  value="1.0" />
         <Keyword name="P11DISPLAY"  value="LOG" />
         <Keyword name="P11BS"  value="910" />
         <Keyword name="P11MS"  value="0" />
         <Keyword name="$P12N"  value="PE-Cy7-A" />
         <Keyword name="$P12S"  value="CD11b" />
         <Keyword name="$P12R"  value="262144" />
         <Keyword name="$P12B"  value="32" />
         <Keyword name="$P12E"  value="0,0" />
         <Keyword name="$P12V"  value="510" />
         <Keyword name="$P12G"  value="1.0" />
         <Keyword name="P12DISPLAY"  value="LOG" />
         <Keyword name="P12BS"  value="335" />
         <Keyword name="P12MS"  value="0" />
         <Keyword name="$P13N"  value="Alexa647-A" />
         <Keyword name="$P13S"  value="CD45" />
         <Keyword name="$P13R"  value="262144" />
         <Keyword name="$P13B"  value="32" />
         <Keyword name="$P13E"  value="0,0" />
         <Keyword name="$P13V"  value="450" />
         <Keyword name="$P13G"  value="1.0" />
         <Keyword name="P13DISPLAY"  value="LOG" />
         <Keyword name="P13BS"  value="1055" />
         <Keyword name="P13MS"  value="0" />
         <Keyword name="$P14N"  value="DAPI-A" />
         <Keyword name="$P14S"  value="Viability" />
         <Keyword name="$P14R"  value="262144" />
         <Keyword name="$P14B"  value="32" />
         <Keyword name="$P14E"  value="0,0" />
         <Keyword name="$P14V"  value="310" />
         <Keyword name="$P14G"  value="1.0" />
         <Keyword name="P14DISPLAY"  value="LOG" />
         <Keyword name="P14BS"  value="432" />
         <Keyword name="P14MS"  value="0" />
         <Keyword name="$P15N"  value="BV510-A" />
         <Keyword name="$P15S"  value="CD19" />
         <Keyword name="$P15R"  value="262144" />
         <Keyword name="$P15B"  value="32" />
         <Keyword name="$P15E"  value="0,0" />
         <Keyword name="$P15V"  value="350" />
         <Keyword name="$P15G"  value="1.0" />
         <Keyword name="P15DISPLAY"  value="LOG" />
         <Keyword name="P15BS"  value="26553" />
         <Keyword name="P15MS"  value="0" />
         <Keyword name="$P16N"  value="BV650-A" />
         <Keyword name="$P16R"  value="262144" />
         <Keyword name="$P16B"  value="32" />
         <Keyword name="$P16E"  value="0,0" />
         <Keyword name="$P16V"  value="490" />
         <Keyword name="$P16G"  value="1.0" />
         <Keyword name="P16DISPLAY"  value="LOG" />
         <Keyword name="P16BS"  value="4221" />
         <Keyword name="P16MS"  value="0" />
         <Keyword name="$P17N"  value="BV711-A" />
         <Keyword name="$P17R"  value="262144" />
         <Keyword name="$P17B"  value="32" />
         <Keyword name="$P17E"  value="0,0" />
         <Keyword name="$P17V"  value="540" />
         <Keyword name="$P17G"  value="1.0" />
         <Keyword name="P17DISPLAY"  value="LOG" />
         <Keyword name="P17BS"  value="4889" />
         <Keyword name="P17MS"  value="0" />
         <Keyword name="$P18N"  value="BV786-A" />
         <Keyword name="$P18S"  value="CD3" />
         <Keyword name="$P18R"  value="262144" />
         <Keyword name="$P18B"  value="32" />
         <Keyword name="$P18E"  value="0,0" />
         <Keyword name="$P18V"  value="580" />
         <Keyword name="$P18G"  value="1.0" />
         <Keyword name="P18DISPLAY"  value="LOG" />
         <Keyword name="P18BS"  value="4984" />
         <Keyword name="P18MS"  value="0" />
         <Keyword name="$P19N"  value="Time" />
         <Keyword name="$P19R"  value="262144" />
         <Keyword name="$P19B"  value="32" />
         <Keyword name="$P19E"  value="0,0" />
         <Keyword name="$P19G"  value="0.01" />
         <Keyword name="P19BS"  value="0" />
         <Keyword name="P19MS"  value="0" />
         <Keyword name="CST SETUP STATUS"  value="SUCCESS" />
         <Keyword name="CST BEADS LOT ID"  value="19737" />
         <Keyword name="CYTOMETER CONFIG NAME"  value="FCCF Fortessa 1 5 Laser Corrected" />
         <Keyword name="CYTOMETER CONFIG CREATE DATE"  value="2019-02-20T15:20:42-05:00" />
         <Keyword name="CST SETUP DATE"  value="2021-11-15T11:20:39-05:00" />
         <Keyword name="CST BASELINE DATE"  value="2021-11-15T11:16:45-05:00" />
         <Keyword name="CST BEADS EXPIRED"  value="False" />
         <Keyword name="CST PERFORMANCE EXPIRED"  value="2021-11-16T11:20:39-05:00" />
         <Keyword name="CST REGULATORY STATUS"  value="RUO Performance Check" />
         <Keyword name="$P1S"  value="" />
         <Keyword name="$P2S"  value="" />
         <Keyword name="$P3S"  value="" />
         <Keyword name="$P4S"  value="" />
         <Keyword name="$P5S"  value="" />
         <Keyword name="$P6S"  value="" />
         <Keyword name="$P8S"  value="" />
         <Keyword name="$P9S"  value="" />
         <Keyword name="$P11S"  value="" />
         <Keyword name="$P16S"  value="" />
         <Keyword name="$P17S"  value="" />
         <Keyword name="$P19S"  value="" />
         <Keyword name="$P20N"  value="Comp-FITC-A" />
         <Keyword name="$P20S"  value="pHrodoGreen" />
         <Keyword name="$P20R"  value="262144" />
         <Keyword name="$P21N"  value="Comp-PerCP-Cy5-5-A" />
         <Keyword name="$P21S"  value="" />
         <Keyword name="$P21R"  value="262144" />
         <Keyword name="$P22N"  value="Comp-PE-A" />
         <Keyword name="$P22S"  value="" />
         <Keyword name="$P22R"  value="262144" />
         <Keyword name="$P23N"  value="Comp-mCherry-A" />
         <Keyword name="$P23S"  value="scFv-CD4Tcells" />
         <Keyword name="$P23R"  value="262144" />
         <Keyword name="$P24N"  value="Comp-PE-Cy5-A" />
         <Keyword name="$P24S"  value="" />
         <Keyword name="$P24R"  value="262144" />
         <Keyword name="$P25N"  value="Comp-PE-Cy7-A" />
         <Keyword name="$P25S"  value="CD11b" />
         <Keyword name="$P25R"  value="262144" />
         <Keyword name="$P26N"  value="Comp-Alexa647-A" />
         <Keyword name="$P26S"  value="CD45" />
         <Keyword name="$P26R"  value="262144" />
         <Keyword name="$P27N"  value="Comp-DAPI-A" />
         <Keyword name="$P27S"  value="Viability" />
         <Keyword name="$P27R"  value="262144" />
         <Keyword name="$P28N"  value="Comp-BV510-A" />
         <Keyword name="$P28S"  value="CD19" />
         <Keyword name="$P28R"  value="262144" />
         <Keyword name="$P29N"  value="Comp-BV650-A" />
         <Keyword name="$P29S"  value="" />
         <Keyword name="$P29R"  value="262144" />
         <Keyword name="$P30N"  value="Comp-BV711-A" />
         <Keyword name="$P30S"  value="" />
         <Keyword name="$P30R"  value="262144" />
         <Keyword name="$P31N"  value="Comp-BV786-A" />
         <Keyword name="$P31S"  value="CD3" />
         <Keyword name="$P31R"  value="262144" />
       </Keywords>
       <SampleNode name="Invivo-IPscFvCD4T-MP-phagocytosis20230915_NTreated_004.fcs"  annotation=""  owningGroup=""  expanded="0"  sortPriority="10"  count="100000"  sampleID="5" >
         <Graph smoothing="0"  backColor="#ffffff"  foreColor="#000000"  heatMapStatParameter="Comp-FITC-A"  type="Pseudocolor"  fast="1" >
           <Axis dimension="x"  name="FSC-A"  label=""  auto="auto" />
           <Axis dimension="y"  name="SSC-A"  label=""  auto="auto" />
           <GraphSettings level="5%"  smoothingHighResolution="1"  contourHighResolution="1"  histogramSmoothingCount="0"  graphResolution="256"  showOutliers="0"  drawLargeDots="0"  dotsToDraw="8000"  tint="le.chartfill.tinted.40"  lineWeight="le.lineweight.normal"  lineStyle="le.linestyle.solid" />
           <GraphEnvironment showGrid="0"  showAxes="tnlTNL"  showGates="1"  showFreqOnPlots="1"  showGateNameOnPlots="1"  showMedians="0"  showUncomped="0"  addEventParam="0"  lastYAxisName="" >
             <TextTraits font="SansSerif"  size="11"  name="Labels"  style="plain"  color="#000000"  background="#00ffffff"  just="left" />
             <TextTraits font="SansSerif"  size="11"  name="LayoutGates"  style="plain"  color="#000000"  background="#00ffffff"  just="left" />
             <TextTraits font="SansSerif"  size="9"  name="Numbers"  style="plain"  color="#000000"  background="#00ffffff"  just="left" />
             <TextTraits font="SansSerif"  size="9"  name="Legend"  style="plain"  color="#000000"  background="#00ffffff"  just="left" />
             <WindowPosition x="927"  y="105"  width="390"  height="582"  displayed="0"  panelState="---" />
           </GraphEnvironment>
         </Graph>
         <Subpopulations>
           <Population name="Lymphocytes"  annotation=""  owningGroup="All Samples"  expanded="0"  sortPriority="10"  count="88109" >
             <Graph smoothing="0"  backColor="#ffffff"  foreColor="#000000"  heatMapStatParameter="Comp-FITC-A"  type="Pseudocolor"  fast="1" >
               <Axis dimension="x"  name="FSC-H"  label=""  auto="auto" />
               <Axis dimension="y"  name="FSC-A"  label=""  auto="auto" />
               <GraphSettings level="5%"  smoothingHighResolution="1"  contourHighResolution="1"  histogramSmoothingCount="0"  graphResolution="256"  showOutliers="0"  drawLargeDots="0"  dotsToDraw="8000"  tint="le.chartfill.tinted.40"  lineWeight="le.lineweight.normal"  lineStyle="le.linestyle.solid" />
               <GraphEnvironment showGrid="0"  showAxes="tnlTNL"  showGates="1"  showFreqOnPlots="1"  showGateNameOnPlots="1"  showMedians="0"  showUncomped="0"  addEventParam="0"  lastYAxisName="" >
                 <TextTraits font="SansSerif"  size="11"  name="Labels"  style="plain"  color="#000000"  background="#00ffffff"  just="left" />
                 <TextTraits font="SansSerif"  size="11"  name="LayoutGates"  style="plain"  color="#000000"  background="#00ffffff"  just="left" />
                 <TextTraits font="SansSerif"  size="9"  name="Numbers"  style="plain"  color="#000000"  background="#00ffffff"  just="left" />
                 <TextTraits font="SansSerif"  size="9"  name="Legend"  style="plain"  color="#000000"  background="#00ffffff"  just="left" />
                 <WindowPosition x="432"  y="39"  width="390"  height="582"  displayed="0"  panelState="---" />
               </GraphEnvironment>
             </Graph>
             <Gate gating:id="ID1167660147" >
               <gating:PolygonGate eventsInside="1"  annoOffsetX="-116"  annoOffsetY="-146"  tint="#000000"  isTinted="0"  lineWeight="Normal"  userDefined="1"  quadId="-1"  gateResolution="256" >
                 <gating:dimension>
                   <data-type:fcs-dimension data-type:name="FSC-A" />
                 </gating:dimension>
                 <gating:dimension>
                   <data-type:fcs-dimension data-type:name="SSC-A" />
                 </gating:dimension>
                 <gating:vertex>
                   <gating:coordinate data-type:value="4128.2519685039" />
                   <gating:coordinate data-type:value="95803.6305220884" />
                 </gating:vertex>
                 <gating:vertex>
                   <gating:coordinate data-type:value="6192.3779527559" />
                   <gating:coordinate data-type:value="31583.6144578313" />
                 </gating:vertex>
                 <gating:vertex>
                   <gating:coordinate data-type:value="14448.8818897638" />
                   <gating:coordinate data-type:value="7369.5100401606" />
                 </gating:vertex>
                 <gating:vertex>
                   <gating:coordinate data-type:value="60891.7165354331" />
                   <gating:coordinate data-type:value="3158.3614457831" />
                 </gating:vertex>
                 <gating:vertex>
                   <gating:coordinate data-type:value="157905.6377952756" />
                   <gating:coordinate data-type:value="31583.6144578313" />
                 </gating:vertex>
                 <gating:vertex>
                   <gating:coordinate data-type:value="246663.0551181102" />
                   <gating:coordinate data-type:value="108437.0763052209" />
                 </gating:vertex>
                 <gating:vertex>
                   <gating:coordinate data-type:value="248727.1811023622" />
                   <gating:coordinate data-type:value="183184.9638554217" />
                 </gating:vertex>
                 <gating:vertex>
                   <gating:coordinate data-type:value="219829.4173228346" />
                   <gating:coordinate data-type:value="237929.8955823293" />
                 </gating:vertex>
                 <gating:vertex>
                   <gating:coordinate data-type:value="92885.6692913386" />
                   <gating:coordinate data-type:value="215821.3654618474" />
                 </gating:vertex>
               </gating:PolygonGate>
             </Gate>
             <Subpopulations>
               <Population name="Single Cells"  annotation=""  owningGroup="All Samples"  expanded="0"  sortPriority="10"  count="86109" >
                 <Graph smoothing="0"  backColor="#ffffff"  foreColor="#000000"  heatMapStatParameter="Comp-FITC-A"  type="Pseudocolor"  fast="1" >
                   <Axis dimension="x"  name="SSC-H"  label=""  auto="auto" />
                   <Axis dimension="y"  name="SSC-A"  label=""  auto="auto" />
                   <GraphSettings level="5%"  smoothingHighResolution="1"  contourHighResolution="1"  histogramSmoothingCount="0"  graphResolution="256"  showOutliers="0"  drawLargeDots="0"  dotsToDraw="8000"  tint="le.chartfill.tinted.40"  lineWeight="le.lineweight.normal"  lineStyle="le.linestyle.solid" />
                   <GraphEnvironment showGrid="0"  showAxes="tnlTNL"  showGates="1"  showFreqOnPlots="1"  showGateNameOnPlots="1"  showMedians="0"  showUncomped="0"  addEventParam="0"  lastYAxisName="" >
                     <TextTraits font="SansSerif"  size="11"  name="Labels"  style="plain"  color="#000000"  background="#00ffffff"  just="left" />
                     <TextTraits font="SansSerif"  size="11"  name="LayoutGates"  style="plain"  color="#000000"  background="#00ffffff"  just="left" />
                     <TextTraits font="SansSerif"  size="9"  name="Numbers"  style="plain"  color="#000000"  background="#00ffffff"  just="left" />
                     <TextTraits font="SansSerif"  size="9"  name="Legend"  style="plain"  color="#000000"  background="#00ffffff"  just="left" />
                     <WindowPosition x="966"  y="25"  width="390"  height="582"  displayed="0"  panelState="---" />
                   </GraphEnvironment>
                 </Graph>
                 <Gate gating:id="ID1121132587"  gating:parent_id="ID1167660147" >
                   <gating:PolygonGate eventsInside="1"  annoOffsetX="252"  annoOffsetY="-175"  tint="#000000"  isTinted="0"  lineWeight="Normal"  userDefined="1"  quadId="-1"  gateResolution="256" >
                     <gating:dimension>
                       <data-type:fcs-dimension data-type:name="FSC-H" />
                     </gating:dimension>
                     <gating:dimension>
                       <data-type:fcs-dimension data-type:name="FSC-A" />
                     </gating:dimension>
                     <gating:vertex>
                       <gating:coordinate data-type:value="14448.8818897638" />
                       <gating:coordinate data-type:value="6316.7228915663" />
                     </gating:vertex>
                     <gating:vertex>
                       <gating:coordinate data-type:value="120751.3700787402" />
                       <gating:coordinate data-type:value="149495.7751004016" />
                     </gating:vertex>
                     <gating:vertex>
                       <gating:coordinate data-type:value="123847.5590551181" />
                       <gating:coordinate data-type:value="224243.6626506024" />
                     </gating:vertex>
                     <gating:vertex>
                       <gating:coordinate data-type:value="85661.2283464567" />
                       <gating:coordinate data-type:value="243193.8313253012" />
                     </gating:vertex>
                     <gating:vertex>
                       <gating:coordinate data-type:value="54699.3385826772" />
                       <gating:coordinate data-type:value="171604.3052208835" />
                     </gating:vertex>
                     <gating:vertex>
                       <gating:coordinate data-type:value="14448.8818897638" />
                       <gating:coordinate data-type:value="58956.0803212851" />
                     </gating:vertex>
                     <gating:vertex>
                       <gating:coordinate data-type:value="4128.2519685039" />
                       <gating:coordinate data-type:value="27372.4658634538" />
                     </gating:vertex>
                   </gating:PolygonGate>
                 </Gate>
                 <Subpopulations>
                   <Population name="Single Cells"  annotation=""  owningGroup="All Samples"  expanded="0"  sortPriority="10"  count="84099" >
                     <Graph smoothing="0"  backColor="#ffffff"  foreColor="#000000"  heatMapStatParameter="Comp-FITC-A"  type="Pseudocolor"  fast="1" >
                       <Axis dimension="x"  name="Comp-DAPI-A"  label=""  auto="auto" />
                       <Axis dimension="y"  name="Comp-PE-Cy7-A"  label=""  auto="auto" />
                       <GraphSettings level="5%"  smoothingHighResolution="1"  contourHighResolution="1"  histogramSmoothingCount="0"  graphResolution="256"  showOutliers="0"  drawLargeDots="0"  dotsToDraw="8000"  tint="le.chartfill.tinted.40"  lineWeight="le.lineweight.normal"  lineStyle="le.linestyle.solid" />
                       <GraphEnvironment showGrid="0"  showAxes="tnlTNL"  showGates="1"  showFreqOnPlots="1"  showGateNameOnPlots="1"  showMedians="0"  showUncomped="0"  addEventParam="0"  lastYAxisName="" >
                         <TextTraits font="SansSerif"  size="11"  name="Labels"  style="plain"  color="#000000"  background="#00ffffff"  just="left" />
                         <TextTraits font="SansSerif"  size="11"  name="LayoutGates"  style="plain"  color="#000000"  background="#00ffffff"  just="left" />
                         <TextTraits font="SansSerif"  size="9"  name="Numbers"  style="plain"  color="#000000"  background="#00ffffff"  just="left" />
                         <TextTraits font="SansSerif"  size="9"  name="Legend"  style="plain"  color="#000000"  background="#00ffffff"  just="left" />
                         <WindowPosition x="966"  y="25"  width="390"  height="582"  displayed="0"  panelState="---" />
                       </GraphEnvironment>
                     </Graph>
                     <Gate gating:id="ID1024269364"  gating:parent_id="ID1121132587" >
                       <gating:PolygonGate eventsInside="1"  annoOffsetX="-57"  annoOffsetY="-105"  tint="#000000"  isTinted="0"  lineWeight="Normal"  userDefined="1"  quadId="-1"  gateResolution="256" >
                         <gating:dimension>
                           <data-type:fcs-dimension data-type:name="SSC-H" />
                         </gating:dimension>
                         <gating:dimension>
                           <data-type:fcs-dimension data-type:name="SSC-A" />
                         </gating:dimension>
                         <gating:vertex>
                           <gating:coordinate data-type:value="12384.7559055118" />
                           <gating:coordinate data-type:value="6316.7228915663" />
                         </gating:vertex>
                         <gating:vertex>
                           <gating:coordinate data-type:value="171322.4566929134" />
                           <gating:coordinate data-type:value="218979.7269076305" />
                         </gating:vertex>
                         <gating:vertex>
                           <gating:coordinate data-type:value="148617.0708661417" />
                           <gating:coordinate data-type:value="247404.9799196787" />
                         </gating:vertex>
                         <gating:vertex>
                           <gating:coordinate data-type:value="79468.8503937008" />
                           <gating:coordinate data-type:value="150548.562248996" />
                         </gating:vertex>
                         <gating:vertex>
                           <gating:coordinate data-type:value="4128.2519685039" />
                           <gating:coordinate data-type:value="22108.5301204819" />
                         </gating:vertex>
                       </gating:PolygonGate>
                     </Gate>
                     <Subpopulations>
                       <Population name="Viability, CD11b subset"  annotation=""  owningGroup="All Samples"  expanded="0"  sortPriority="10"  count="6255" >
                         <Graph smoothing="0"  backColor="#ffffff"  foreColor="#000000"  heatMapStatParameter="Comp-FITC-A"  type="Histogram"  fast="1" >
                           <Axis dimension="x"  name="Comp-FITC-A"  label=""  auto="auto" />
                           <Axis dimension="y"  name=""  label=""  auto="auto" />
                           <GraphSettings level="5%"  smoothingHighResolution="1"  contourHighResolution="1"  histogramSmoothingCount="0"  graphResolution="256"  showOutliers="0"  drawLargeDots="0"  dotsToDraw="8000"  tint="le.chartfill.tinted.40"  lineWeight="le.lineweight.normal"  lineStyle="le.linestyle.solid" />
                           <GraphEnvironment showGrid="0"  showAxes="tnlTNL"  showGates="1"  showFreqOnPlots="1"  showGateNameOnPlots="1"  showMedians="0"  showUncomped="0"  addEventParam="0"  lastYAxisName="" >
                             <TextTraits font="SansSerif"  size="11"  name="Labels"  style="plain"  color="#000000"  background="#00ffffff"  just="left" />
                             <TextTraits font="SansSerif"  size="11"  name="LayoutGates"  style="plain"  color="#000000"  background="#00ffffff"  just="left" />
                             <TextTraits font="SansSerif"  size="9"  name="Numbers"  style="plain"  color="#000000"  background="#00ffffff"  just="left" />
                             <TextTraits font="SansSerif"  size="9"  name="Legend"  style="plain"  color="#000000"  background="#00ffffff"  just="left" />
                             <WindowPosition x="966"  y="25"  width="464"  height="391"  displayed="0"  panelState="---" />
                           </GraphEnvironment>
                         </Graph>
                         <Gate gating:id="ID1098149788"  gating:parent_id="ID1024269364" >
                           <gating:RectangleGate eventsInside="1"  annoOffsetX="108"  annoOffsetY="-59"  tint="#000000"  isTinted="0"  lineWeight="Normal"  userDefined="1"  percentX="0"  percentY="0" >
                             <gating:dimension gating:min="436.3589760152017"  gating:max="10453.427947485252" >
                               <data-type:fcs-dimension data-type:name="Comp-DAPI-A" />
                             </gating:dimension>
                             <gating:dimension gating:min="402.7574051565397"  gating:max="190341.6827348661" >
                               <data-type:fcs-dimension data-type:name="Comp-PE-Cy7-A" />
                             </gating:dimension>
                           </gating:RectangleGate>
                         </Gate>
                         <Subpopulations>
                           <Statistic name="Geometric Mean"  annotation=""  owningGroup="All Samples"  expanded="0"  sortPriority="5"  id="Comp-FITC-A"  ancestor=""  correlate=""  value="496.735961914" />
                           <Population name="pHrodoGreen subset"  annotation=""  owningGroup="All Samples"  expanded="0"  sortPriority="10"  count="2785" >
                             <Graph smoothing="0"  backColor="#ffffff"  foreColor="#000000"  heatMapStatParameter="Comp-FITC-A"  type="Histogram"  fast="1" >
                               <Axis dimension="x"  name="Comp-FITC-A"  label=""  auto="auto" />
                               <Axis dimension="y"  name=""  label=""  auto="auto" />
                               <GraphSettings level="5%"  smoothingHighResolution="1"  contourHighResolution="1"  histogramSmoothingCount="0"  graphResolution="256"  showOutliers="0"  drawLargeDots="0"  dotsToDraw="8000"  tint="le.chartfill.tinted.40"  lineWeight="le.lineweight.normal"  lineStyle="le.linestyle.solid" />
                               <GraphEnvironment showGrid="0"  showAxes="tnlTNL"  showGates="1"  showFreqOnPlots="1"  showGateNameOnPlots="1"  showMedians="0"  showUncomped="0"  addEventParam="0"  lastYAxisName="" >
                                 <TextTraits font="SansSerif"  size="11"  name="Labels"  style="plain"  color="#000000"  background="#00ffffff"  just="left" />
                                 <TextTraits font="SansSerif"  size="11"  name="LayoutGates"  style="plain"  color="#000000"  background="#00ffffff"  just="left" />
                                 <TextTraits font="SansSerif"  size="9"  name="Numbers"  style="plain"  color="#000000"  background="#00ffffff"  just="left" />
                                 <TextTraits font="SansSerif"  size="9"  name="Legend"  style="plain"  color="#000000"  background="#00ffffff"  just="left" />
                                 <WindowPosition x="966"  y="25"  width="390"  height="582"  displayed="1"  panelState="---" />
                               </GraphEnvironment>
                             </Graph>
                             <Gate gating:id="ID1962446688"  gating:parent_id="ID1098149788" >
                               <gating:RectangleGate eventsInside="1"  annoOffsetX="0"  annoOffsetY="0"  tint="#000000"  isTinted="0"  lineWeight="Normal"  userDefined="1" >
                                 <gating:dimension gating:min="482.1643646009919"  gating:max="199346.458130805"  yRatio="0.8232931726907631" >
                                   <data-type:fcs-dimension data-type:name="Comp-FITC-A" />
                                 </gating:dimension>
                               </gating:RectangleGate>
                             </Gate>
                           </Population>
                         </Subpopulations>
                       </Population>
                     </Subpopulations>
                   </Population>
                 </Subpopulations>
               </Population>
             </Subpopulations>
           </Population>
         </Subpopulations>
       </SampleNode>
     </Sample>
     <Sample>
       <DataSet uri="file:/Volumes/scheinberglab/Manish%20Malviya/mskccproject/Results/Flow%20Cytometry/FORTESSA/2023/20230915-invivo%20phagocytosis/Invivo-IPscFvCD4T-MP-phagocytosis20230915_scFv_003.fcs"  sampleID="6" />
       <transforms:spilloverMatrix spectral="0"  prefix="Comp-"  name="Acquisition-defined"  editable="0"  color="#c0c0c0"  version="FlowJo-10.8.1"  status="FINALIZED"  transforms:id="566dd0be-afd9-42bf-95e8-a35f47c4205e"  suffix="" >
         <data-type:parameters>
           <data-type:parameter data-type:name="FITC-A"  userProvidedCompInfix="Comp-FITC-A" />
           <data-type:parameter data-type:name="PerCP-Cy5-5-A"  userProvidedCompInfix="Comp-PerCP-Cy5-5-A" />
           <data-type:parameter data-type:name="PE-A"  userProvidedCompInfix="Comp-PE-A" />
           <data-type:parameter data-type:name="mCherry-A"  userProvidedCompInfix="Comp-mCherry-A" />
           <data-type:parameter data-type:name="PE-Cy5-A"  userProvidedCompInfix="Comp-PE-Cy5-A" />
           <data-type:parameter data-type:name="PE-Cy7-A"  userProvidedCompInfix="Comp-PE-Cy7-A" />
           <data-type:parameter data-type:name="Alexa647-A"  userProvidedCompInfix="Comp-Alexa647-A" />
           <data-type:parameter data-type:name="DAPI-A"  userProvidedCompInfix="Comp-DAPI-A" />
           <data-type:parameter data-type:name="BV510-A"  userProvidedCompInfix="Comp-BV510-A" />
           <data-type:parameter data-type:name="BV650-A"  userProvidedCompInfix="Comp-BV650-A" />
           <data-type:parameter data-type:name="BV711-A"  userProvidedCompInfix="Comp-BV711-A" />
           <data-type:parameter data-type:name="BV786-A"  userProvidedCompInfix="Comp-BV786-A" />
         </data-type:parameters>
         <transforms:spillover data-type:parameter="FITC-A"  userProvidedCompInfix="Comp-FITC-A" >
           <transforms:coefficient data-type:parameter="FITC-A"  transforms:value="1" />
           <transforms:coefficient data-type:parameter="PerCP-Cy5-5-A"  transforms:value="0.0088856779" />
           <transforms:coefficient data-type:parameter="PE-A"  transforms:value="0" />
           <transforms:coefficient data-type:parameter="mCherry-A"  transforms:value="0" />
           <transforms:coefficient data-type:parameter="PE-Cy5-A"  transforms:value="0" />
           <transforms:coefficient data-type:parameter="PE-Cy7-A"  transforms:value="0" />
           <transforms:coefficient data-type:parameter="Alexa647-A"  transforms:value="0" />
           <transforms:coefficient data-type:parameter="DAPI-A"  transforms:value="0.000272698" />
           <transforms:coefficient data-type:parameter="BV510-A"  transforms:value="0.0471771657" />
           <transforms:coefficient data-type:parameter="BV650-A"  transforms:value="0.0009522239" />
           <transforms:coefficient data-type:parameter="BV711-A"  transforms:value="0" />
           <transforms:coefficient data-type:parameter="BV786-A"  transforms:value="0" />
         </transforms:spillover>
         <transforms:spillover data-type:parameter="PerCP-Cy5-5-A"  userProvidedCompInfix="Comp-PerCP-Cy5-5-A" >
           <transforms:coefficient data-type:parameter="FITC-A"  transforms:value="0" />
           <transforms:coefficient data-type:parameter="PerCP-Cy5-5-A"  transforms:value="1" />
           <transforms:coefficient data-type:parameter="PE-A"  transforms:value="0" />
           <transforms:coefficient data-type:parameter="mCherry-A"  transforms:value="0" />
           <transforms:coefficient data-type:parameter="PE-Cy5-A"  transforms:value="0.1370005906" />
           <transforms:coefficient data-type:parameter="PE-Cy7-A"  transforms:value="0.1667583585" />
           <transforms:coefficient data-type:parameter="Alexa647-A"  transforms:value="0.0273895245" />
           <transforms:coefficient data-type:parameter="DAPI-A"  transforms:value="0" />
           <transforms:coefficient data-type:parameter="BV510-A"  transforms:value="0" />
           <transforms:coefficient data-type:parameter="BV650-A"  transforms:value="0.0104164016" />
           <transforms:coefficient data-type:parameter="BV711-A"  transforms:value="0.4548140466" />
           <transforms:coefficient data-type:parameter="BV786-A"  transforms:value="0.2910805941" />
         </transforms:spillover>
         <transforms:spillover data-type:parameter="PE-A"  userProvidedCompInfix="Comp-PE-A" >
           <transforms:coefficient data-type:parameter="FITC-A"  transforms:value="0" />
           <transforms:coefficient data-type:parameter="PerCP-Cy5-5-A"  transforms:value="0.0505321808" />
           <transforms:coefficient data-type:parameter="PE-A"  transforms:value="1" />
           <transforms:coefficient data-type:parameter="mCherry-A"  transforms:value="0.675335288" />
           <transforms:coefficient data-type:parameter="PE-Cy5-A"  transforms:value="0.0731865764" />
           <transforms:coefficient data-type:parameter="PE-Cy7-A"  transforms:value="0.0202074237" />
           <transforms:coefficient data-type:parameter="Alexa647-A"  transforms:value="0" />
           <transforms:coefficient data-type:parameter="DAPI-A"  transforms:value="0" />
           <transforms:coefficient data-type:parameter="BV510-A"  transforms:value="0" />
           <transforms:coefficient data-type:parameter="BV650-A"  transforms:value="0.0061155553" />
           <transforms:coefficient data-type:parameter="BV711-A"  transforms:value="0.0023101678" />
           <transforms:coefficient data-type:parameter="BV786-A"  transforms:value="0" />
         </transforms:spillover>
         <transforms:spillover data-type:parameter="mCherry-A"  userProvidedCompInfix="Comp-mCherry-A" >
           <transforms:coefficient data-type:parameter="FITC-A"  transforms:value="0.0086595071" />
           <transforms:coefficient data-type:parameter="PerCP-Cy5-5-A"  transforms:value="0.0367832743" />
           <transforms:coefficient data-type:parameter="PE-A"  transforms:value="0.1408711076" />
           <transforms:coefficient data-type:parameter="mCherry-A"  transforms:value="1" />
           <transforms:coefficient data-type:parameter="PE-Cy5-A"  transforms:value="0.2443487346" />
           <transforms:coefficient data-type:parameter="PE-Cy7-A"  transforms:value="0.1326967627" />
           <transforms:coefficient data-type:parameter="Alexa647-A"  transforms:value="0.0023641207" />
           <transforms:coefficient data-type:parameter="DAPI-A"  transforms:value="0.0025880388" />
           <transforms:coefficient data-type:parameter="BV510-A"  transforms:value="0.0037969935" />
           <transforms:coefficient data-type:parameter="BV650-A"  transforms:value="0.011686787" />
           <transforms:coefficient data-type:parameter="BV711-A"  transforms:value="0.0085592782" />
           <transforms:coefficient data-type:parameter="BV786-A"  transforms:value="0.005573546" />
         </transforms:spillover>
         <transforms:spillover data-type:parameter="PE-Cy5-A"  userProvidedCompInfix="Comp-PE-Cy5-A" >
           <transforms:coefficient data-type:parameter="FITC-A"  transforms:value="0" />
           <transforms:coefficient data-type:parameter="PerCP-Cy5-5-A"  transforms:value="0.6873759031" />
           <transforms:coefficient data-type:parameter="PE-A"  transforms:value="0.0108967293" />
           <transforms:coefficient data-type:parameter="mCherry-A"  transforms:value="0.0088155521" />
           <transforms:coefficient data-type:parameter="PE-Cy5-A"  transforms:value="1" />
           <transforms:coefficient data-type:parameter="PE-Cy7-A"  transforms:value="0.422072947" />
           <transforms:coefficient data-type:parameter="Alexa647-A"  transforms:value="0.1266195625" />
           <transforms:coefficient data-type:parameter="DAPI-A"  transforms:value="0" />
           <transforms:coefficient data-type:parameter="BV510-A"  transforms:value="0" />
           <transforms:coefficient data-type:parameter="BV650-A"  transforms:value="0.0679156184" />
           <transforms:coefficient data-type:parameter="BV711-A"  transforms:value="0.0619321689" />
           <transforms:coefficient data-type:parameter="BV786-A"  transforms:value="0.0318383239" />
         </transforms:spillover>
         <transforms:spillover data-type:parameter="PE-Cy7-A"  userProvidedCompInfix="Comp-PE-Cy7-A" >
           <transforms:coefficient data-type:parameter="FITC-A"  transforms:value="0" />
           <transforms:coefficient data-type:parameter="PerCP-Cy5-5-A"  transforms:value="0" />
           <transforms:coefficient data-type:parameter="PE-A"  transforms:value="0.003700915" />
           <transforms:coefficient data-type:parameter="mCherry-A"  transforms:value="0.0017496418" />
           <transforms:coefficient data-type:parameter="PE-Cy5-A"  transforms:value="0" />
           <transforms:coefficient data-type:parameter="PE-Cy7-A"  transforms:value="1" />
           <transforms:coefficient data-type:parameter="Alexa647-A"  transforms:value="0" />
           <transforms:coefficient data-type:parameter="DAPI-A"  transforms:value="0" />
           <transforms:coefficient data-type:parameter="BV510-A"  transforms:value="0" />
           <transforms:coefficient data-type:parameter="BV650-A"  transforms:value="0" />
           <transforms:coefficient data-type:parameter="BV711-A"  transforms:value="0" />
           <transforms:coefficient data-type:parameter="BV786-A"  transforms:value="0.0848465413" />
         </transforms:spillover>
         <transforms:spillover data-type:parameter="Alexa647-A"  userProvidedCompInfix="Comp-Alexa647-A" >
           <transforms:coefficient data-type:parameter="FITC-A"  transforms:value="0" />
           <transforms:coefficient data-type:parameter="PerCP-Cy5-5-A"  transforms:value="0.0081083104" />
           <transforms:coefficient data-type:parameter="PE-A"  transforms:value="0" />
           <transforms:coefficient data-type:parameter="mCherry-A"  transforms:value="0" />
           <transforms:coefficient data-type:parameter="PE-Cy5-A"  transforms:value="0.2422358096" />
           <transforms:coefficient data-type:parameter="PE-Cy7-A"  transforms:value="0.1052285209" />
           <transforms:coefficient data-type:parameter="Alexa647-A"  transforms:value="1" />
           <transforms:coefficient data-type:parameter="DAPI-A"  transforms:value="0" />
           <transforms:coefficient data-type:parameter="BV510-A"  transforms:value="0" />
           <transforms:coefficient data-type:parameter="BV650-A"  transforms:value="0" />
           <transforms:coefficient data-type:parameter="BV711-A"  transforms:value="0.0005559317" />
           <transforms:coefficient data-type:parameter="BV786-A"  transforms:value="0" />
         </transforms:spillover>
         <transforms:spillover data-type:parameter="DAPI-A"  userProvidedCompInfix="Comp-DAPI-A" >
           <transforms:coefficient data-type:parameter="FITC-A"  transforms:value="0.0007077553" />
           <transforms:coefficient data-type:parameter="PerCP-Cy5-5-A"  transforms:value="0" />
           <transforms:coefficient data-type:parameter="PE-A"  transforms:value="0.0002709397" />
           <transforms:coefficient data-type:parameter="mCherry-A"  transforms:value="0" />
           <transforms:coefficient data-type:parameter="PE-Cy5-A"  transforms:value="0.0002833438" />
           <transforms:coefficient data-type:parameter="PE-Cy7-A"  transforms:value="0.0006347478" />
           <transforms:coefficient data-type:parameter="Alexa647-A"  transforms:value="0.0008635101" />
           <transforms:coefficient data-type:parameter="DAPI-A"  transforms:value="1" />
           <transforms:coefficient data-type:parameter="BV510-A"  transforms:value="0.9687800407" />
           <transforms:coefficient data-type:parameter="BV650-A"  transforms:value="0.3680540621" />
           <transforms:coefficient data-type:parameter="BV711-A"  transforms:value="0.3091725409" />
           <transforms:coefficient data-type:parameter="BV786-A"  transforms:value="0.2981267571" />
         </transforms:spillover>
         <transforms:spillover data-type:parameter="BV510-A"  userProvidedCompInfix="Comp-BV510-A" >
           <transforms:coefficient data-type:parameter="FITC-A"  transforms:value="0" />
           <transforms:coefficient data-type:parameter="PerCP-Cy5-5-A"  transforms:value="0" />
           <transforms:coefficient data-type:parameter="PE-A"  transforms:value="0" />
           <transforms:coefficient data-type:parameter="mCherry-A"  transforms:value="0" />
           <transforms:coefficient data-type:parameter="PE-Cy5-A"  transforms:value="0" />
           <transforms:coefficient data-type:parameter="PE-Cy7-A"  transforms:value="0" />
           <transforms:coefficient data-type:parameter="Alexa647-A"  transforms:value="0.0227496084" />
           <transforms:coefficient data-type:parameter="DAPI-A"  transforms:value="0.1674740613" />
           <transforms:coefficient data-type:parameter="BV510-A"  transforms:value="1" />
           <transforms:coefficient data-type:parameter="BV650-A"  transforms:value="0.4101498127" />
           <transforms:coefficient data-type:parameter="BV711-A"  transforms:value="0.2662051618" />
           <transforms:coefficient data-type:parameter="BV786-A"  transforms:value="0.1545558721" />
         </transforms:spillover>
         <transforms:spillover data-type:parameter="BV650-A"  userProvidedCompInfix="Comp-BV650-A" >
           <transforms:coefficient data-type:parameter="FITC-A"  transforms:value="0" />
           <transforms:coefficient data-type:parameter="PerCP-Cy5-5-A"  transforms:value="0.0040323907" />
           <transforms:coefficient data-type:parameter="PE-A"  transforms:value="0" />
           <transforms:coefficient data-type:parameter="mCherry-A"  transforms:value="0.0219098739" />
           <transforms:coefficient data-type:parameter="PE-Cy5-A"  transforms:value="0.0729848146" />
           <transforms:coefficient data-type:parameter="PE-Cy7-A"  transforms:value="0.0287400316" />
           <transforms:coefficient data-type:parameter="Alexa647-A"  transforms:value="0.0713059455" />
           <transforms:coefficient data-type:parameter="DAPI-A"  transforms:value="0.0181648713" />
           <transforms:coefficient data-type:parameter="BV510-A"  transforms:value="0" />
           <transforms:coefficient data-type:parameter="BV650-A"  transforms:value="1" />
           <transforms:coefficient data-type:parameter="BV711-A"  transforms:value="0.6295597553" />
           <transforms:coefficient data-type:parameter="BV786-A"  transforms:value="0.2886740267" />
         </transforms:spillover>
         <transforms:spillover data-type:parameter="BV711-A"  userProvidedCompInfix="Comp-BV711-A" >
           <transforms:coefficient data-type:parameter="FITC-A"  transforms:value="0" />
           <transforms:coefficient data-type:parameter="PerCP-Cy5-5-A"  transforms:value="0.0880392417" />
           <transforms:coefficient data-type:parameter="PE-A"  transforms:value="0" />
           <transforms:coefficient data-type:parameter="mCherry-A"  transforms:value="0" />
           <transforms:coefficient data-type:parameter="PE-Cy5-A"  transforms:value="0.0023707005" />
           <transforms:coefficient data-type:parameter="PE-Cy7-A"  transforms:value="0.0286488254" />
           <transforms:coefficient data-type:parameter="Alexa647-A"  transforms:value="0.0041533727" />
           <transforms:coefficient data-type:parameter="DAPI-A"  transforms:value="0.0142904483" />
           <transforms:coefficient data-type:parameter="BV510-A"  transforms:value="0" />
           <transforms:coefficient data-type:parameter="BV650-A"  transforms:value="0.0036779372" />
           <transforms:coefficient data-type:parameter="BV711-A"  transforms:value="1" />
           <transforms:coefficient data-type:parameter="BV786-A"  transforms:value="0.8838974237" />
         </transforms:spillover>
         <transforms:spillover data-type:parameter="BV786-A"  userProvidedCompInfix="Comp-BV786-A" >
           <transforms:coefficient data-type:parameter="FITC-A"  transforms:value="0" />
           <transforms:coefficient data-type:parameter="PerCP-Cy5-5-A"  transforms:value="0" />
           <transforms:coefficient data-type:parameter="PE-A"  transforms:value="0" />
           <transforms:coefficient data-type:parameter="mCherry-A"  transforms:value="0" />
           <transforms:coefficient data-type:parameter="PE-Cy5-A"  transforms:value="0" />
           <transforms:coefficient data-type:parameter="PE-Cy7-A"  transforms:value="0.0127618751" />
           <transforms:coefficient data-type:parameter="Alexa647-A"  transforms:value="0" />
           <transforms:coefficient data-type:parameter="DAPI-A"  transforms:value="0.0051555908" />
           <transforms:coefficient data-type:parameter="BV510-A"  transforms:value="0" />
           <transforms:coefficient data-type:parameter="BV650-A"  transforms:value="0" />
           <transforms:coefficient data-type:parameter="BV711-A"  transforms:value="0.0053416896" />
           <transforms:coefficient data-type:parameter="BV786-A"  transforms:value="1" />
         </transforms:spillover>
       </transforms:spilloverMatrix>
       <Transformations>
         <transforms:linear transforms:minRange="0"  transforms:maxRange="262144"  gain="1" >
           <data-type:parameter data-type:name="FSC-A" />
         </transforms:linear>
         <transforms:linear transforms:minRange="0"  transforms:maxRange="262144"  gain="1" >
           <data-type:parameter data-type:name="FSC-H" />
         </transforms:linear>
         <transforms:linear transforms:minRange="0"  transforms:maxRange="262144"  gain="1" >
           <data-type:parameter data-type:name="FSC-W" />
         </transforms:linear>
         <transforms:linear transforms:minRange="0"  transforms:maxRange="262144"  gain="1" >
           <data-type:parameter data-type:name="SSC-A" />
         </transforms:linear>
         <transforms:linear transforms:minRange="0"  transforms:maxRange="262144"  gain="1" >
           <data-type:parameter data-type:name="SSC-H" />
         </transforms:linear>
         <transforms:linear transforms:minRange="0"  transforms:maxRange="262144"  gain="1" >
           <data-type:parameter data-type:name="SSC-W" />
         </transforms:linear>
         <transforms:biex transforms:length="256"  transforms:maxRange="262144"  transforms:neg="0"  transforms:width="-100"  transforms:pos="4.418539922" >
           <data-type:parameter data-type:name="FITC-A" />
         </transforms:biex>
         <transforms:biex transforms:length="256"  transforms:maxRange="262144"  transforms:neg="0"  transforms:width="-100"  transforms:pos="4.418539922" >
           <data-type:parameter data-type:name="PerCP-Cy5-5-A" />
         </transforms:biex>
         <transforms:biex transforms:length="256"  transforms:maxRange="262144"  transforms:neg="0"  transforms:width="-100"  transforms:pos="4.418539922" >
           <data-type:parameter data-type:name="PE-A" />
         </transforms:biex>
         <transforms:biex transforms:length="256"  transforms:maxRange="262144"  transforms:neg="0"  transforms:width="-100"  transforms:pos="4.418539922" >
           <data-type:parameter data-type:name="mCherry-A" />
         </transforms:biex>
         <transforms:biex transforms:length="256"  transforms:maxRange="262144"  transforms:neg="0"  transforms:width="-100"  transforms:pos="4.418539922" >
           <data-type:parameter data-type:name="PE-Cy5-A" />
         </transforms:biex>
         <transforms:biex transforms:length="256"  transforms:maxRange="262144"  transforms:neg="0"  transforms:width="-100"  transforms:pos="4.418539922" >
           <data-type:parameter data-type:name="PE-Cy7-A" />
         </transforms:biex>
         <transforms:biex transforms:length="256"  transforms:maxRange="262144"  transforms:neg="0"  transforms:width="-100"  transforms:pos="4.418539922" >
           <data-type:parameter data-type:name="Alexa647-A" />
         </transforms:biex>
         <transforms:biex transforms:length="256"  transforms:maxRange="262144"  transforms:neg="0"  transforms:width="-100"  transforms:pos="4.418539922" >
           <data-type:parameter data-type:name="DAPI-A" />
         </transforms:biex>
         <transforms:biex transforms:length="256"  transforms:maxRange="262144"  transforms:neg="0"  transforms:width="-100"  transforms:pos="4.418539922" >
           <data-type:parameter data-type:name="BV510-A" />
         </transforms:biex>
         <transforms:biex transforms:length="256"  transforms:maxRange="262144"  transforms:neg="0"  transforms:width="-100"  transforms:pos="4.418539922" >
           <data-type:parameter data-type:name="BV650-A" />
         </transforms:biex>
         <transforms:biex transforms:length="256"  transforms:maxRange="262144"  transforms:neg="0"  transforms:width="-100"  transforms:pos="4.418539922" >
           <data-type:parameter data-type:name="BV711-A" />
         </transforms:biex>
         <transforms:biex transforms:length="256"  transforms:maxRange="262144"  transforms:neg="0"  transforms:width="-100"  transforms:pos="4.418539922" >
           <data-type:parameter data-type:name="BV786-A" />
         </transforms:biex>
         <transforms:linear transforms:minRange="0.5522112529"  transforms:maxRange="40"  gain="0.0107017685" >
           <data-type:parameter data-type:name="Time" />
         </transforms:linear>
         <transforms:biex transforms:length="256"  transforms:maxRange="262144"  transforms:neg="0"  transforms:width="-100"  transforms:pos="4.418539922" >
           <data-type:parameter data-type:name="Comp-FITC-A" />
         </transforms:biex>
         <transforms:biex transforms:length="256"  transforms:maxRange="262144"  transforms:neg="0"  transforms:width="-100"  transforms:pos="4.418539922" >
           <data-type:parameter data-type:name="Comp-PerCP-Cy5-5-A" />
         </transforms:biex>
         <transforms:biex transforms:length="256"  transforms:maxRange="262144"  transforms:neg="0"  transforms:width="-100"  transforms:pos="4.418539922" >
           <data-type:parameter data-type:name="Comp-PE-A" />
         </transforms:biex>
         <transforms:biex transforms:length="256"  transforms:maxRange="262144"  transforms:neg="0"  transforms:width="-100"  transforms:pos="4.418539922" >
           <data-type:parameter data-type:name="Comp-mCherry-A" />
         </transforms:biex>
         <transforms:biex transforms:length="256"  transforms:maxRange="262144"  transforms:neg="0"  transforms:width="-100"  transforms:pos="4.418539922" >
           <data-type:parameter data-type:name="Comp-PE-Cy5-A" />
         </transforms:biex>
         <transforms:biex transforms:length="256"  transforms:maxRange="262144"  transforms:neg="0"  transforms:width="-100"  transforms:pos="4.418539922" >
           <data-type:parameter data-type:name="Comp-PE-Cy7-A" />
         </transforms:biex>
         <transforms:biex transforms:length="256"  transforms:maxRange="262144"  transforms:neg="0"  transforms:width="-100"  transforms:pos="4.418539922" >
           <data-type:parameter data-type:name="Comp-Alexa647-A" />
         </transforms:biex>
         <transforms:biex transforms:length="256"  transforms:maxRange="262144"  transforms:neg="0"  transforms:width="-100"  transforms:pos="4.418539922" >
           <data-type:parameter data-type:name="Comp-DAPI-A" />
         </transforms:biex>
         <transforms:biex transforms:length="256"  transforms:maxRange="262144"  transforms:neg="0"  transforms:width="-100"  transforms:pos="4.418539922" >
           <data-type:parameter data-type:name="Comp-BV510-A" />
         </transforms:biex>
         <transforms:biex transforms:length="256"  transforms:maxRange="262144"  transforms:neg="0"  transforms:width="-100"  transforms:pos="4.418539922" >
           <data-type:parameter data-type:name="Comp-BV650-A" />
         </transforms:biex>
         <transforms:biex transforms:length="256"  transforms:maxRange="262144"  transforms:neg="0"  transforms:width="-100"  transforms:pos="4.418539922" >
           <data-type:parameter data-type:name="Comp-BV711-A" />
         </transforms:biex>
         <transforms:biex transforms:length="256"  transforms:maxRange="262144"  transforms:neg="0"  transforms:width="-100"  transforms:pos="4.418539922" >
           <data-type:parameter data-type:name="Comp-BV786-A" />
         </transforms:biex>
       </Transformations>
       <Keywords>
         <Keyword name="FJ_FCS_VERSION"  value="3" />
         <Keyword name="$BEGINANALYSIS"  value="0" />
         <Keyword name="$ENDANALYSIS"  value="0" />
         <Keyword name="$BEGINSTEXT"  value="0" />
         <Keyword name="$ENDSTEXT"  value="0" />
         <Keyword name="$BEGINDATA"  value="5209" />
         <Keyword name="$ENDDATA"  value="7605208            " />
         <Keyword name="$FIL"  value="Invivo-IPscFvCD4T-MP-phagocytosis20230915_scFv_003.fcs" />
         <Keyword name="$SYS"  value="Windows 7 6.1" />
         <Keyword name="$TOT"  value="100000             " />
         <Keyword name="$PAR"  value="19" />
         <Keyword name="$MODE"  value="L" />
         <Keyword name="$BYTEORD"  value="4,3,2,1" />
         <Keyword name="$DATATYPE"  value="F" />
         <Keyword name="$NEXTDATA"  value="0" />
         <Keyword name="CREATOR"  value="BD FACSDiva Software Version 8.0.1" />
         <Keyword name="TUBE NAME"  value="scFv" />
         <Keyword name="$SRC"  value="Invivo-IPscFvCD4T-MP-phagocytosis20230915" />
         <Keyword name="EXPERIMENT NAME"  value="FoxP3 Staing20230808" />
         <Keyword name="GUID"  value="dc10b7c0-d296-4592-9f73-72089217ddfb" />
         <Keyword name="$DATE"  value="15-SEP-2023" />
         <Keyword name="$BTIM"  value="16:49:58" />
         <Keyword name="$ETIM"  value="16:50:38" />
         <Keyword name="$CYT"  value="LSRFortessa" />
         <Keyword name="SETTINGS"  value="Cytometer" />
         <Keyword name="CYTNUM"  value="H64717700039" />
         <Keyword name="WINDOW EXTENSION"  value="10.00" />
         <Keyword name="EXPORT USER NAME"  value="100008006" />
         <Keyword name="EXPORT TIME"  value="15-SEP-2023-17:15:24" />
         <Keyword name="$OP"  value="100008006" />
         <Keyword name="FSC ASF"  value="0.60" />
         <Keyword name="AUTOBS"  value="TRUE" />
         <Keyword name="$INST"  value=" " />
         <Keyword name="LASER1NAME"  value="Blue" />
         <Keyword name="LASER1DELAY"  value="0.00" />
         <Keyword name="LASER1ASF"  value="0.67" />
         <Keyword name="LASER2NAME"  value="YelGreen" />
         <Keyword name="LASER2DELAY"  value="-73.49" />
         <Keyword name="LASER2ASF"  value="0.51" />
         <Keyword name="LASER3NAME"  value="Red" />
         <Keyword name="LASER3DELAY"  value="-36.49" />
         <Keyword name="LASER3ASF"  value="0.57" />
         <Keyword name="LASER4NAME"  value="Violet" />
         <Keyword name="LASER4DELAY"  value="34.91" />
         <Keyword name="LASER4ASF"  value="0.83" />
         <Keyword name="LASER5NAME"  value="UV" />
         <Keyword name="LASER5DELAY"  value="69.89" />
         <Keyword name="LASER5ASF"  value="0.41" />
         <Keyword name="$TIMESTEP"  value="0.01" />
         <Keyword name="SPILL"  value="12,FITC-A,PerCP-Cy5-5-A,PE-A,mCherry-A,PE-Cy5-A,PE-Cy7-A,Alexa647-A,DAPI-A,BV510-A,BV650-A,BV711-A,BV786-A,1,0.008885677527218402,0,0,0,0,0,0.0002726979595568989,0.047177166828963245,0.000952223916200397,0,0,0,1,0,0,0.1370005970178024,0.16675835820929744,0.02738952501036742,0,0,0.01041640127780964,0.45481405612344633,0.29108058801393627,0,0.050532181037528205,1,0.675335317390988,0.07318657279102148,0.020207423867395772,0,0,0,0.006115555186323587,0.002310167796217164,0,0.008659507005988849,0.03678327610075571,0.14087110771716538,1,0.24434872794273438,0.13269676236189795,0.0023641207288664394,0.0025880388804278677,0.0037969934569698355,0.011686786873858131,0.00855927808562918,0.0055735461476091736,0,0.6873759140083762,0.010896729382428047,0.008815551737881022,1,0.42207295227899333,0.12661955904600802,0,0,0.0679156189886154,0.061932168798502815,0.03183832413642551,0,0,0.0037009150004170136,0.0017496418341989557,0,1,0,0,0,0,0,0.08484654498745804,0,0.00810831010161343,0,0,0.24223581008087067,0.10522851767877693,1,0,0,0,0.0005559316826908954,0,0.000707755260085872,0,0.00027093972345821384,0,0.00028334377089039744,0.0006347477726361348,0.0008635100870331211,1,0.968780042136456,0.368054074343313,0.3091725333354563,0.2981267704944605,0,0,0,0,0,0,0.022749608760424575,0.16747405872803212,1,0.41014981222757296,0.2662051595959452,0.15455586698345142,0,0.004032390793082513,0,0.0219098743233478,0.07298481361952837,0.02874003166225301,0.07130594595522005,0.01816487132439466,0,1,0.629559772333071,0.2886740201705616,0,0.088039240200548,0,0,0.0023707004563710554,0.02864882547794404,0.004153372506660709,0.014290448154757135,0,0.003677937205562637,1,0.8838974011166579,0,0,0,0,0,0.012761874663060523,0,0.0051555908037608225,0,0,0.005341689741430584,1" />
         <Keyword name="APPLY COMPENSATION"  value="TRUE" />
         <Keyword name="THRESHOLD"  value="FSC,5000" />
         <Keyword name="$P1N"  value="FSC-A" />
         <Keyword name="$P1R"  value="262144" />
         <Keyword name="$P1B"  value="32" />
         <Keyword name="$P1E"  value="0,0" />
         <Keyword name="$P1V"  value="150" />
         <Keyword name="$P1G"  value="1.0" />
         <Keyword name="P1DISPLAY"  value="LIN" />
         <Keyword name="P1BS"  value="0" />
         <Keyword name="P1MS"  value="0" />
         <Keyword name="$P2N"  value="FSC-H" />
         <Keyword name="$P2R"  value="262144" />
         <Keyword name="$P2B"  value="32" />
         <Keyword name="$P2E"  value="0,0" />
         <Keyword name="$P2V"  value="150" />
         <Keyword name="$P2G"  value="1.0" />
         <Keyword name="P2DISPLAY"  value="LIN" />
         <Keyword name="P2BS"  value="0" />
         <Keyword name="P2MS"  value="0" />
         <Keyword name="$P3N"  value="FSC-W" />
         <Keyword name="$P3R"  value="262144" />
         <Keyword name="$P3B"  value="32" />
         <Keyword name="$P3E"  value="0,0" />
         <Keyword name="$P3V"  value="150" />
         <Keyword name="$P3G"  value="1.0" />
         <Keyword name="P3BS"  value="-1" />
         <Keyword name="P3MS"  value="0" />
         <Keyword name="$P4N"  value="SSC-A" />
         <Keyword name="$P4R"  value="262144" />
         <Keyword name="$P4B"  value="32" />
         <Keyword name="$P4E"  value="0,0" />
         <Keyword name="$P4V"  value="250" />
         <Keyword name="$P4G"  value="1.0" />
         <Keyword name="P4DISPLAY"  value="LIN" />
         <Keyword name="P4BS"  value="0" />
         <Keyword name="P4MS"  value="0" />
         <Keyword name="$P5N"  value="SSC-H" />
         <Keyword name="$P5R"  value="262144" />
         <Keyword name="$P5B"  value="32" />
         <Keyword name="$P5E"  value="0,0" />
         <Keyword name="$P5V"  value="250" />
         <Keyword name="$P5G"  value="1.0" />
         <Keyword name="P5DISPLAY"  value="LIN" />
         <Keyword name="P5BS"  value="0" />
         <Keyword name="P5MS"  value="0" />
         <Keyword name="$P6N"  value="SSC-W" />
         <Keyword name="$P6R"  value="262144" />
         <Keyword name="$P6B"  value="32" />
         <Keyword name="$P6E"  value="0,0" />
         <Keyword name="$P6V"  value="250" />
         <Keyword name="$P6G"  value="1.0" />
         <Keyword name="P6BS"  value="-1" />
         <Keyword name="P6MS"  value="0" />
         <Keyword name="$P7N"  value="FITC-A" />
         <Keyword name="$P7S"  value="pHrodoGreen" />
         <Keyword name="$P7R"  value="262144" />
         <Keyword name="$P7B"  value="32" />
         <Keyword name="$P7E"  value="0,0" />
         <Keyword name="$P7V"  value="400" />
         <Keyword name="$P7G"  value="1.0" />
         <Keyword name="P7DISPLAY"  value="LOG" />
         <Keyword name="P7BS"  value="234" />
         <Keyword name="P7MS"  value="0" />
         <Keyword name="$P8N"  value="PerCP-Cy5-5-A" />
         <Keyword name="$P8R"  value="262144" />
         <Keyword name="$P8B"  value="32" />
         <Keyword name="$P8E"  value="0,0" />
         <Keyword name="$P8V"  value="570" />
         <Keyword name="$P8G"  value="1.0" />
         <Keyword name="P8DISPLAY"  value="LOG" />
         <Keyword name="P8BS"  value="706" />
         <Keyword name="P8MS"  value="0" />
         <Keyword name="$P9N"  value="PE-A" />
         <Keyword name="$P9R"  value="262144" />
         <Keyword name="$P9B"  value="32" />
         <Keyword name="$P9E"  value="0,0" />
         <Keyword name="$P9V"  value="430" />
         <Keyword name="$P9G"  value="1.0" />
         <Keyword name="P9DISPLAY"  value="LOG" />
         <Keyword name="P9BS"  value="172" />
         <Keyword name="P9MS"  value="0" />
         <Keyword name="$P10N"  value="mCherry-A" />
         <Keyword name="$P10S"  value="scFv-CD4Tcells" />
         <Keyword name="$P10R"  value="262144" />
         <Keyword name="$P10B"  value="32" />
         <Keyword name="$P10E"  value="0,0" />
         <Keyword name="$P10V"  value="500" />
         <Keyword name="$P10G"  value="1.0" />
         <Keyword name="P10DISPLAY"  value="LOG" />
         <Keyword name="P10BS"  value="509" />
         <Keyword name="P10MS"  value="0" />
         <Keyword name="$P11N"  value="PE-Cy5-A" />
         <Keyword name="$P11R"  value="262144" />
         <Keyword name="$P11B"  value="32" />
         <Keyword name="$P11E"  value="0,0" />
         <Keyword name="$P11V"  value="450" />
         <Keyword name="$P11G"  value="1.0" />
         <Keyword name="P11DISPLAY"  value="LOG" />
         <Keyword name="P11BS"  value="780" />
         <Keyword name="P11MS"  value="0" />
         <Keyword name="$P12N"  value="PE-Cy7-A" />
         <Keyword name="$P12S"  value="CD11b" />
         <Keyword name="$P12R"  value="262144" />
         <Keyword name="$P12B"  value="32" />
         <Keyword name="$P12E"  value="0,0" />
         <Keyword name="$P12V"  value="510" />
         <Keyword name="$P12G"  value="1.0" />
         <Keyword name="P12DISPLAY"  value="LOG" />
         <Keyword name="P12BS"  value="887" />
         <Keyword name="P12MS"  value="0" />
         <Keyword name="$P13N"  value="Alexa647-A" />
         <Keyword name="$P13S"  value="CD45" />
         <Keyword name="$P13R"  value="262144" />
         <Keyword name="$P13B"  value="32" />
         <Keyword name="$P13E"  value="0,0" />
         <Keyword name="$P13V"  value="450" />
         <Keyword name="$P13G"  value="1.0" />
         <Keyword name="P13DISPLAY"  value="LOG" />
         <Keyword name="P13BS"  value="520" />
         <Keyword name="P13MS"  value="0" />
         <Keyword name="$P14N"  value="DAPI-A" />
         <Keyword name="$P14S"  value="Viability" />
         <Keyword name="$P14R"  value="262144" />
         <Keyword name="$P14B"  value="32" />
         <Keyword name="$P14E"  value="0,0" />
         <Keyword name="$P14V"  value="310" />
         <Keyword name="$P14G"  value="1.0" />
         <Keyword name="P14DISPLAY"  value="LOG" />
         <Keyword name="P14BS"  value="139" />
         <Keyword name="P14MS"  value="0" />
         <Keyword name="$P15N"  value="BV510-A" />
         <Keyword name="$P15S"  value="CD19" />
         <Keyword name="$P15R"  value="262144" />
         <Keyword name="$P15B"  value="32" />
         <Keyword name="$P15E"  value="0,0" />
         <Keyword name="$P15V"  value="350" />
         <Keyword name="$P15G"  value="1.0" />
         <Keyword name="P15DISPLAY"  value="LOG" />
         <Keyword name="P15BS"  value="27145" />
         <Keyword name="P15MS"  value="0" />
         <Keyword name="$P16N"  value="BV650-A" />
         <Keyword name="$P16R"  value="262144" />
         <Keyword name="$P16B"  value="32" />
         <Keyword name="$P16E"  value="0,0" />
         <Keyword name="$P16V"  value="490" />
         <Keyword name="$P16G"  value="1.0" />
         <Keyword name="P16DISPLAY"  value="LOG" />
         <Keyword name="P16BS"  value="4490" />
         <Keyword name="P16MS"  value="0" />
         <Keyword name="$P17N"  value="BV711-A" />
         <Keyword name="$P17R"  value="262144" />
         <Keyword name="$P17B"  value="32" />
         <Keyword name="$P17E"  value="0,0" />
         <Keyword name="$P17V"  value="540" />
         <Keyword name="$P17G"  value="1.0" />
         <Keyword name="P17DISPLAY"  value="LOG" />
         <Keyword name="P17BS"  value="4417" />
         <Keyword name="P17MS"  value="0" />
         <Keyword name="$P18N"  value="BV786-A" />
         <Keyword name="$P18S"  value="CD3" />
         <Keyword name="$P18R"  value="262144" />
         <Keyword name="$P18B"  value="32" />
         <Keyword name="$P18E"  value="0,0" />
         <Keyword name="$P18V"  value="580" />
         <Keyword name="$P18G"  value="1.0" />
         <Keyword name="P18DISPLAY"  value="LOG" />
         <Keyword name="P18BS"  value="4655" />
         <Keyword name="P18MS"  value="0" />
         <Keyword name="$P19N"  value="Time" />
         <Keyword name="$P19R"  value="262144" />
         <Keyword name="$P19B"  value="32" />
         <Keyword name="$P19E"  value="0,0" />
         <Keyword name="$P19G"  value="0.01" />
         <Keyword name="P19BS"  value="0" />
         <Keyword name="P19MS"  value="0" />
         <Keyword name="CST SETUP STATUS"  value="SUCCESS" />
         <Keyword name="CST BEADS LOT ID"  value="19737" />
         <Keyword name="CYTOMETER CONFIG NAME"  value="FCCF Fortessa 1 5 Laser Corrected" />
         <Keyword name="CYTOMETER CONFIG CREATE DATE"  value="2019-02-20T15:20:42-05:00" />
         <Keyword name="CST SETUP DATE"  value="2021-11-15T11:20:39-05:00" />
         <Keyword name="CST BASELINE DATE"  value="2021-11-15T11:16:45-05:00" />
         <Keyword name="CST BEADS EXPIRED"  value="False" />
         <Keyword name="CST PERFORMANCE EXPIRED"  value="2021-11-16T11:20:39-05:00" />
         <Keyword name="CST REGULATORY STATUS"  value="RUO Performance Check" />
         <Keyword name="$P1S"  value="" />
         <Keyword name="$P2S"  value="" />
         <Keyword name="$P3S"  value="" />
         <Keyword name="$P4S"  value="" />
         <Keyword name="$P5S"  value="" />
         <Keyword name="$P6S"  value="" />
         <Keyword name="$P8S"  value="" />
         <Keyword name="$P9S"  value="" />
         <Keyword name="$P11S"  value="" />
         <Keyword name="$P16S"  value="" />
         <Keyword name="$P17S"  value="" />
         <Keyword name="$P19S"  value="" />
         <Keyword name="$P20N"  value="Comp-FITC-A" />
         <Keyword name="$P20S"  value="pHrodoGreen" />
         <Keyword name="$P20R"  value="262144" />
         <Keyword name="$P21N"  value="Comp-PerCP-Cy5-5-A" />
         <Keyword name="$P21S"  value="" />
         <Keyword name="$P21R"  value="262144" />
         <Keyword name="$P22N"  value="Comp-PE-A" />
         <Keyword name="$P22S"  value="" />
         <Keyword name="$P22R"  value="262144" />
         <Keyword name="$P23N"  value="Comp-mCherry-A" />
         <Keyword name="$P23S"  value="scFv-CD4Tcells" />
         <Keyword name="$P23R"  value="262144" />
         <Keyword name="$P24N"  value="Comp-PE-Cy5-A" />
         <Keyword name="$P24S"  value="" />
         <Keyword name="$P24R"  value="262144" />
         <Keyword name="$P25N"  value="Comp-PE-Cy7-A" />
         <Keyword name="$P25S"  value="CD11b" />
         <Keyword name="$P25R"  value="262144" />
         <Keyword name="$P26N"  value="Comp-Alexa647-A" />
         <Keyword name="$P26S"  value="CD45" />
         <Keyword name="$P26R"  value="262144" />
         <Keyword name="$P27N"  value="Comp-DAPI-A" />
         <Keyword name="$P27S"  value="Viability" />
         <Keyword name="$P27R"  value="262144" />
         <Keyword name="$P28N"  value="Comp-BV510-A" />
         <Keyword name="$P28S"  value="CD19" />
         <Keyword name="$P28R"  value="262144" />
         <Keyword name="$P29N"  value="Comp-BV650-A" />
         <Keyword name="$P29S"  value="" />
         <Keyword name="$P29R"  value="262144" />
         <Keyword name="$P30N"  value="Comp-BV711-A" />
         <Keyword name="$P30S"  value="" />
         <Keyword name="$P30R"  value="262144" />
         <Keyword name="$P31N"  value="Comp-BV786-A" />
         <Keyword name="$P31S"  value="CD3" />
         <Keyword name="$P31R"  value="262144" />
       </Keywords>
       <SampleNode name="Invivo-IPscFvCD4T-MP-phagocytosis20230915_scFv_003.fcs"  annotation=""  owningGroup=""  expanded="0"  sortPriority="10"  count="100000"  sampleID="6" >
         <Graph smoothing="0"  backColor="#ffffff"  foreColor="#000000"  type="Pseudocolor"  fast="1" >
           <Axis dimension="x"  name="FSC-A"  label=""  auto="auto" />
           <Axis dimension="y"  name="SSC-A"  label=""  auto="auto" />
           <GraphSettings level="5%"  smoothingHighResolution="1"  contourHighResolution="1"  histogramSmoothingCount="0"  graphResolution="256"  showOutliers="0"  drawLargeDots="0"  dotsToDraw="8000"  tint="le.chartfill.tinted.40"  lineWeight="le.lineweight.normal"  lineStyle="le.linestyle.solid" />
           <GraphEnvironment showGrid="0"  showAxes="tnlTNL"  showGates="1"  showFreqOnPlots="1"  showGateNameOnPlots="1"  showMedians="0"  showUncomped="0"  addEventParam="0"  lastYAxisName="" >
             <TextTraits font="SansSerif"  size="11"  name="Labels"  style="plain"  color="#000000"  background="#00ffffff"  just="left" />
             <TextTraits font="SansSerif"  size="11"  name="LayoutGates"  style="plain"  color="#000000"  background="#00ffffff"  just="left" />
             <TextTraits font="SansSerif"  size="9"  name="Numbers"  style="plain"  color="#000000"  background="#00ffffff"  just="left" />
             <TextTraits font="SansSerif"  size="9"  name="Legend"  style="plain"  color="#000000"  background="#00ffffff"  just="left" />
             <WindowPosition x="0"  y="0"  width="0"  height="0"  displayed="0"  panelState="" />
           </GraphEnvironment>
         </Graph>
         <Subpopulations>
           <Population name="Lymphocytes"  annotation=""  owningGroup="All Samples"  expanded="0"  sortPriority="10"  count="73203" >
             <Graph smoothing="0"  backColor="#ffffff"  foreColor="#000000"  heatMapStatParameter="Comp-FITC-A"  type="Pseudocolor"  fast="1" >
               <Axis dimension="x"  name="FSC-H"  label=""  auto="auto" />
               <Axis dimension="y"  name="FSC-A"  label=""  auto="auto" />
               <GraphSettings level="5%"  smoothingHighResolution="1"  contourHighResolution="1"  histogramSmoothingCount="0"  graphResolution="256"  showOutliers="0"  drawLargeDots="0"  dotsToDraw="8000"  tint="le.chartfill.tinted.40"  lineWeight="le.lineweight.normal"  lineStyle="le.linestyle.solid" />
               <GraphEnvironment showGrid="0"  showAxes="tnlTNL"  showGates="1"  showFreqOnPlots="1"  showGateNameOnPlots="1"  showMedians="0"  showUncomped="0"  addEventParam="0"  lastYAxisName="" >
                 <TextTraits font="SansSerif"  size="11"  name="Labels"  style="plain"  color="#000000"  background="#00ffffff"  just="left" />
                 <TextTraits font="SansSerif"  size="11"  name="LayoutGates"  style="plain"  color="#000000"  background="#00ffffff"  just="left" />
                 <TextTraits font="SansSerif"  size="9"  name="Numbers"  style="plain"  color="#000000"  background="#00ffffff"  just="left" />
                 <TextTraits font="SansSerif"  size="9"  name="Legend"  style="plain"  color="#000000"  background="#00ffffff"  just="left" />
                 <WindowPosition x="432"  y="39"  width="390"  height="582"  displayed="1"  panelState="---" />
               </GraphEnvironment>
             </Graph>
             <Gate gating:id="ID49684861" >
               <gating:PolygonGate eventsInside="1"  annoOffsetX="-116"  annoOffsetY="-146"  tint="#000000"  isTinted="0"  lineWeight="Normal"  userDefined="1"  quadId="-1"  gateResolution="256" >
                 <gating:dimension>
                   <data-type:fcs-dimension data-type:name="FSC-A" />
                 </gating:dimension>
                 <gating:dimension>
                   <data-type:fcs-dimension data-type:name="SSC-A" />
                 </gating:dimension>
                 <gating:vertex>
                   <gating:coordinate data-type:value="4128.2519685039" />
                   <gating:coordinate data-type:value="95803.6305220884" />
                 </gating:vertex>
                 <gating:vertex>
                   <gating:coordinate data-type:value="6192.3779527559" />
                   <gating:coordinate data-type:value="31583.6144578313" />
                 </gating:vertex>
                 <gating:vertex>
                   <gating:coordinate data-type:value="14448.8818897638" />
                   <gating:coordinate data-type:value="7369.5100401606" />
                 </gating:vertex>
                 <gating:vertex>
                   <gating:coordinate data-type:value="60891.7165354331" />
                   <gating:coordinate data-type:value="3158.3614457831" />
                 </gating:vertex>
                 <gating:vertex>
                   <gating:coordinate data-type:value="157905.6377952756" />
                   <gating:coordinate data-type:value="31583.6144578313" />
                 </gating:vertex>
                 <gating:vertex>
                   <gating:coordinate data-type:value="246663.0551181102" />
                   <gating:coordinate data-type:value="108437.0763052209" />
                 </gating:vertex>
                 <gating:vertex>
                   <gating:coordinate data-type:value="248727.1811023622" />
                   <gating:coordinate data-type:value="183184.9638554217" />
                 </gating:vertex>
                 <gating:vertex>
                   <gating:coordinate data-type:value="219829.4173228346" />
                   <gating:coordinate data-type:value="237929.8955823293" />
                 </gating:vertex>
                 <gating:vertex>
                   <gating:coordinate data-type:value="92885.6692913386" />
                   <gating:coordinate data-type:value="215821.3654618474" />
                 </gating:vertex>
               </gating:PolygonGate>
             </Gate>
             <Subpopulations>
               <Population name="Single Cells"  annotation=""  owningGroup="All Samples"  expanded="0"  sortPriority="10"  count="66022" >
                 <Graph smoothing="0"  backColor="#ffffff"  foreColor="#000000"  heatMapStatParameter="Comp-FITC-A"  type="Pseudocolor"  fast="1" >
                   <Axis dimension="x"  name="SSC-H"  label=""  auto="auto" />
                   <Axis dimension="y"  name="SSC-A"  label=""  auto="auto" />
                   <GraphSettings level="5%"  smoothingHighResolution="1"  contourHighResolution="1"  histogramSmoothingCount="0"  graphResolution="256"  showOutliers="0"  drawLargeDots="0"  dotsToDraw="8000"  tint="le.chartfill.tinted.40"  lineWeight="le.lineweight.normal"  lineStyle="le.linestyle.solid" />
                   <GraphEnvironment showGrid="0"  showAxes="tnlTNL"  showGates="1"  showFreqOnPlots="1"  showGateNameOnPlots="1"  showMedians="0"  showUncomped="0"  addEventParam="0"  lastYAxisName="" >
                     <TextTraits font="SansSerif"  size="11"  name="Labels"  style="plain"  color="#000000"  background="#00ffffff"  just="left" />
                     <TextTraits font="SansSerif"  size="11"  name="LayoutGates"  style="plain"  color="#000000"  background="#00ffffff"  just="left" />
                     <TextTraits font="SansSerif"  size="9"  name="Numbers"  style="plain"  color="#000000"  background="#00ffffff"  just="left" />
                     <TextTraits font="SansSerif"  size="9"  name="Legend"  style="plain"  color="#000000"  background="#00ffffff"  just="left" />
                     <WindowPosition x="966"  y="25"  width="390"  height="582"  displayed="1"  panelState="---" />
                   </GraphEnvironment>
                 </Graph>
                 <Gate gating:id="ID1746892438"  gating:parent_id="ID49684861" >
                   <gating:PolygonGate eventsInside="1"  annoOffsetX="252"  annoOffsetY="-175"  tint="#000000"  isTinted="0"  lineWeight="Normal"  userDefined="1"  quadId="-1"  gateResolution="256" >
                     <gating:dimension>
                       <data-type:fcs-dimension data-type:name="FSC-H" />
                     </gating:dimension>
                     <gating:dimension>
                       <data-type:fcs-dimension data-type:name="FSC-A" />
                     </gating:dimension>
                     <gating:vertex>
                       <gating:coordinate data-type:value="14448.8818897638" />
                       <gating:coordinate data-type:value="6316.7228915663" />
                     </gating:vertex>
                     <gating:vertex>
                       <gating:coordinate data-type:value="120751.3700787402" />
                       <gating:coordinate data-type:value="149495.7751004016" />
                     </gating:vertex>
                     <gating:vertex>
                       <gating:coordinate data-type:value="123847.5590551181" />
                       <gating:coordinate data-type:value="224243.6626506024" />
                     </gating:vertex>
                     <gating:vertex>
                       <gating:coordinate data-type:value="85661.2283464567" />
                       <gating:coordinate data-type:value="243193.8313253012" />
                     </gating:vertex>
                     <gating:vertex>
                       <gating:coordinate data-type:value="54699.3385826772" />
                       <gating:coordinate data-type:value="171604.3052208835" />
                     </gating:vertex>
                     <gating:vertex>
                       <gating:coordinate data-type:value="14448.8818897638" />
                       <gating:coordinate data-type:value="58956.0803212851" />
                     </gating:vertex>
                     <gating:vertex>
                       <gating:coordinate data-type:value="4128.2519685039" />
                       <gating:coordinate data-type:value="27372.4658634538" />
                     </gating:vertex>
                   </gating:PolygonGate>
                 </Gate>
                 <Subpopulations>
                   <Population name="Single Cells"  annotation=""  owningGroup="All Samples"  expanded="0"  sortPriority="10"  count="61578" >
                     <Graph smoothing="0"  backColor="#ffffff"  foreColor="#000000"  heatMapStatParameter="Comp-FITC-A"  type="Pseudocolor"  fast="1" >
                       <Axis dimension="x"  name="Comp-DAPI-A"  label=""  auto="auto" />
                       <Axis dimension="y"  name="Comp-PE-Cy7-A"  label=""  auto="auto" />
                       <GraphSettings level="5%"  smoothingHighResolution="1"  contourHighResolution="1"  histogramSmoothingCount="0"  graphResolution="256"  showOutliers="0"  drawLargeDots="0"  dotsToDraw="8000"  tint="le.chartfill.tinted.40"  lineWeight="le.lineweight.normal"  lineStyle="le.linestyle.solid" />
                       <GraphEnvironment showGrid="0"  showAxes="tnlTNL"  showGates="1"  showFreqOnPlots="1"  showGateNameOnPlots="1"  showMedians="0"  showUncomped="0"  addEventParam="0"  lastYAxisName="" >
                         <TextTraits font="SansSerif"  size="11"  name="Labels"  style="plain"  color="#000000"  background="#00ffffff"  just="left" />
                         <TextTraits font="SansSerif"  size="11"  name="LayoutGates"  style="plain"  color="#000000"  background="#00ffffff"  just="left" />
                         <TextTraits font="SansSerif"  size="9"  name="Numbers"  style="plain"  color="#000000"  background="#00ffffff"  just="left" />
                         <TextTraits font="SansSerif"  size="9"  name="Legend"  style="plain"  color="#000000"  background="#00ffffff"  just="left" />
                         <WindowPosition x="966"  y="25"  width="390"  height="582"  displayed="1"  panelState="---" />
                       </GraphEnvironment>
                     </Graph>
                     <Gate gating:id="ID2056209670"  gating:parent_id="ID1746892438" >
                       <gating:PolygonGate eventsInside="1"  annoOffsetX="-57"  annoOffsetY="-105"  tint="#000000"  isTinted="0"  lineWeight="Normal"  userDefined="1"  quadId="-1"  gateResolution="256" >
                         <gating:dimension>
                           <data-type:fcs-dimension data-type:name="SSC-H" />
                         </gating:dimension>
                         <gating:dimension>
                           <data-type:fcs-dimension data-type:name="SSC-A" />
                         </gating:dimension>
                         <gating:vertex>
                           <gating:coordinate data-type:value="12384.7559055118" />
[truncated: 303,340 more chars]
