# Supplementary material for: Targeted cellular micropharmacies deliver therapeutic agents to the brain
Source: EMBO Mol Med. 2026 Apr 14;18(6):2455–82. doi: 10.1038/s44321-026-00421-9 (PMC13270026; doi:10.1038/s44321-026-00421-9)
Supplement: Supplementary file 4 — Source data Fig. 5 [file 44321_2026_421_MOESM4_ESM.zip]

Archive with 38 entries (33 files):
- Fig 5/
- __MACOSX/._Fig 5
- Fig 5/.DS_Store
- __MACOSX/Fig 5/._.DS_Store
- Fig 5/Fig 5C-WB/
- __MACOSX/Fig 5/._Fig 5C-WB
- Fig 5/Fig 5E/
- __MACOSX/Fig 5/._Fig 5E
- Fig 5/Fig 5B/
- __MACOSX/Fig 5/._Fig 5B
- Fig 5/Fig 5D/
- __MACOSX/Fig 5/._Fig 5D
- Fig 5/Fig 5C-WB/5C.pptx
- __MACOSX/Fig 5/Fig 5C-WB/._5C.pptx
- Fig 5/Fig 5E/Fig 5E.prism
- __MACOSX/Fig 5/Fig 5E/._Fig 5E.prism
- Fig 5/Fig 5B/20240325CARscFvTCells_scFv-IL2,2f,CAR-FoxP3-T_001_006.fcs
- __MACOSX/Fig 5/Fig 5B/._20240325CARscFvTCells_scFv-IL2,2f,CAR-FoxP3-T_001_006.fcs
- Fig 5/Fig 5B/20240325CARscFvTCells_scFv-IL2,2f,CAR-FoxP3-T_002_007.fcs
- __MACOSX/Fig 5/Fig 5B/._20240325CARscFvTCells_scFv-IL2,2f,CAR-FoxP3-T_002_007.fcs
- Fig 5/Fig 5B/20240325CARscFvTCells_scFv-IL2,2f,CAR-T_004.fcs
- __MACOSX/Fig 5/Fig 5B/._20240325CARscFvTCells_scFv-IL2,2f,CAR-T_004.fcs
- Fig 5/Fig 5B/20240325CARscFvTCells_CAR-T_002.fcs
- __MACOSX/Fig 5/Fig 5B/._20240325CARscFvTCells_CAR-T_002.fcs
- Fig 5/Fig 5B/20240325CARscFvTCells_scFv-IL2,2f,CAR-FoxP3-T_005.fcs
- __MACOSX/Fig 5/Fig 5B/._20240325CARscFvTCells_scFv-IL2,2f,CAR-FoxP3-T_005.fcs
- Fig 5/Fig 5B/20240325CARscFvTCells_scFv-IL2,2f,CAR-FoxP3-T_003_008.fcs
- __MACOSX/Fig 5/Fig 5B/._20240325CARscFvTCells_scFv-IL2,2f,CAR-FoxP3-T_003_008.fcs
- Fig 5/Fig 5B/20240325CARscFvTCells_US_001.fcs
- __MACOSX/Fig 5/Fig 5B/._20240325CARscFvTCells_US_001.fcs
- Fig 5/Fig 5B/Fig 5B-mcherry+.prism
- __MACOSX/Fig 5/Fig 5B/._Fig 5B-mcherry+.prism
- Fig 5/Fig 5B/20240325CARscFvTCells_scFv-IL2-T_003.fcs
- __MACOSX/Fig 5/Fig 5B/._20240325CARscFvTCells_scFv-IL2-T_003.fcs
- Fig 5/Fig 5B/25-Mar-2024.wsp
- __MACOSX/Fig 5/Fig 5B/._25-Mar-2024.wsp
- Fig 5/Fig 5D/IL-2 ELISA.prism
- __MACOSX/Fig 5/Fig 5D/._IL-2 ELISA.prism
