# Supplementary material for: Targeted cellular micropharmacies deliver therapeutic agents to the brain
Source: EMBO Mol Med. 2026 Apr 14;18(6):2455–82. doi: 10.1038/s44321-026-00421-9 (PMC13270026; doi:10.1038/s44321-026-00421-9)
Supplement: Supplementary file 4 — Source data Fig. 5 [file 44321_2026_421_MOESM4_ESM.zip › Fig 5/Fig 5B/25-Mar-2024.wsp]

<?xml version="1.0" encoding="UTF-8"?>
 <Workspace version="20.0"  modDate="Tue Mar 26 14:12:35 EDT 2024"  clientTimestamp="1711476755300"  flowJoVersion="10.8.1"  drawRowBorders="1"  drawColumnBorders="1"  hideCompNodes="1"  curGroup="All Samples"  groupPaneHeight="80"  xmlns:xsi="http://www.w3.org/2001/XMLSchema-instance"  xmlns:gating="http://www.isac-net.org/std/Gating-ML/v2.0/gating"  xmlns:transforms="http://www.isac-net.org/std/Gating-ML/v2.0/transformations"  xmlns:data-type="http://www.isac-net.org/std/Gating-ML/v2.0/datatypes"  xsi:schemaLocation="http://www.isac-net.org/std/Gating-ML/v2.0/gating http://www.isac-net.org/std/Gating-ML/v2.0/gating/Gating-ML.v2.0.xsd http://www.isac-net.org/std/Gating-ML/v2.0/transformations http://www.isac-net.org/std/Gating-ML/v2.0/gating/Transformations.v2.0.xsd http://www.isac-net.org/std/Gating-ML/v2.0/datatypes http://www.isac-net.org/std/Gating-ML/v2.0/gating/DataTypes.v2.0.xsd "  nonAutoSaveFileName="file:/Users/malviyam/Desktop/20240325scFvCAR-Tcells/25-Mar-2024.wsp" >
   <WindowPosition x="25"  y="180"  width="646"  height="1239"  displayed="1"  panelState="" />
   <TextTraits font="SansSerif"  size="11"  name=""  style="plain"  color="#000000"  background="#00ffffff"  just="left" />
   <Columns>
     <TColumn width="321" >
       <Property key="fj.appnode.prop.name" />
     </TColumn>
     <TColumn width="161" >
       <Property key="fj.appnode.prop.statistic" />
     </TColumn>
     <TColumn width="160" >
       <Property key="fj.appnode.prop.ncells" />
     </TColumn>
   </Columns>
   <Matrices/>
   <Cytometers>
     <Cytometer name="DIVA"  cyt="LSRFortessa"  useFCS3="1"  extraNegs="0"  widthBasis="-100"  linMin="0"  logMin="3"  linMax="262144"  logMax="262144"  linearRescale="1"  logRescale="1"  linFromKW="1"  logFromKW="1"  useGain="0"  useTransform="1"  transformType="BIEX"  manufacturer=""  serialnumber=""  homepage="workspaces-and-samples/flowjo-and-your-cytometer/ws-cytometer-bd/"  icon="bd.PNG" >
       <LinParams>
         <Param>time</Param>
       </LinParams>
       <LogParams/>
       <FilterParams/>
       <TransformStore/>
     </Cytometer>
   </Cytometers>
   <Groups>
     <GroupNode name="All Samples"  annotation=""  owningGroup="All Samples"  expanded="1"  sortPriority="10"  count="-1" >
       <Graph smoothing="0"  backColor="#ffffff"  foreColor="#000000"  type="Pseudocolor"  fast="1" >
         <Axis dimension="x"  name=""  label=""  auto="auto" />
         <Axis dimension="y"  name=""  label=""  auto="auto" />
         <GraphSettings level="5%"  smoothingHighResolution="1"  contourHighResolution="1"  histogramSmoothingCount="0"  graphResolution="256"  showOutliers="0"  drawLargeDots="0"  dotsToDraw="8000"  tint="le.chartfill.tinted.40"  lineWeight="le.lineweight.normal"  lineStyle="le.linestyle.solid" />
         <GraphEnvironment showGrid="0"  showAxes="tnlTNL"  showGates="1"  showFreqOnPlots="1"  showGateNameOnPlots="1"  showMedians="0"  showUncomped="0"  addEventParam="0"  lastYAxisName="" >
           <TextTraits font="SansSerif"  size="11"  name="Labels"  style="plain"  color="#000000"  background="#00ffffff"  just="left" />
           <TextTraits font="SansSerif"  size="11"  name="LayoutGates"  style="plain"  color="#000000"  background="#00ffffff"  just="left" />
           <TextTraits font="SansSerif"  size="9"  name="Numbers"  style="plain"  color="#000000"  background="#00ffffff"  just="left" />
           <TextTraits font="SansSerif"  size="9"  name="Legend"  style="plain"  color="#000000"  background="#00ffffff"  just="left" />
         </GraphEnvironment>
       </Graph>
       <Subpopulations>
         <Population name="Lymphocytes"  annotation=""  owningGroup="All Samples"  expanded="1"  sortPriority="10"  count="74940" >
           <Graph smoothing="0"  backColor="#ffffff"  foreColor="#000000"  heatMapStatParameter="FITC-A"  type="Pseudocolor"  fast="1" >
             <Axis dimension="x"  name="FSC-W"  label=""  auto="auto" />
             <Axis dimension="y"  name="FSC-A"  label=""  auto="auto" />
             <GraphSettings level="5%"  smoothingHighResolution="1"  contourHighResolution="1"  histogramSmoothingCount="0"  graphResolution="256"  showOutliers="0"  drawLargeDots="0"  dotsToDraw="8000"  tint="le.chartfill.tinted.40"  lineWeight="le.lineweight.normal"  lineStyle="le.linestyle.solid" />
             <GraphEnvironment showGrid="0"  showAxes="tnlTNL"  showGates="1"  showFreqOnPlots="1"  showGateNameOnPlots="1"  showMedians="0"  showUncomped="0"  addEventParam="0"  lastYAxisName="" >
               <TextTraits font="SansSerif"  size="11"  name="Labels"  style="plain"  color="#000000"  background="#00ffffff"  just="left" />
               <TextTraits font="SansSerif"  size="11"  name="LayoutGates"  style="plain"  color="#000000"  background="#00ffffff"  just="left" />
               <TextTraits font="SansSerif"  size="9"  name="Numbers"  style="plain"  color="#000000"  background="#00ffffff"  just="left" />
               <TextTraits font="SansSerif"  size="9"  name="Legend"  style="plain"  color="#000000"  background="#00ffffff"  just="left" />
               <WindowPosition x="448"  y="538"  width="663"  height="817"  displayed="1"  panelState="---" />
             </GraphEnvironment>
           </Graph>
           <Gate gating:id="ID679634778" >
             <gating:PolygonGate eventsInside="1"  annoOffsetX="131"  annoOffsetY="-305"  tint="#000000"  isTinted="0"  lineWeight="Normal"  userDefined="1"  quadId="-1"  gateResolution="256" >
               <gating:dimension>
                 <data-type:fcs-dimension data-type:name="FSC-A" />
               </gating:dimension>
               <gating:dimension>
                 <data-type:fcs-dimension data-type:name="SSC-A" />
               </gating:dimension>
               <gating:vertex>
                 <gating:coordinate data-type:value="71212.3464566929" />
                 <gating:coordinate data-type:value="65272.8032128514" />
               </gating:vertex>
               <gating:vertex>
                 <gating:coordinate data-type:value="60891.7165354331" />
                 <gating:coordinate data-type:value="34741.9759036145" />
               </gating:vertex>
               <gating:vertex>
                 <gating:coordinate data-type:value="72244.4094488189" />
                 <gating:coordinate data-type:value="14739.0200803213" />
               </gating:vertex>
               <gating:vertex>
                 <gating:coordinate data-type:value="103206.2992125984" />
                 <gating:coordinate data-type:value="10527.8714859438" />
               </gating:vertex>
               <gating:vertex>
                 <gating:coordinate data-type:value="145520.8818897638" />
                 <gating:coordinate data-type:value="28425.2530120482" />
               </gating:vertex>
               <gating:vertex>
                 <gating:coordinate data-type:value="202284.3464566929" />
                 <gating:coordinate data-type:value="70536.7389558233" />
               </gating:vertex>
               <gating:vertex>
                 <gating:coordinate data-type:value="137264.3779527559" />
                 <gating:coordinate data-type:value="95803.6305220884" />
               </gating:vertex>
               <gating:vertex>
                 <gating:coordinate data-type:value="100110.1102362205" />
                 <gating:coordinate data-type:value="90539.6947791165" />
               </gating:vertex>
             </gating:PolygonGate>
           </Gate>
           <Subpopulations>
             <Population name="Single Cells"  annotation=""  owningGroup="All Samples"  expanded="1"  sortPriority="10"  count="63909" >
               <Graph smoothing="0"  backColor="#ffffff"  foreColor="#000000"  heatMapStatParameter="FITC-A"  type="Pseudocolor"  fast="1" >
                 <Axis dimension="x"  name="SSC-W"  label=""  auto="auto" />
                 <Axis dimension="y"  name="SSC-A"  label=""  auto="auto" />
                 <GraphSettings level="5%"  smoothingHighResolution="1"  contourHighResolution="1"  histogramSmoothingCount="0"  graphResolution="256"  showOutliers="0"  drawLargeDots="0"  dotsToDraw="8000"  tint="le.chartfill.tinted.40"  lineWeight="le.lineweight.normal"  lineStyle="le.linestyle.solid" />
                 <GraphEnvironment showGrid="0"  showAxes="tnlTNL"  showGates="1"  showFreqOnPlots="1"  showGateNameOnPlots="1"  showMedians="0"  showUncomped="0"  addEventParam="0"  lastYAxisName="" >
                   <TextTraits font="SansSerif"  size="11"  name="Labels"  style="plain"  color="#000000"  background="#00ffffff"  just="left" />
                   <TextTraits font="SansSerif"  size="11"  name="LayoutGates"  style="plain"  color="#000000"  background="#00ffffff"  just="left" />
                   <TextTraits font="SansSerif"  size="9"  name="Numbers"  style="plain"  color="#000000"  background="#00ffffff"  just="left" />
                   <TextTraits font="SansSerif"  size="9"  name="Legend"  style="plain"  color="#000000"  background="#00ffffff"  just="left" />
                   <WindowPosition x="72"  y="538"  width="663"  height="817"  displayed="1"  panelState="---" />
                 </GraphEnvironment>
               </Graph>
               <Gate gating:id="ID749104647"  gating:parent_id="ID679634778" >
                 <gating:PolygonGate eventsInside="1"  annoOffsetX="173"  annoOffsetY="-162"  tint="#000000"  isTinted="0"  lineWeight="Normal"  userDefined="1"  quadId="-1"  gateResolution="256" >
                   <gating:dimension>
                     <data-type:fcs-dimension data-type:name="FSC-W" />
                   </gating:dimension>
                   <gating:dimension>
                     <data-type:fcs-dimension data-type:name="FSC-A" />
                   </gating:dimension>
                   <gating:vertex>
                     <gating:coordinate data-type:value="93018.8387096774" />
                     <gating:coordinate data-type:value="219897.652892562" />
                   </gating:vertex>
                   <gating:vertex>
                     <gating:coordinate data-type:value="71132.0531309298" />
                     <gating:coordinate data-type:value="58494.9421487603" />
                   </gating:vertex>
                   <gating:vertex>
                     <gating:coordinate data-type:value="111423.6356736243" />
                     <gating:coordinate data-type:value="53620.3636363636" />
                   </gating:vertex>
                   <gating:vertex>
                     <gating:coordinate data-type:value="124854.1631878558" />
                     <gating:coordinate data-type:value="220439.2727272727" />
                   </gating:vertex>
                 </gating:PolygonGate>
               </Gate>
               <Subpopulations>
                 <Population name="Single Cells"  annotation=""  owningGroup="All Samples"  expanded="1"  sortPriority="10"  count="58619" >
                   <Graph smoothing="0"  backColor="#ffffff"  foreColor="#000000"  heatMapStatParameter="FITC-A"  type="Pseudocolor"  fast="1" >
                     <Axis dimension="x"  name="BV421-A"  label=""  auto="auto" />
                     <Axis dimension="y"  name="SSC-A"  label=""  auto="auto" />
                     <GraphSettings level="5%"  smoothingHighResolution="1"  contourHighResolution="1"  histogramSmoothingCount="0"  graphResolution="256"  showOutliers="0"  drawLargeDots="0"  dotsToDraw="8000"  tint="le.chartfill.tinted.40"  lineWeight="le.lineweight.normal"  lineStyle="le.linestyle.solid" />
                     <GraphEnvironment showGrid="0"  showAxes="tnlTNL"  showGates="1"  showFreqOnPlots="1"  showGateNameOnPlots="1"  showMedians="0"  showUncomped="0"  addEventParam="0"  lastYAxisName="" >
                       <TextTraits font="SansSerif"  size="11"  name="Labels"  style="plain"  color="#000000"  background="#00ffffff"  just="left" />
                       <TextTraits font="SansSerif"  size="11"  name="LayoutGates"  style="plain"  color="#000000"  background="#00ffffff"  just="left" />
                       <TextTraits font="SansSerif"  size="9"  name="Numbers"  style="plain"  color="#000000"  background="#00ffffff"  just="left" />
                       <TextTraits font="SansSerif"  size="9"  name="Legend"  style="plain"  color="#000000"  background="#00ffffff"  just="left" />
                       <WindowPosition x="465"  y="537"  width="663"  height="817"  displayed="1"  panelState="---" />
                     </GraphEnvironment>
                   </Graph>
                   <Gate gating:id="ID1250465960"  gating:parent_id="ID749104647" >
                     <gating:PolygonGate eventsInside="1"  annoOffsetX="203"  annoOffsetY="-239"  tint="#000000"  isTinted="0"  lineWeight="Normal"  userDefined="1"  quadId="-1"  gateResolution="256" >
                       <gating:dimension>
                         <data-type:fcs-dimension data-type:name="SSC-W" />
                       </gating:dimension>
                       <gating:dimension>
                         <data-type:fcs-dimension data-type:name="SSC-A" />
                       </gating:dimension>
                       <gating:vertex>
                         <gating:coordinate data-type:value="71629.4800759013" />
                         <gating:coordinate data-type:value="135404.9586776859" />
                       </gating:vertex>
                       <gating:vertex>
                         <gating:coordinate data-type:value="66157.7836812144" />
                         <gating:coordinate data-type:value="10290.7768595041" />
                       </gating:vertex>
                       <gating:vertex>
                         <gating:coordinate data-type:value="81080.5920303605" />
                         <gating:coordinate data-type:value="15706.9752066116" />
                       </gating:vertex>
                       <gating:vertex>
                         <gating:coordinate data-type:value="93516.265654649" />
                         <gating:coordinate data-type:value="147862.214876033" />
                       </gating:vertex>
                     </gating:PolygonGate>
                   </Gate>
                   <Subpopulations>
                     <Population name="Live cells"  annotation=""  owningGroup="All Samples"  expanded="1"  sortPriority="10"  count="53688" >
                       <Graph smoothing="0"  backColor="#ffffff"  foreColor="#000000"  heatMapStatParameter="FITC-A"  type="Pseudocolor"  fast="1" >
                         <Axis dimension="x"  name="APC-A"  label=""  auto="auto" />
                         <Axis dimension="y"  name="mCherry-A"  label=""  auto="auto" />
                         <GraphSettings level="5%"  smoothingHighResolution="1"  contourHighResolution="1"  histogramSmoothingCount="0"  graphResolution="256"  showOutliers="0"  drawLargeDots="0"  dotsToDraw="8000"  tint="le.chartfill.tinted.40"  lineWeight="le.lineweight.normal"  lineStyle="le.linestyle.solid" />
                         <GraphEnvironment showGrid="0"  showAxes="tnlTNL"  showGates="1"  showFreqOnPlots="1"  showGateNameOnPlots="1"  showMedians="0"  showUncomped="0"  addEventParam="0"  lastYAxisName="" >
                           <TextTraits font="SansSerif"  size="11"  name="Labels"  style="plain"  color="#000000"  background="#00ffffff"  just="left" />
                           <TextTraits font="SansSerif"  size="11"  name="LayoutGates"  style="plain"  color="#000000"  background="#00ffffff"  just="left" />
                           <TextTraits font="SansSerif"  size="9"  name="Numbers"  style="plain"  color="#000000"  background="#00ffffff"  just="left" />
                           <TextTraits font="SansSerif"  size="9"  name="Legend"  style="plain"  color="#000000"  background="#00ffffff"  just="left" />
                           <WindowPosition x="1024"  y="37"  width="663"  height="817"  displayed="1"  panelState="---" />
                         </GraphEnvironment>
                       </Graph>
                       <Gate gating:id="ID1677515099"  gating:parent_id="ID1250465960" >
                         <gating:RectangleGate eventsInside="1"  annoOffsetX="286"  annoOffsetY="-242"  tint="#000000"  isTinted="0"  lineWeight="Normal"  userDefined="1"  percentX="0"  percentY="0" >
                           <gating:dimension gating:min="-220.96297860860645"  gating:max="394.86090863462" >
                             <data-type:fcs-dimension data-type:name="BV421-A" />
                           </gating:dimension>
                           <gating:dimension gating:min="10832.396694214876"  gating:max="142446.01652892563" >
                             <data-type:fcs-dimension data-type:name="SSC-A" />
                           </gating:dimension>
                         </gating:RectangleGate>
                       </Gate>
                       <Subpopulations>
                         <Population name="Q1: APC-A- , mCherry-A+"  annotation=""  owningGroup="All Samples"  expanded="1"  sortPriority="10"  count="19803" >
                           <Graph smoothing="0"  backColor="#ffffff"  foreColor="#000000"  heatMapStatParameter="FITC-A"  type="Pseudocolor"  fast="1" >
                             <Axis dimension="x"  name="APC-A"  label=""  auto="auto" />
                             <Axis dimension="y"  name="mCherry-A"  label=""  auto="auto" />
                             <GraphSettings level="5%"  smoothingHighResolution="1"  contourHighResolution="1"  histogramSmoothingCount="0"  graphResolution="256"  showOutliers="0"  drawLargeDots="0"  dotsToDraw="8000"  tint="le.chartfill.tinted.40"  lineWeight="le.lineweight.normal"  lineStyle="le.linestyle.solid" />
                             <GraphEnvironment showGrid="0"  showAxes="tnlTNL"  showGates="1"  showFreqOnPlots="1"  showGateNameOnPlots="1"  showMedians="0"  showUncomped="0"  addEventParam="0"  lastYAxisName="" >
                               <TextTraits font="SansSerif"  size="11"  name="Labels"  style="plain"  color="#000000"  background="#00ffffff"  just="left" />
                               <TextTraits font="SansSerif"  size="11"  name="LayoutGates"  style="plain"  color="#000000"  background="#00ffffff"  just="left" />
                               <TextTraits font="SansSerif"  size="9"  name="Numbers"  style="plain"  color="#000000"  background="#00ffffff"  just="left" />
                               <TextTraits font="SansSerif"  size="9"  name="Legend"  style="plain"  color="#000000"  background="#00ffffff"  just="left" />
                               <WindowPosition x="1024"  y="37"  width="663"  height="817"  displayed="1"  panelState="---" />
                             </GraphEnvironment>
                           </Graph>
                           <Gate gating:id="ID1493158601"  gating:parent_id="ID1677515099" >
                             <gating:RectangleGate eventsInside="1"  annoOffsetX="0"  annoOffsetY="0"  tint="#000000"  isTinted="0"  lineWeight="Normal"  userDefined="1"  percentX="0"  percentY="0" >
                               <gating:dimension gating:max="97.72571100079482" >
                                 <data-type:fcs-dimension data-type:name="APC-A" />
                               </gating:dimension>
                               <gating:dimension gating:min="290.5559079583291" >
                                 <data-type:fcs-dimension data-type:name="mCherry-A" />
                               </gating:dimension>
                             </gating:RectangleGate>
                           </Gate>
                         </Population>
                         <Population name="Q2: APC-A+ , mCherry-A+"  annotation=""  owningGroup="All Samples"  expanded="1"  sortPriority="10"  count="22266" >
                           <Graph smoothing="0"  backColor="#ffffff"  foreColor="#000000"  heatMapStatParameter="FITC-A"  type="Pseudocolor"  fast="1" >
                             <Axis dimension="x"  name="APC-A"  label=""  auto="auto" />
                             <Axis dimension="y"  name="mCherry-A"  label=""  auto="auto" />
                             <GraphSettings level="5%"  smoothingHighResolution="1"  contourHighResolution="1"  histogramSmoothingCount="0"  graphResolution="256"  showOutliers="0"  drawLargeDots="0"  dotsToDraw="8000"  tint="le.chartfill.tinted.40"  lineWeight="le.lineweight.normal"  lineStyle="le.linestyle.solid" />
                             <GraphEnvironment showGrid="0"  showAxes="tnlTNL"  showGates="1"  showFreqOnPlots="1"  showGateNameOnPlots="1"  showMedians="0"  showUncomped="0"  addEventParam="0"  lastYAxisName="" >
                               <TextTraits font="SansSerif"  size="11"  name="Labels"  style="plain"  color="#000000"  background="#00ffffff"  just="left" />
                               <TextTraits font="SansSerif"  size="11"  name="LayoutGates"  style="plain"  color="#000000"  background="#00ffffff"  just="left" />
                               <TextTraits font="SansSerif"  size="9"  name="Numbers"  style="plain"  color="#000000"  background="#00ffffff"  just="left" />
                               <TextTraits font="SansSerif"  size="9"  name="Legend"  style="plain"  color="#000000"  background="#00ffffff"  just="left" />
                               <WindowPosition x="1024"  y="37"  width="663"  height="817"  displayed="1"  panelState="---" />
                             </GraphEnvironment>
                           </Graph>
                           <Gate gating:id="ID1203126663"  gating:parent_id="ID1677515099" >
                             <gating:RectangleGate eventsInside="1"  annoOffsetX="0"  annoOffsetY="0"  tint="#000000"  isTinted="0"  lineWeight="Normal"  userDefined="1"  percentX="0"  percentY="0" >
                               <gating:dimension gating:min="97.72571100079482" >
                                 <data-type:fcs-dimension data-type:name="APC-A" />
                               </gating:dimension>
                               <gating:dimension gating:min="290.5559079583291" >
                                 <data-type:fcs-dimension data-type:name="mCherry-A" />
                               </gating:dimension>
                             </gating:RectangleGate>
                           </Gate>
                         </Population>
                         <Population name="Q3: APC-A+ , mCherry-A-"  annotation=""  owningGroup="All Samples"  expanded="1"  sortPriority="10"  count="4123" >
                           <Graph smoothing="0"  backColor="#ffffff"  foreColor="#000000"  heatMapStatParameter="FITC-A"  type="Pseudocolor"  fast="1" >
                             <Axis dimension="x"  name="APC-A"  label=""  auto="auto" />
                             <Axis dimension="y"  name="mCherry-A"  label=""  auto="auto" />
                             <GraphSettings level="5%"  smoothingHighResolution="1"  contourHighResolution="1"  histogramSmoothingCount="0"  graphResolution="256"  showOutliers="0"  drawLargeDots="0"  dotsToDraw="8000"  tint="le.chartfill.tinted.40"  lineWeight="le.lineweight.normal"  lineStyle="le.linestyle.solid" />
                             <GraphEnvironment showGrid="0"  showAxes="tnlTNL"  showGates="1"  showFreqOnPlots="1"  showGateNameOnPlots="1"  showMedians="0"  showUncomped="0"  addEventParam="0"  lastYAxisName="" >
                               <TextTraits font="SansSerif"  size="11"  name="Labels"  style="plain"  color="#000000"  background="#00ffffff"  just="left" />
                               <TextTraits font="SansSerif"  size="11"  name="LayoutGates"  style="plain"  color="#000000"  background="#00ffffff"  just="left" />
                               <TextTraits font="SansSerif"  size="9"  name="Numbers"  style="plain"  color="#000000"  background="#00ffffff"  just="left" />
                               <TextTraits font="SansSerif"  size="9"  name="Legend"  style="plain"  color="#000000"  background="#00ffffff"  just="left" />
                               <WindowPosition x="1024"  y="37"  width="663"  height="817"  displayed="1"  panelState="---" />
                             </GraphEnvironment>
                           </Graph>
                           <Gate gating:id="ID1232456705"  gating:parent_id="ID1677515099" >
                             <gating:RectangleGate eventsInside="1"  annoOffsetX="0"  annoOffsetY="0"  tint="#000000"  isTinted="0"  lineWeight="Normal"  userDefined="1"  percentX="0"  percentY="0" >
                               <gating:dimension gating:min="97.72571100079482" >
                                 <data-type:fcs-dimension data-type:name="APC-A" />
                               </gating:dimension>
                               <gating:dimension gating:max="290.5559079583291" >
                                 <data-type:fcs-dimension data-type:name="mCherry-A" />
                               </gating:dimension>
                             </gating:RectangleGate>
                           </Gate>
                         </Population>
                         <Population name="Q4: APC-A- , mCherry-A-"  annotation=""  owningGroup="All Samples"  expanded="1"  sortPriority="10"  count="7496" >
                           <Graph smoothing="0"  backColor="#ffffff"  foreColor="#000000"  heatMapStatParameter="FITC-A"  type="Pseudocolor"  fast="1" >
                             <Axis dimension="x"  name="APC-A"  label=""  auto="auto" />
                             <Axis dimension="y"  name="mCherry-A"  label=""  auto="auto" />
                             <GraphSettings level="5%"  smoothingHighResolution="1"  contourHighResolution="1"  histogramSmoothingCount="0"  graphResolution="256"  showOutliers="0"  drawLargeDots="0"  dotsToDraw="8000"  tint="le.chartfill.tinted.40"  lineWeight="le.lineweight.normal"  lineStyle="le.linestyle.solid" />
                             <GraphEnvironment showGrid="0"  showAxes="tnlTNL"  showGates="1"  showFreqOnPlots="1"  showGateNameOnPlots="1"  showMedians="0"  showUncomped="0"  addEventParam="0"  lastYAxisName="" >
                               <TextTraits font="SansSerif"  size="11"  name="Labels"  style="plain"  color="#000000"  background="#00ffffff"  just="left" />
                               <TextTraits font="SansSerif"  size="11"  name="LayoutGates"  style="plain"  color="#000000"  background="#00ffffff"  just="left" />
                               <TextTraits font="SansSerif"  size="9"  name="Numbers"  style="plain"  color="#000000"  background="#00ffffff"  just="left" />
                               <TextTraits font="SansSerif"  size="9"  name="Legend"  style="plain"  color="#000000"  background="#00ffffff"  just="left" />
                               <WindowPosition x="1024"  y="37"  width="663"  height="817"  displayed="1"  panelState="---" />
                             </GraphEnvironment>
                           </Graph>
                           <Gate gating:id="ID1279718005"  gating:parent_id="ID1677515099" >
                             <gating:RectangleGate eventsInside="1"  annoOffsetX="0"  annoOffsetY="0"  tint="#000000"  isTinted="0"  lineWeight="Normal"  userDefined="1"  percentX="0"  percentY="0" >
                               <gating:dimension gating:max="97.72571100079482" >
                                 <data-type:fcs-dimension data-type:name="APC-A" />
                               </gating:dimension>
                               <gating:dimension gating:max="290.5559079583291" >
                                 <data-type:fcs-dimension data-type:name="mCherry-A" />
                               </gating:dimension>
                             </gating:RectangleGate>
                           </Gate>
                         </Population>
                       </Subpopulations>
                     </Population>
                   </Subpopulations>
                 </Population>
               </Subpopulations>
             </Population>
           </Subpopulations>
         </Population>
       </Subpopulations>
       <Group name="All Samples"  live="1"  role="ws.group.dlog.test"  key=""  synchronized="0"  foreground="#000000"  fontStyle="bold" >
         <Criteria/>
         <SampleRefs>
           <SampleRef sampleID="10" />
           <SampleRef sampleID="9" />
           <SampleRef sampleID="1" />
           <SampleRef sampleID="8" />
           <SampleRef sampleID="3" />
           <SampleRef sampleID="4" />
           <SampleRef sampleID="5" />
           <SampleRef sampleID="6" />
           <SampleRef sampleID="7" />
           <SampleRef sampleID="2" />
         </SampleRefs>
         <Keywords/>
       </Group>
     </GroupNode>
     <GroupNode name="Compensation"  annotation=""  owningGroup="Compensation"  expanded="1"  sortPriority="10"  count="-1" >
       <Graph smoothing="0"  backColor="#ffffff"  foreColor="#000000"  type="Pseudocolor"  fast="1" >
         <Axis dimension="x"  name=""  label=""  auto="auto" />
         <Axis dimension="y"  name=""  label=""  auto="auto" />
         <GraphSettings level="5%"  smoothingHighResolution="1"  contourHighResolution="1"  histogramSmoothingCount="0"  graphResolution="256"  showOutliers="0"  drawLargeDots="0"  dotsToDraw="8000"  tint="le.chartfill.tinted.40"  lineWeight="le.lineweight.normal"  lineStyle="le.linestyle.solid" />
         <GraphEnvironment showGrid="0"  showAxes="tnlTNL"  showGates="1"  showFreqOnPlots="1"  showGateNameOnPlots="1"  showMedians="0"  showUncomped="0"  addEventParam="0"  lastYAxisName="" >
           <TextTraits font="SansSerif"  size="11"  name="Labels"  style="plain"  color="#000000"  background="#00ffffff"  just="left" />
           <TextTraits font="SansSerif"  size="11"  name="LayoutGates"  style="plain"  color="#000000"  background="#00ffffff"  just="left" />
           <TextTraits font="SansSerif"  size="9"  name="Numbers"  style="plain"  color="#000000"  background="#00ffffff"  just="left" />
           <TextTraits font="SansSerif"  size="9"  name="Legend"  style="plain"  color="#000000"  background="#00ffffff"  just="left" />
         </GraphEnvironment>
       </Graph>
       <Group name="Compensation"  live="1"  role="ws.group.dlog.compensation"  key=""  synchronized="0"  foreground="#bc1900"  fontStyle="bold" >
         <Criteria>
           <Criterion connector="And"  keyword="$FIL"  function="Contains"  value="comp" />
           <Criterion connector="Or"  keyword="$FIL"  function="Contains"  value="unstained" />
         </Criteria>
         <Keywords/>
       </Group>
     </GroupNode>
   </Groups>
   <SampleList>
     <Sample>
       <DataSet uri="file:/Users/malviyam/Desktop/20240325scFvCAR-Tcells/20240325CARscFvTCells_CAR-T_002.fcs"  sampleID="1" />
       <Transformations>
         <transforms:linear transforms:minRange="0"  transforms:maxRange="262144"  gain="1" >
           <data-type:parameter data-type:name="FSC-A" />
         </transforms:linear>
         <transforms:linear transforms:minRange="0"  transforms:maxRange="262144"  gain="1" >
           <data-type:parameter data-type:name="FSC-H" />
         </transforms:linear>
         <transforms:linear transforms:minRange="0"  transforms:maxRange="262144"  gain="1" >
           <data-type:parameter data-type:name="FSC-W" />
         </transforms:linear>
         <transforms:linear transforms:minRange="0"  transforms:maxRange="262144"  gain="1" >
           <data-type:parameter data-type:name="SSC-A" />
         </transforms:linear>
         <transforms:linear transforms:minRange="0"  transforms:maxRange="262144"  gain="1" >
           <data-type:parameter data-type:name="SSC-H" />
         </transforms:linear>
         <transforms:linear transforms:minRange="0"  transforms:maxRange="262144"  gain="1" >
           <data-type:parameter data-type:name="SSC-W" />
         </transforms:linear>
         <transforms:biex transforms:length="256"  transforms:maxRange="262144"  transforms:neg="0"  transforms:width="-100"  transforms:pos="4.418539922" >
           <data-type:parameter data-type:name="FITC-A" />
         </transforms:biex>
         <transforms:biex transforms:length="256"  transforms:maxRange="262144"  transforms:neg="0"  transforms:width="-100"  transforms:pos="4.418539922" >
           <data-type:parameter data-type:name="PerCP-A" />
         </transforms:biex>
         <transforms:biex transforms:length="256"  transforms:maxRange="262144"  transforms:neg="0"  transforms:width="-100"  transforms:pos="4.418539922" >
           <data-type:parameter data-type:name="PE-A" />
         </transforms:biex>
         <transforms:biex transforms:length="256"  transforms:maxRange="262144"  transforms:neg="0"  transforms:width="-25.1188643151"  transforms:pos="4.95" >
           <data-type:parameter data-type:name="mCherry-A" />
         </transforms:biex>
         <transforms:biex transforms:length="256"  transforms:maxRange="262144"  transforms:neg="0"  transforms:width="-100"  transforms:pos="4.418539922" >
           <data-type:parameter data-type:name="PE-Cy5-A" />
         </transforms:biex>
         <transforms:biex transforms:length="256"  transforms:maxRange="262144"  transforms:neg="0"  transforms:width="-100"  transforms:pos="4.418539922" >
           <data-type:parameter data-type:name="PE-Cy7-A" />
         </transforms:biex>
         <transforms:biex transforms:length="256"  transforms:maxRange="262144"  transforms:neg="0"  transforms:width="-25.1188643151"  transforms:pos="4.95" >
           <data-type:parameter data-type:name="APC-A" />
         </transforms:biex>
         <transforms:biex transforms:length="256"  transforms:maxRange="262144"  transforms:neg="0"  transforms:width="-100"  transforms:pos="4.418539922" >
           <data-type:parameter data-type:name="Alexa Fluor 700-A" />
         </transforms:biex>
         <transforms:biex transforms:length="256"  transforms:maxRange="262144"  transforms:neg="0"  transforms:width="-100"  transforms:pos="4.418539922" >
           <data-type:parameter data-type:name="APC-Cy7-A" />
         </transforms:biex>
         <transforms:biex transforms:length="256"  transforms:maxRange="262144"  transforms:neg="0"  transforms:width="-100"  transforms:pos="4.418539922" >
           <data-type:parameter data-type:name="BV421-A" />
         </transforms:biex>
         <transforms:biex transforms:length="256"  transforms:maxRange="262144"  transforms:neg="0"  transforms:width="-100"  transforms:pos="4.418539922" >
           <data-type:parameter data-type:name="BV510-A" />
         </transforms:biex>
         <transforms:biex transforms:length="256"  transforms:maxRange="262144"  transforms:neg="0"  transforms:width="-100"  transforms:pos="4.418539922" >
           <data-type:parameter data-type:name="BV605-A" />
         </transforms:biex>
         <transforms:biex transforms:length="256"  transforms:maxRange="262144"  transforms:neg="0"  transforms:width="-100"  transforms:pos="4.418539922" >
           <data-type:parameter data-type:name="BV650-A" />
         </transforms:biex>
         <transforms:biex transforms:length="256"  transforms:maxRange="262144"  transforms:neg="0"  transforms:width="-100"  transforms:pos="4.418539922" >
           <data-type:parameter data-type:name="BV711-A" />
         </transforms:biex>
         <transforms:biex transforms:length="256"  transforms:maxRange="262144"  transforms:neg="0"  transforms:width="-100"  transforms:pos="4.418539922" >
           <data-type:parameter data-type:name="BV786-A" />
         </transforms:biex>
         <transforms:biex transforms:length="256"  transforms:maxRange="262144"  transforms:neg="0"  transforms:width="-100"  transforms:pos="4.418539922" >
           <data-type:parameter data-type:name="BUV 395-A" />
         </transforms:biex>
         <transforms:biex transforms:length="256"  transforms:maxRange="262144"  transforms:neg="0"  transforms:width="-100"  transforms:pos="4.418539922" >
           <data-type:parameter data-type:name="BUV661-A" />
         </transforms:biex>
         <transforms:biex transforms:length="256"  transforms:maxRange="262144"  transforms:neg="0"  transforms:width="-100"  transforms:pos="4.418539922" >
           <data-type:parameter data-type:name="BUV737-A" />
         </transforms:biex>
         <transforms:linear transforms:minRange="0.5237672299"  transforms:maxRange="88"  gain="0.0101505277" >
           <data-type:parameter data-type:name="Time" />
         </transforms:linear>
       </Transformations>
       <Keywords>
         <Keyword name="FJ_FCS_VERSION"  value="3" />
         <Keyword name="$BEGINANALYSIS"  value="0" />
         <Keyword name="$ENDANALYSIS"  value="0" />
         <Keyword name="$BEGINSTEXT"  value="0" />
         <Keyword name="$ENDSTEXT"  value="0" />
         <Keyword name="$BEGINDATA"  value="4716" />
         <Keyword name="$ENDDATA"  value="10004715           " />
         <Keyword name="$FIL"  value="20240325CARscFvTCells_CAR-T_002.fcs" />
         <Keyword name="$SYS"  value="Windows 7 6.1" />
         <Keyword name="$TOT"  value="100000             " />
         <Keyword name="$PAR"  value="25" />
         <Keyword name="$MODE"  value="L" />
         <Keyword name="$BYTEORD"  value="4,3,2,1" />
         <Keyword name="$DATATYPE"  value="F" />
         <Keyword name="$NEXTDATA"  value="0" />
         <Keyword name="CREATOR"  value="BD FACSDiva Software Version 8.0.1" />
         <Keyword name="TUBE NAME"  value="CAR-T" />
         <Keyword name="$SRC"  value="20240325CARscFvTCells" />
         <Keyword name="EXPERIMENT NAME"  value="20240311scFvCAR-Tcells" />
         <Keyword name="GUID"  value="c9f2ab7d-1838-4d97-9d9d-92a9a10308ca" />
         <Keyword name="$DATE"  value="25-MAR-2024" />
         <Keyword name="$BTIM"  value="18:20:23" />
         <Keyword name="$ETIM"  value="18:21:51" />
         <Keyword name="$CYT"  value="LSRFortessa" />
         <Keyword name="SETTINGS"  value="Cytometer" />
         <Keyword name="CYTNUM"  value="H64717700039" />
         <Keyword name="WINDOW EXTENSION"  value="10.00" />
         <Keyword name="EXPORT USER NAME"  value="100008006" />
         <Keyword name="EXPORT TIME"  value="25-MAR-2024-18:41:35" />
         <Keyword name="$OP"  value="100008006" />
         <Keyword name="FSC ASF"  value="0.58" />
         <Keyword name="AUTOBS"  value="TRUE" />
         <Keyword name="$INST"  value=" " />
         <Keyword name="LASER1NAME"  value="Blue" />
         <Keyword name="LASER1DELAY"  value="0.00" />
         <Keyword name="LASER1ASF"  value="0.64" />
         <Keyword name="LASER2NAME"  value="YelGreen" />
         <Keyword name="LASER2DELAY"  value="-73.95" />
         <Keyword name="LASER2ASF"  value="0.55" />
         <Keyword name="LASER3NAME"  value="Red" />
         <Keyword name="LASER3DELAY"  value="-37.31" />
         <Keyword name="LASER3ASF"  value="0.59" />
         <Keyword name="LASER4NAME"  value="Violet" />
         <Keyword name="LASER4DELAY"  value="36.31" />
         <Keyword name="LASER4ASF"  value="0.79" />
         <Keyword name="LASER5NAME"  value="UV" />
         <Keyword name="LASER5DELAY"  value="70.56" />
         <Keyword name="LASER5ASF"  value="0.44" />
         <Keyword name="$TIMESTEP"  value="0.01" />
         <Keyword name="SPILL"  value="18,FITC-A,PerCP-A,PE-A,mCherry-A,PE-Cy5-A,PE-Cy7-A,APC-A,Alexa Fluor 700-A,APC-Cy7-A,BV421-A,BV510-A,BV605-A,BV650-A,BV711-A,BV786-A,BUV 395-A,BUV661-A,BUV737-A,1,0,0,0,0,0,0,0,0,0,0,0,0,0,0,0,0,0,0,1,0,0,0,0,0,0,0,0,0,0,0,0,0,0,0,0,0,0,1,0,0,0,0,0,0,0,0,0,0,0,0,0,0,0,0,0,0,1,0,0,0,0,0,0,0,0,0,0,0,0,0,0,0,0,0,0,1,0,0,0,0,0,0,0,0,0,0,0,0,0,0,0,0,0,0,1,0,0,0,0,0,0,0,0,0,0,0,0,0,0,0,0,0,0,1,0,0,0,0,0,0,0,0,0,0,0,0,0,0,0,0,0,0,1,0,0,0,0,0,0,0,0,0,0,0,0,0,0,0,0,0,0,1,0,0,0,0,0,0,0,0,0,0,0,0,0,0,0,0,0,0,1,0,0,0,0,0,0,0,0,0,0,0,0,0,0,0,0,0,0,1,0,0,0,0,0,0,0,0,0,0,0,0,0,0,0,0,0,0,1,0,0,0,0,0,0,0,0,0,0,0,0,0,0,0,0,0,0,1,0,0,0,0,0,0,0,0,0,0,0,0,0,0,0,0,0,0,1,0,0,0,0,0,0,0,0,0,0,0,0,0,0,0,0,0,0,1,0,0,0,0,0,0,0,0,0,0,0,0,0,0,0,0,0,0,1,0,0,0,0,0,0,0,0,0,0,0,0,0,0,0,0,0,0,1,0,0,0,0,0,0,0,0,0,0,0,0,0,0,0,0,0,0,1" />
         <Keyword name="APPLY COMPENSATION"  value="TRUE" />
         <Keyword name="THRESHOLD"  value="FSC,5000" />
         <Keyword name="$P1N"  value="FSC-A" />
         <Keyword name="$P1R"  value="262144" />
         <Keyword name="$P1B"  value="32" />
         <Keyword name="$P1E"  value="0,0" />
         <Keyword name="$P1V"  value="191" />
         <Keyword name="$P1G"  value="1.0" />
         <Keyword name="P1DISPLAY"  value="LIN" />
         <Keyword name="P1BS"  value="0" />
         <Keyword name="P1MS"  value="0" />
         <Keyword name="$P2N"  value="FSC-H" />
         <Keyword name="$P2R"  value="262144" />
         <Keyword name="$P2B"  value="32" />
         <Keyword name="$P2E"  value="0,0" />
         <Keyword name="$P2V"  value="191" />
         <Keyword name="$P2G"  value="1.0" />
         <Keyword name="P2DISPLAY"  value="LIN" />
         <Keyword name="P2BS"  value="0" />
         <Keyword name="P2MS"  value="0" />
         <Keyword name="$P3N"  value="FSC-W" />
         <Keyword name="$P3R"  value="262144" />
         <Keyword name="$P3B"  value="32" />
         <Keyword name="$P3E"  value="0,0" />
         <Keyword name="$P3V"  value="191" />
         <Keyword name="$P3G"  value="1.0" />
         <Keyword name="P3BS"  value="-1" />
         <Keyword name="P3MS"  value="0" />
         <Keyword name="$P4N"  value="SSC-A" />
         <Keyword name="$P4R"  value="262144" />
         <Keyword name="$P4B"  value="32" />
         <Keyword name="$P4E"  value="0,0" />
         <Keyword name="$P4V"  value="269" />
         <Keyword name="$P4G"  value="1.0" />
         <Keyword name="P4DISPLAY"  value="LIN" />
         <Keyword name="P4BS"  value="0" />
         <Keyword name="P4MS"  value="0" />
         <Keyword name="$P5N"  value="SSC-H" />
         <Keyword name="$P5R"  value="262144" />
         <Keyword name="$P5B"  value="32" />
         <Keyword name="$P5E"  value="0,0" />
         <Keyword name="$P5V"  value="269" />
         <Keyword name="$P5G"  value="1.0" />
         <Keyword name="P5DISPLAY"  value="LIN" />
         <Keyword name="P5BS"  value="0" />
         <Keyword name="P5MS"  value="0" />
         <Keyword name="$P6N"  value="SSC-W" />
         <Keyword name="$P6R"  value="262144" />
         <Keyword name="$P6B"  value="32" />
         <Keyword name="$P6E"  value="0,0" />
         <Keyword name="$P6V"  value="269" />
         <Keyword name="$P6G"  value="1.0" />
         <Keyword name="P6BS"  value="-1" />
         <Keyword name="P6MS"  value="0" />
         <Keyword name="$P7N"  value="FITC-A" />
         <Keyword name="$P7R"  value="262144" />
         <Keyword name="$P7B"  value="32" />
         <Keyword name="$P7E"  value="0,0" />
         <Keyword name="$P7V"  value="500" />
         <Keyword name="$P7G"  value="1.0" />
         <Keyword name="P7DISPLAY"  value="LOG" />
         <Keyword name="P7BS"  value="60" />
         <Keyword name="P7MS"  value="0" />
         <Keyword name="$P8N"  value="PerCP-A" />
         <Keyword name="$P8R"  value="262144" />
         <Keyword name="$P8B"  value="32" />
         <Keyword name="$P8E"  value="0,0" />
         <Keyword name="$P8V"  value="710" />
         <Keyword name="$P8G"  value="1.0" />
         <Keyword name="P8DISPLAY"  value="LOG" />
         <Keyword name="P8BS"  value="117" />
         <Keyword name="P8MS"  value="0" />
         <Keyword name="$P9N"  value="PE-A" />
         <Keyword name="$P9R"  value="262144" />
         <Keyword name="$P9B"  value="32" />
         <Keyword name="$P9E"  value="0,0" />
         <Keyword name="$P9V"  value="507" />
         <Keyword name="$P9G"  value="1.0" />
         <Keyword name="P9DISPLAY"  value="LOG" />
         <Keyword name="P9BS"  value="60" />
         <Keyword name="P9MS"  value="0" />
         <Keyword name="$P10N"  value="mCherry-A" />
         <Keyword name="$P10R"  value="262144" />
         <Keyword name="$P10B"  value="32" />
         <Keyword name="$P10E"  value="0,0" />
         <Keyword name="$P10V"  value="407" />
         <Keyword name="$P10G"  value="1.0" />
         <Keyword name="P10DISPLAY"  value="LOG" />
         <Keyword name="P10BS"  value="45" />
         <Keyword name="P10MS"  value="0" />
         <Keyword name="$P11N"  value="PE-Cy5-A" />
         <Keyword name="$P11R"  value="262144" />
         <Keyword name="$P11B"  value="32" />
         <Keyword name="$P11E"  value="0,0" />
         <Keyword name="$P11V"  value="567" />
         <Keyword name="$P11G"  value="1.0" />
         <Keyword name="P11DISPLAY"  value="LOG" />
         <Keyword name="P11BS"  value="197" />
         <Keyword name="P11MS"  value="0" />
         <Keyword name="$P12N"  value="PE-Cy7-A" />
         <Keyword name="$P12R"  value="262144" />
         <Keyword name="$P12B"  value="32" />
         <Keyword name="$P12E"  value="0,0" />
         <Keyword name="$P12V"  value="525" />
         <Keyword name="$P12G"  value="1.0" />
         <Keyword name="P12DISPLAY"  value="LOG" />
         <Keyword name="P12BS"  value="104" />
         <Keyword name="P12MS"  value="0" />
         <Keyword name="$P13N"  value="APC-A" />
         <Keyword name="$P13R"  value="262144" />
         <Keyword name="$P13B"  value="32" />
         <Keyword name="$P13E"  value="0,0" />
         <Keyword name="$P13V"  value="392" />
         <Keyword name="$P13G"  value="1.0" />
         <Keyword name="P13DISPLAY"  value="LOG" />
         <Keyword name="P13BS"  value="43" />
         <Keyword name="P13MS"  value="0" />
         <Keyword name="$P14N"  value="Alexa Fluor 700-A" />
         <Keyword name="$P14R"  value="262144" />
         <Keyword name="$P14B"  value="32" />
         <Keyword name="$P14E"  value="0,0" />
         <Keyword name="$P14V"  value="491" />
         <Keyword name="$P14G"  value="1.0" />
         <Keyword name="P14DISPLAY"  value="LOG" />
         <Keyword name="P14BS"  value="127" />
         <Keyword name="P14MS"  value="0" />
         <Keyword name="$P15N"  value="APC-Cy7-A" />
         <Keyword name="$P15R"  value="262144" />
         <Keyword name="$P15B"  value="32" />
         <Keyword name="$P15E"  value="0,0" />
         <Keyword name="$P15V"  value="590" />
         <Keyword name="$P15G"  value="1.0" />
         <Keyword name="P15DISPLAY"  value="LOG" />
         <Keyword name="P15BS"  value="144" />
         <Keyword name="P15MS"  value="0" />
         <Keyword name="$P16N"  value="BV421-A" />
         <Keyword name="$P16R"  value="262144" />
         <Keyword name="$P16B"  value="32" />
         <Keyword name="$P16E"  value="0,0" />
         <Keyword name="$P16V"  value="306" />
         <Keyword name="$P16G"  value="1.0" />
         <Keyword name="P16DISPLAY"  value="LOG" />
         <Keyword name="P16BS"  value="61" />
         <Keyword name="P16MS"  value="0" />
         <Keyword name="$P17N"  value="BV510-A" />
         <Keyword name="$P17R"  value="262144" />
         <Keyword name="$P17B"  value="32" />
         <Keyword name="$P17E"  value="0,0" />
         <Keyword name="$P17V"  value="574" />
         <Keyword name="$P17G"  value="1.0" />
         <Keyword name="P17DISPLAY"  value="LOG" />
         <Keyword name="P17BS"  value="238" />
         <Keyword name="P17MS"  value="0" />
         <Keyword name="$P18N"  value="BV605-A" />
         <Keyword name="$P18R"  value="262144" />
         <Keyword name="$P18B"  value="32" />
         <Keyword name="$P18E"  value="0,0" />
         <Keyword name="$P18V"  value="619" />
         <Keyword name="$P18G"  value="1.0" />
         <Keyword name="P18DISPLAY"  value="LOG" />
         <Keyword name="P18BS"  value="1953" />
         <Keyword name="P18MS"  value="0" />
         <Keyword name="$P19N"  value="BV650-A" />
         <Keyword name="$P19R"  value="262144" />
         <Keyword name="$P19B"  value="32" />
         <Keyword name="$P19E"  value="0,0" />
         <Keyword name="$P19V"  value="671" />
         <Keyword name="$P19G"  value="1.0" />
         <Keyword name="P19DISPLAY"  value="LOG" />
         <Keyword name="P19BS"  value="406" />
         <Keyword name="P19MS"  value="0" />
         <Keyword name="$P20N"  value="BV711-A" />
         <Keyword name="$P20R"  value="262144" />
         <Keyword name="$P20B"  value="32" />
         <Keyword name="$P20E"  value="0,0" />
         <Keyword name="$P20V"  value="660" />
         <Keyword name="$P20G"  value="1.0" />
         <Keyword name="P20DISPLAY"  value="LOG" />
         <Keyword name="P20BS"  value="149" />
         <Keyword name="P20MS"  value="0" />
         <Keyword name="$P21N"  value="BV786-A" />
         <Keyword name="$P21R"  value="262144" />
         <Keyword name="$P21B"  value="32" />
         <Keyword name="$P21E"  value="0,0" />
         <Keyword name="$P21V"  value="713" />
         <Keyword name="$P21G"  value="1.0" />
         <Keyword name="P21DISPLAY"  value="LOG" />
         <Keyword name="P21BS"  value="210" />
         <Keyword name="P21MS"  value="0" />
         <Keyword name="$P22N"  value="BUV 395-A" />
         <Keyword name="$P22R"  value="262144" />
         <Keyword name="$P22B"  value="32" />
         <Keyword name="$P22E"  value="0,0" />
         <Keyword name="$P22V"  value="466" />
         <Keyword name="$P22G"  value="1.0" />
         <Keyword name="P22DISPLAY"  value="LOG" />
         <Keyword name="P22BS"  value="36" />
         <Keyword name="P22MS"  value="0" />
         <Keyword name="$P23N"  value="BUV661-A" />
         <Keyword name="$P23R"  value="262144" />
         <Keyword name="$P23B"  value="32" />
         <Keyword name="$P23E"  value="0,0" />
         <Keyword name="$P23V"  value="568" />
         <Keyword name="$P23G"  value="1.0" />
         <Keyword name="P23DISPLAY"  value="LOG" />
         <Keyword name="P23BS"  value="616" />
         <Keyword name="P23MS"  value="0" />
         <Keyword name="$P24N"  value="BUV737-A" />
         <Keyword name="$P24R"  value="262144" />
         <Keyword name="$P24B"  value="32" />
         <Keyword name="$P24E"  value="0,0" />
         <Keyword name="$P24V"  value="548" />
         <Keyword name="$P24G"  value="1.0" />
         <Keyword name="P24DISPLAY"  value="LOG" />
         <Keyword name="P24BS"  value="229" />
         <Keyword name="P24MS"  value="0" />
         <Keyword name="$P25N"  value="Time" />
         <Keyword name="$P25R"  value="262144" />
         <Keyword name="$P25B"  value="32" />
         <Keyword name="$P25E"  value="0,0" />
         <Keyword name="$P25G"  value="0.01" />
         <Keyword name="P25BS"  value="0" />
         <Keyword name="P25MS"  value="0" />
         <Keyword name="CST SETUP STATUS"  value="SUCCESS" />
         <Keyword name="CST BEADS LOT ID"  value="31468" />
         <Keyword name="CYTOMETER CONFIG NAME"  value="FCCF Fortessa 1 5 Laser Corrected" />
         <Keyword name="CYTOMETER CONFIG CREATE DATE"  value="2019-02-20T15:20:42-05:00" />
         <Keyword name="CST SETUP DATE"  value="2024-03-05T09:42:17-05:00" />
         <Keyword name="CST BASELINE DATE"  value="2024-03-01T09:58:36-05:00" />
         <Keyword name="CST BEADS EXPIRED"  value="False" />
         <Keyword name="CST PERFORMANCE EXPIRED"  value="2024-03-06T09:42:17-05:00" />
         <Keyword name="CST REGULATORY STATUS"  value="RUO Performance Check" />
         <Keyword name="$P1S"  value="" />
         <Keyword name="$P2S"  value="" />
         <Keyword name="$P3S"  value="" />
         <Keyword name="$P4S"  value="" />
         <Keyword name="$P5S"  value="" />
         <Keyword name="$P6S"  value="" />
         <Keyword name="$P7S"  value="" />
         <Keyword name="$P8S"  value="" />
         <Keyword name="$P9S"  value="" />
         <Keyword name="$P10S"  value="" />
         <Keyword name="$P11S"  value="" />
         <Keyword name="$P12S"  value="" />
         <Keyword name="$P13S"  value="" />
         <Keyword name="$P14S"  value="" />
         <Keyword name="$P15S"  value="" />
         <Keyword name="$P16S"  value="" />
         <Keyword name="$P17S"  value="" />
         <Keyword name="$P18S"  value="" />
         <Keyword name="$P19S"  value="" />
         <Keyword name="$P20S"  value="" />
         <Keyword name="$P21S"  value="" />
         <Keyword name="$P22S"  value="" />
         <Keyword name="$P23S"  value="" />
         <Keyword name="$P24S"  value="" />
         <Keyword name="$P25S"  value="" />
       </Keywords>
       <SampleNode name="20240325CARscFvTCells_CAR-T_002.fcs"  annotation=""  owningGroup=""  expanded="0"  sortPriority="10"  count="100000"  sampleID="1" >
         <Graph smoothing="0"  backColor="#ffffff"  foreColor="#000000"  heatMapStatParameter="FITC-A"  type="Pseudocolor"  fast="1" >
           <Axis dimension="x"  name="FSC-A"  label=""  auto="auto" />
           <Axis dimension="y"  name="SSC-A"  label=""  auto="auto" />
           <GraphSettings level="5%"  smoothingHighResolution="1"  contourHighResolution="1"  histogramSmoothingCount="0"  graphResolution="256"  showOutliers="0"  drawLargeDots="0"  dotsToDraw="8000"  tint="le.chartfill.tinted.40"  lineWeight="le.lineweight.normal"  lineStyle="le.linestyle.solid" />
           <GraphEnvironment showGrid="0"  showAxes="tnlTNL"  showGates="1"  showFreqOnPlots="1"  showGateNameOnPlots="1"  showMedians="0"  showUncomped="0"  addEventParam="0"  lastYAxisName="" >
             <TextTraits font="SansSerif"  size="11"  name="Labels"  style="plain"  color="#000000"  background="#00ffffff"  just="left" />
             <TextTraits font="SansSerif"  size="11"  name="LayoutGates"  style="plain"  color="#000000"  background="#00ffffff"  just="left" />
             <TextTraits font="SansSerif"  size="9"  name="Numbers"  style="plain"  color="#000000"  background="#00ffffff"  just="left" />
             <TextTraits font="SansSerif"  size="9"  name="Legend"  style="plain"  color="#000000"  background="#00ffffff"  just="left" />
             <WindowPosition x="224"  y="25"  width="663"  height="817"  displayed="0"  panelState="---" />
           </GraphEnvironment>
         </Graph>
         <Subpopulations>
           <Population name="Lymphocytes"  annotation=""  owningGroup=""  expanded="0"  sortPriority="10"  count="22621" >
             <Graph smoothing="0"  backColor="#ffffff"  foreColor="#000000"  heatMapStatParameter="FITC-A"  type="Pseudocolor"  fast="1" >
               <Axis dimension="x"  name="FSC-W"  label=""  auto="auto" />
               <Axis dimension="y"  name="FSC-A"  label=""  auto="auto" />
               <GraphSettings level="5%"  smoothingHighResolution="1"  contourHighResolution="1"  histogramSmoothingCount="0"  graphResolution="256"  showOutliers="0"  drawLargeDots="0"  dotsToDraw="8000"  tint="le.chartfill.tinted.40"  lineWeight="le.lineweight.normal"  lineStyle="le.linestyle.solid" />
               <GraphEnvironment showGrid="0"  showAxes="tnlTNL"  showGates="1"  showFreqOnPlots="1"  showGateNameOnPlots="1"  showMedians="0"  showUncomped="0"  addEventParam="0"  lastYAxisName="" >
                 <TextTraits font="SansSerif"  size="11"  name="Labels"  style="plain"  color="#000000"  background="#00ffffff"  just="left" />
                 <TextTraits font="SansSerif"  size="11"  name="LayoutGates"  style="plain"  color="#000000"  background="#00ffffff"  just="left" />
                 <TextTraits font="SansSerif"  size="9"  name="Numbers"  style="plain"  color="#000000"  background="#00ffffff"  just="left" />
                 <TextTraits font="SansSerif"  size="9"  name="Legend"  style="plain"  color="#000000"  background="#00ffffff"  just="left" />
                 <WindowPosition x="448"  y="538"  width="663"  height="817"  displayed="0"  panelState="---" />
               </GraphEnvironment>
             </Graph>
             <Gate gating:id="ID1524351339" >
               <gating:PolygonGate eventsInside="1"  annoOffsetX="131"  annoOffsetY="-305"  tint="#000000"  isTinted="0"  lineWeight="Normal"  userDefined="1"  quadId="-1"  gateResolution="256" >
                 <gating:dimension>
                   <data-type:fcs-dimension data-type:name="FSC-A" />
                 </gating:dimension>
                 <gating:dimension>
                   <data-type:fcs-dimension data-type:name="SSC-A" />
                 </gating:dimension>
                 <gating:vertex>
                   <gating:coordinate data-type:value="115900.4781783681" />
                   <gating:coordinate data-type:value="124030.9421487603" />
                 </gating:vertex>
                 <gating:vertex>
                   <gating:coordinate data-type:value="99982.8159392789" />
                   <gating:coordinate data-type:value="79076.4958677686" />
                 </gating:vertex>
                 <gating:vertex>
                   <gating:coordinate data-type:value="109931.3548387097" />
                   <gating:coordinate data-type:value="53078.7438016529" />
                 </gating:vertex>
                 <gating:vertex>
                   <gating:coordinate data-type:value="143756.3870967742" />
                   <gating:coordinate data-type:value="36288.5289256198" />
                 </gating:vertex>
                 <gating:vertex>
                   <gating:coordinate data-type:value="197478.4971537002" />
                   <gating:coordinate data-type:value="57953.3223140496" />
                 </gating:vertex>
                 <gating:vertex>
                   <gating:coordinate data-type:value="239759.7874762808" />
                   <gating:coordinate data-type:value="120781.2231404959" />
                 </gating:vertex>
                 <gating:vertex>
                   <gating:coordinate data-type:value="206929.6091081594" />
                   <gating:coordinate data-type:value="204190.6776859504" />
                 </gating:vertex>
                 <gating:vertex>
                   <gating:coordinate data-type:value="142264.1062618596" />
                   <gating:coordinate data-type:value="149487.0743801653" />
                 </gating:vertex>
               </gating:PolygonGate>
             </Gate>
             <Subpopulations>
               <Population name="Single Cells"  annotation=""  owningGroup="All Samples"  expanded="0"  sortPriority="10"  count="21463" >
                 <Graph smoothing="0"  backColor="#ffffff"  foreColor="#000000"  heatMapStatParameter="FITC-A"  type="Pseudocolor"  fast="1" >
                   <Axis dimension="x"  name="SSC-W"  label=""  auto="auto" />
                   <Axis dimension="y"  name="SSC-A"  label=""  auto="auto" />
                   <GraphSettings level="5%"  smoothingHighResolution="1"  contourHighResolution="1"  histogramSmoothingCount="0"  graphResolution="256"  showOutliers="0"  drawLargeDots="0"  dotsToDraw="8000"  tint="le.chartfill.tinted.40"  lineWeight="le.lineweight.normal"  lineStyle="le.linestyle.solid" />
                   <GraphEnvironment showGrid="0"  showAxes="tnlTNL"  showGates="1"  showFreqOnPlots="1"  showGateNameOnPlots="1"  showMedians="0"  showUncomped="0"  addEventParam="0"  lastYAxisName="" >
                     <TextTraits font="SansSerif"  size="11"  name="Labels"  style="plain"  color="#000000"  background="#00ffffff"  just="left" />
                     <TextTraits font="SansSerif"  size="11"  name="LayoutGates"  style="plain"  color="#000000"  background="#00ffffff"  just="left" />
                     <TextTraits font="SansSerif"  size="9"  name="Numbers"  style="plain"  color="#000000"  background="#00ffffff"  just="left" />
                     <TextTraits font="SansSerif"  size="9"  name="Legend"  style="plain"  color="#000000"  background="#00ffffff"  just="left" />
                     <WindowPosition x="72"  y="538"  width="663"  height="817"  displayed="0"  panelState="---" />
                   </GraphEnvironment>
                 </Graph>
                 <Gate gating:id="ID1713286632"  gating:parent_id="ID1524351339" >
                   <gating:PolygonGate eventsInside="1"  annoOffsetX="173"  annoOffsetY="-162"  tint="#000000"  isTinted="0"  lineWeight="Normal"  userDefined="1"  quadId="-1"  gateResolution="256" >
                     <gating:dimension>
                       <data-type:fcs-dimension data-type:name="FSC-W" />
                     </gating:dimension>
                     <gating:dimension>
                       <data-type:fcs-dimension data-type:name="FSC-A" />
                     </gating:dimension>
                     <gating:vertex>
                       <gating:coordinate data-type:value="93018.8387096774" />
                       <gating:coordinate data-type:value="219897.652892562" />
                     </gating:vertex>
                     <gating:vertex>
                       <gating:coordinate data-type:value="71132.0531309298" />
                       <gating:coordinate data-type:value="58494.9421487603" />
                     </gating:vertex>
                     <gating:vertex>
                       <gating:coordinate data-type:value="111423.6356736243" />
                       <gating:coordinate data-type:value="53620.3636363636" />
                     </gating:vertex>
                     <gating:vertex>
                       <gating:coordinate data-type:value="124854.1631878558" />
                       <gating:coordinate data-type:value="220439.2727272727" />
                     </gating:vertex>
                   </gating:PolygonGate>
                 </Gate>
                 <Subpopulations>
                   <Population name="Single Cells"  annotation=""  owningGroup=""  expanded="0"  sortPriority="10"  count="20279" >
                     <Graph smoothing="0"  backColor="#ffffff"  foreColor="#000000"  heatMapStatParameter="FITC-A"  type="Pseudocolor"  fast="1" >
                       <Axis dimension="x"  name="BV421-A"  label=""  auto="auto" />
                       <Axis dimension="y"  name="SSC-A"  label=""  auto="auto" />
                       <GraphSettings level="5%"  smoothingHighResolution="1"  contourHighResolution="1"  histogramSmoothingCount="0"  graphResolution="256"  showOutliers="0"  drawLargeDots="0"  dotsToDraw="8000"  tint="le.chartfill.tinted.40"  lineWeight="le.lineweight.normal"  lineStyle="le.linestyle.solid" />
                       <GraphEnvironment showGrid="0"  showAxes="tnlTNL"  showGates="1"  showFreqOnPlots="1"  showGateNameOnPlots="1"  showMedians="0"  showUncomped="0"  addEventParam="0"  lastYAxisName="" >
                         <TextTraits font="SansSerif"  size="11"  name="Labels"  style="plain"  color="#000000"  background="#00ffffff"  just="left" />
                         <TextTraits font="SansSerif"  size="11"  name="LayoutGates"  style="plain"  color="#000000"  background="#00ffffff"  just="left" />
                         <TextTraits font="SansSerif"  size="9"  name="Numbers"  style="plain"  color="#000000"  background="#00ffffff"  just="left" />
                         <TextTraits font="SansSerif"  size="9"  name="Legend"  style="plain"  color="#000000"  background="#00ffffff"  just="left" />
                         <WindowPosition x="465"  y="537"  width="663"  height="817"  displayed="0"  panelState="---" />
                       </GraphEnvironment>
                     </Graph>
                     <Gate gating:id="ID486354031"  gating:parent_id="ID1713286632" >
                       <gating:PolygonGate eventsInside="1"  annoOffsetX="203"  annoOffsetY="-239"  tint="#000000"  isTinted="0"  lineWeight="Normal"  userDefined="1"  quadId="-1"  gateResolution="256" >
                         <gating:dimension>
                           <data-type:fcs-dimension data-type:name="SSC-W" />
                         </gating:dimension>
                         <gating:dimension>
                           <data-type:fcs-dimension data-type:name="SSC-A" />
                         </gating:dimension>
                         <gating:vertex>
                           <gating:coordinate data-type:value="76106.3225806452" />
                           <gating:coordinate data-type:value="166818.9090909091" />
                         </gating:vertex>
                         <gating:vertex>
                           <gating:coordinate data-type:value="70634.6261859583" />
                           <gating:coordinate data-type:value="41704.7272727273" />
                         </gating:vertex>
                         <gating:vertex>
                           <gating:coordinate data-type:value="85557.4345351044" />
                           <gating:coordinate data-type:value="47120.9256198347" />
                         </gating:vertex>
                         <gating:vertex>
                           <gating:coordinate data-type:value="97993.1081593928" />
                           <gating:coordinate data-type:value="179276.1652892562" />
                         </gating:vertex>
                       </gating:PolygonGate>
                     </Gate>
                     <Subpopulations>
                       <Population name="Live cells"  annotation=""  owningGroup=""  expanded="0"  sortPriority="10"  count="19421" >
                         <Graph smoothing="0"  backColor="#ffffff"  foreColor="#000000"  heatMapStatParameter="FITC-A"  type="Pseudocolor"  fast="1" >
                           <Axis dimension="x"  name="APC-A"  label=""  auto="auto" />
                           <Axis dimension="y"  name="mCherry-A"  label=""  auto="auto" />
                           <GraphSettings level="5%"  smoothingHighResolution="1"  contourHighResolution="1"  histogramSmoothingCount="0"  graphResolution="256"  showOutliers="0"  drawLargeDots="0"  dotsToDraw="8000"  tint="le.chartfill.tinted.40"  lineWeight="le.lineweight.normal"  lineStyle="le.linestyle.solid" />
                           <GraphEnvironment showGrid="0"  showAxes="tnlTNL"  showGates="1"  showFreqOnPlots="1"  showGateNameOnPlots="1"  showMedians="0"  showUncomped="0"  addEventParam="0"  lastYAxisName="" >
                             <TextTraits font="SansSerif"  size="11"  name="Labels"  style="plain"  color="#000000"  background="#00ffffff"  just="left" />
                             <TextTraits font="SansSerif"  size="11"  name="LayoutGates"  style="plain"  color="#000000"  background="#00ffffff"  just="left" />
                             <TextTraits font="SansSerif"  size="9"  name="Numbers"  style="plain"  color="#000000"  background="#00ffffff"  just="left" />
                             <TextTraits font="SansSerif"  size="9"  name="Legend"  style="plain"  color="#000000"  background="#00ffffff"  just="left" />
                             <WindowPosition x="1024"  y="37"  width="1102"  height="955"  displayed="1"  panelState="---" />
                           </GraphEnvironment>
                         </Graph>
                         <Gate gating:id="ID1509927220"  gating:parent_id="ID486354031" >
                           <gating:RectangleGate eventsInside="1"  annoOffsetX="286"  annoOffsetY="-242"  tint="#000000"  isTinted="0"  lineWeight="Normal"  userDefined="1"  percentX="0"  percentY="0" >
                             <gating:dimension gating:min="-190.6293787812141"  gating:max="427.2623279927584" >
                               <data-type:fcs-dimension data-type:name="BV421-A" />
                             </gating:dimension>
                             <gating:dimension gating:min="42246.347107438014"  gating:max="173859.96694214875" >
                               <data-type:fcs-dimension data-type:name="SSC-A" />
                             </gating:dimension>
                           </gating:RectangleGate>
                         </Gate>
                         <Subpopulations>
                           <Population name="Q1: APC-A- , mCherry-A+"  annotation=""  owningGroup=""  expanded="0"  sortPriority="10"  count="3" >
                             <Graph smoothing="0"  backColor="#ffffff"  foreColor="#000000"  heatMapStatParameter="FITC-A"  type="Pseudocolor"  fast="1" >
                               <Axis dimension="x"  name="APC-A"  label=""  auto="auto" />
                               <Axis dimension="y"  name="mCherry-A"  label=""  auto="auto" />
                               <GraphSettings level="5%"  smoothingHighResolution="1"  contourHighResolution="1"  histogramSmoothingCount="0"  graphResolution="256"  showOutliers="0"  drawLargeDots="0"  dotsToDraw="8000"  tint="le.chartfill.tinted.40"  lineWeight="le.lineweight.normal"  lineStyle="le.linestyle.solid" />
                               <GraphEnvironment showGrid="0"  showAxes="tnlTNL"  showGates="1"  showFreqOnPlots="1"  showGateNameOnPlots="1"  showMedians="0"  showUncomped="0"  addEventParam="0"  lastYAxisName="" >
                                 <TextTraits font="SansSerif"  size="11"  name="Labels"  style="plain"  color="#000000"  background="#00ffffff"  just="left" />
                                 <TextTraits font="SansSerif"  size="11"  name="LayoutGates"  style="plain"  color="#000000"  background="#00ffffff"  just="left" />
                                 <TextTraits font="SansSerif"  size="9"  name="Numbers"  style="plain"  color="#000000"  background="#00ffffff"  just="left" />
                                 <TextTraits font="SansSerif"  size="9"  name="Legend"  style="plain"  color="#000000"  background="#00ffffff"  just="left" />
                                 <WindowPosition x="1024"  y="37"  width="663"  height="817"  displayed="1"  panelState="---" />
                               </GraphEnvironment>
                             </Graph>
                             <Gate gating:id="ID493568824"  gating:parent_id="ID1509927220" >
                               <gating:RectangleGate eventsInside="1"  annoOffsetX="0"  annoOffsetY="0"  tint="#000000"  isTinted="0"  lineWeight="Normal"  userDefined="1"  percentX="0"  percentY="0" >
                                 <gating:dimension gating:max="99.26876472430394" >
                                   <data-type:fcs-dimension data-type:name="APC-A" />
                                 </gating:dimension>
                                 <gating:dimension gating:min="200.1152106161007" >
                                   <data-type:fcs-dimension data-type:name="mCherry-A" />
                                 </gating:dimension>
                               </gating:RectangleGate>
                             </Gate>
                           </Population>
                           <Population name="Q2: APC-A+ , mCherry-A+"  annotation=""  owningGroup=""  expanded="0"  sortPriority="10"  count="21" >
                             <Graph smoothing="0"  backColor="#ffffff"  foreColor="#000000"  heatMapStatParameter="FITC-A"  type="Pseudocolor"  fast="1" >
                               <Axis dimension="x"  name="APC-A"  label=""  auto="auto" />
                               <Axis dimension="y"  name="mCherry-A"  label=""  auto="auto" />
                               <GraphSettings level="5%"  smoothingHighResolution="1"  contourHighResolution="1"  histogramSmoothingCount="0"  graphResolution="256"  showOutliers="0"  drawLargeDots="0"  dotsToDraw="8000"  tint="le.chartfill.tinted.40"  lineWeight="le.lineweight.normal"  lineStyle="le.linestyle.solid" />
                               <GraphEnvironment showGrid="0"  showAxes="tnlTNL"  showGates="1"  showFreqOnPlots="1"  showGateNameOnPlots="1"  showMedians="0"  showUncomped="0"  addEventParam="0"  lastYAxisName="" >
                                 <TextTraits font="SansSerif"  size="11"  name="Labels"  style="plain"  color="#000000"  background="#00ffffff"  just="left" />
                                 <TextTraits font="SansSerif"  size="11"  name="LayoutGates"  style="plain"  color="#000000"  background="#00ffffff"  just="left" />
                                 <TextTraits font="SansSerif"  size="9"  name="Numbers"  style="plain"  color="#000000"  background="#00ffffff"  just="left" />
                                 <TextTraits font="SansSerif"  size="9"  name="Legend"  style="plain"  color="#000000"  background="#00ffffff"  just="left" />
                                 <WindowPosition x="1024"  y="37"  width="663"  height="817"  displayed="1"  panelState="---" />
                               </GraphEnvironment>
                             </Graph>
                             <Gate gating:id="ID1977908589"  gating:parent_id="ID1509927220" >
                               <gating:RectangleGate eventsInside="1"  annoOffsetX="0"  annoOffsetY="0"  tint="#000000"  isTinted="0"  lineWeight="Normal"  userDefined="1"  percentX="0"  percentY="0" >
                                 <gating:dimension gating:min="99.26876472430394" >
                                   <data-type:fcs-dimension data-type:name="APC-A" />
                                 </gating:dimension>
                                 <gating:dimension gating:min="200.1152106161007" >
                                   <data-type:fcs-dimension data-type:name="mCherry-A" />
                                 </gating:dimension>
                               </gating:RectangleGate>
                             </Gate>
                           </Population>
                           <Population name="Q3: APC-A+ , mCherry-A-"  annotation=""  owningGroup=""  expanded="0"  sortPriority="10"  count="6206" >
                             <Graph smoothing="0"  backColor="#ffffff"  foreColor="#000000"  heatMapStatParameter="FITC-A"  type="Pseudocolor"  fast="1" >
                               <Axis dimension="x"  name="APC-A"  label=""  auto="auto" />
                               <Axis dimension="y"  name="mCherry-A"  label=""  auto="auto" />
                               <GraphSettings level="5%"  smoothingHighResolution="1"  contourHighResolution="1"  histogramSmoothingCount="0"  graphResolution="256"  showOutliers="0"  drawLargeDots="0"  dotsToDraw="8000"  tint="le.chartfill.tinted.40"  lineWeight="le.lineweight.normal"  lineStyle="le.linestyle.solid" />
                               <GraphEnvironment showGrid="0"  showAxes="tnlTNL"  showGates="1"  showFreqOnPlots="1"  showGateNameOnPlots="1"  showMedians="0"  showUncomped="0"  addEventParam="0"  lastYAxisName="" >
                                 <TextTraits font="SansSerif"  size="11"  name="Labels"  style="plain"  color="#000000"  background="#00ffffff"  just="left" />
                                 <TextTraits font="SansSerif"  size="11"  name="LayoutGates"  style="plain"  color="#000000"  background="#00ffffff"  just="left" />
                                 <TextTraits font="SansSerif"  size="9"  name="Numbers"  style="plain"  color="#000000"  background="#00ffffff"  just="left" />
                                 <TextTraits font="SansSerif"  size="9"  name="Legend"  style="plain"  color="#000000"  background="#00ffffff"  just="left" />
                                 <WindowPosition x="1024"  y="37"  width="663"  height="817"  displayed="1"  panelState="---" />
                               </GraphEnvironment>
                             </Graph>
                             <Gate gating:id="ID702829920"  gating:parent_id="ID1509927220" >
                               <gating:RectangleGate eventsInside="1"  annoOffsetX="0"  annoOffsetY="0"  tint="#000000"  isTinted="0"  lineWeight="Normal"  userDefined="1"  percentX="0"  percentY="0" >
                                 <gating:dimension gating:min="99.26876472430394" >
                                   <data-type:fcs-dimension data-type:name="APC-A" />
                                 </gating:dimension>
                                 <gating:dimension gating:max="200.1152106161007" >
                                   <data-type:fcs-dimension data-type:name="mCherry-A" />
                                 </gating:dimension>
                               </gating:RectangleGate>
                             </Gate>
                           </Population>
                           <Population name="Q4: APC-A- , mCherry-A-"  annotation=""  owningGroup=""  expanded="0"  sortPriority="10"  count="13191" >
                             <Graph smoothing="0"  backColor="#ffffff"  foreColor="#000000"  heatMapStatParameter="FITC-A"  type="Pseudocolor"  fast="1" >
                               <Axis dimension="x"  name="APC-A"  label=""  auto="auto" />
                               <Axis dimension="y"  name="mCherry-A"  label=""  auto="auto" />
                               <GraphSettings level="5%"  smoothingHighResolution="1"  contourHighResolution="1"  histogramSmoothingCount="0"  graphResolution="256"  showOutliers="0"  drawLargeDots="0"  dotsToDraw="8000"  tint="le.chartfill.tinted.40"  lineWeight="le.lineweight.normal"  lineStyle="le.linestyle.solid" />
                               <GraphEnvironment showGrid="0"  showAxes="tnlTNL"  showGates="1"  showFreqOnPlots="1"  showGateNameOnPlots="1"  showMedians="0"  showUncomped="0"  addEventParam="0"  lastYAxisName="" >
                                 <TextTraits font="SansSerif"  size="11"  name="Labels"  style="plain"  color="#000000"  background="#00ffffff"  just="left" />
                                 <TextTraits font="SansSerif"  size="11"  name="LayoutGates"  style="plain"  color="#000000"  background="#00ffffff"  just="left" />
                                 <TextTraits font="SansSerif"  size="9"  name="Numbers"  style="plain"  color="#000000"  background="#00ffffff"  just="left" />
                                 <TextTraits font="SansSerif"  size="9"  name="Legend"  style="plain"  color="#000000"  background="#00ffffff"  just="left" />
                                 <WindowPosition x="1024"  y="37"  width="663"  height="817"  displayed="1"  panelState="---" />
                               </GraphEnvironment>
                             </Graph>
                             <Gate gating:id="ID1679320316"  gating:parent_id="ID1509927220" >
                               <gating:RectangleGate eventsInside="1"  annoOffsetX="0"  annoOffsetY="0"  tint="#000000"  isTinted="0"  lineWeight="Normal"  userDefined="1"  percentX="0"  percentY="0" >
                                 <gating:dimension gating:max="99.26876472430394" >
                                   <data-type:fcs-dimension data-type:name="APC-A" />
                                 </gating:dimension>
                                 <gating:dimension gating:max="200.1152106161007" >
                                   <data-type:fcs-dimension data-type:name="mCherry-A" />
                                 </gating:dimension>
                               </gating:RectangleGate>
                             </Gate>
                           </Population>
                         </Subpopulations>
                       </Population>
                     </Subpopulations>
                   </Population>
                 </Subpopulations>
               </Population>
             </Subpopulations>
           </Population>
         </Subpopulations>
       </SampleNode>
     </Sample>
     <Sample>
       <DataSet uri="file:/Users/malviyam/Desktop/20240325scFvCAR-Tcells/20240325CARscFvTCells_scFv-IL2-T_003.fcs"  sampleID="2" />
       <Transformations>
         <transforms:linear transforms:minRange="0"  transforms:maxRange="262144"  gain="1" >
           <data-type:parameter data-type:name="FSC-A" />
         </transforms:linear>
         <transforms:linear transforms:minRange="0"  transforms:maxRange="262144"  gain="1" >
           <data-type:parameter data-type:name="FSC-H" />
         </transforms:linear>
         <transforms:linear transforms:minRange="0"  transforms:maxRange="262144"  gain="1" >
           <data-type:parameter data-type:name="FSC-W" />
         </transforms:linear>
         <transforms:linear transforms:minRange="0"  transforms:maxRange="262144"  gain="1" >
           <data-type:parameter data-type:name="SSC-A" />
         </transforms:linear>
         <transforms:linear transforms:minRange="0"  transforms:maxRange="262144"  gain="1" >
           <data-type:parameter data-type:name="SSC-H" />
         </transforms:linear>
         <transforms:linear transforms:minRange="0"  transforms:maxRange="262144"  gain="1" >
           <data-type:parameter data-type:name="SSC-W" />
         </transforms:linear>
         <transforms:biex transforms:length="256"  transforms:maxRange="262144"  transforms:neg="0"  transforms:width="-100"  transforms:pos="4.418539922" >
           <data-type:parameter data-type:name="FITC-A" />
         </transforms:biex>
         <transforms:biex transforms:length="256"  transforms:maxRange="262144"  transforms:neg="0"  transforms:width="-100"  transforms:pos="4.418539922" >
           <data-type:parameter data-type:name="PerCP-A" />
         </transforms:biex>
         <transforms:biex transforms:length="256"  transforms:maxRange="262144"  transforms:neg="0"  transforms:width="-100"  transforms:pos="4.418539922" >
           <data-type:parameter data-type:name="PE-A" />
         </transforms:biex>
         <transforms:biex transforms:length="256"  transforms:maxRange="262144"  transforms:neg="0"  transforms:width="-25.1188643151"  transforms:pos="4.95" >
           <data-type:parameter data-type:name="mCherry-A" />
         </transforms:biex>
         <transforms:biex transforms:length="256"  transforms:maxRange="262144"  transforms:neg="0"  transforms:width="-100"  transforms:pos="4.418539922" >
           <data-type:parameter data-type:name="PE-Cy5-A" />
         </transforms:biex>
         <transforms:biex transforms:length="256"  transforms:maxRange="262144"  transforms:neg="0"  transforms:width="-100"  transforms:pos="4.418539922" >
           <data-type:parameter data-type:name="PE-Cy7-A" />
         </transforms:biex>
         <transforms:biex transforms:length="256"  transforms:maxRange="262144"  transforms:neg="0"  transforms:width="-25.1188643151"  transforms:pos="4.95" >
           <data-type:parameter data-type:name="APC-A" />
         </transforms:biex>
         <transforms:biex transforms:length="256"  transforms:maxRange="262144"  transforms:neg="0"  transforms:width="-100"  transforms:pos="4.418539922" >
           <data-type:parameter data-type:name="Alexa Fluor 700-A" />
         </transforms:biex>
         <transforms:biex transforms:length="256"  transforms:maxRange="262144"  transforms:neg="0"  transforms:width="-100"  transforms:pos="4.418539922" >
           <data-type:parameter data-type:name="APC-Cy7-A" />
         </transforms:biex>
         <transforms:biex transforms:length="256"  transforms:maxRange="262144"  transforms:neg="0"  transforms:width="-100"  transforms:pos="4.418539922" >
           <data-type:parameter data-type:name="BV421-A" />
         </transforms:biex>
         <transforms:biex transforms:length="256"  transforms:maxRange="262144"  transforms:neg="0"  transforms:width="-100"  transforms:pos="4.418539922" >
           <data-type:parameter data-type:name="BV510-A" />
         </transforms:biex>
         <transforms:biex transforms:length="256"  transforms:maxRange="262144"  transforms:neg="0"  transforms:width="-100"  transforms:pos="4.418539922" >
           <data-type:parameter data-type:name="BV605-A" />
         </transforms:biex>
         <transforms:biex transforms:length="256"  transforms:maxRange="262144"  transforms:neg="0"  transforms:width="-100"  transforms:pos="4.418539922" >
           <data-type:parameter data-type:name="BV650-A" />
         </transforms:biex>
         <transforms:biex transforms:length="256"  transforms:maxRange="262144"  transforms:neg="0"  transforms:width="-100"  transforms:pos="4.418539922" >
           <data-type:parameter data-type:name="BV711-A" />
         </transforms:biex>
         <transforms:biex transforms:length="256"  transforms:maxRange="262144"  transforms:neg="0"  transforms:width="-100"  transforms:pos="4.418539922" >
           <data-type:parameter data-type:name="BV786-A" />
         </transforms:biex>
         <transforms:biex transforms:length="256"  transforms:maxRange="262144"  transforms:neg="0"  transforms:width="-100"  transforms:pos="4.418539922" >
           <data-type:parameter data-type:name="BUV 395-A" />
         </transforms:biex>
         <transforms:biex transforms:length="256"  transforms:maxRange="262144"  transforms:neg="0"  transforms:width="-100"  transforms:pos="4.418539922" >
           <data-type:parameter data-type:name="BUV661-A" />
         </transforms:biex>
         <transforms:biex transforms:length="256"  transforms:maxRange="262144"  transforms:neg="0"  transforms:width="-100"  transforms:pos="4.418539922" >
           <data-type:parameter data-type:name="BUV737-A" />
         </transforms:biex>
         <transforms:linear transforms:minRange="0.5210506021"  transforms:maxRange="115"  gain="0.0100783482" >
           <data-type:parameter data-type:name="Time" />
         </transforms:linear>
       </Transformations>
       <Keywords>
         <Keyword name="FJ_FCS_VERSION"  value="3" />
         <Keyword name="$BEGINANALYSIS"  value="0" />
         <Keyword name="$ENDANALYSIS"  value="0" />
         <Keyword name="$BEGINSTEXT"  value="0" />
         <Keyword name="$ENDSTEXT"  value="0" />
         <Keyword name="$BEGINDATA"  value="4724" />
         <Keyword name="$ENDDATA"  value="10004723           " />
         <Keyword name="$FIL"  value="20240325CARscFvTCells_scFv-IL2-T_003.fcs" />
         <Keyword name="$SYS"  value="Windows 7 6.1" />
         <Keyword name="$TOT"  value="100000             " />
         <Keyword name="$PAR"  value="25" />
         <Keyword name="$MODE"  value="L" />
         <Keyword name="$BYTEORD"  value="4,3,2,1" />
         <Keyword name="$DATATYPE"  value="F" />
         <Keyword name="$NEXTDATA"  value="0" />
         <Keyword name="CREATOR"  value="BD FACSDiva Software Version 8.0.1" />
         <Keyword name="TUBE NAME"  value="scFv-IL2-T" />
         <Keyword name="$SRC"  value="20240325CARscFvTCells" />
         <Keyword name="EXPERIMENT NAME"  value="20240311scFvCAR-Tcells" />
         <Keyword name="GUID"  value="a2dffa4d-2561-4564-95fc-2a6139c4fca8" />
         <Keyword name="$DATE"  value="25-MAR-2024" />
         <Keyword name="$BTIM"  value="18:22:31" />
         <Keyword name="$ETIM"  value="18:24:26" />
         <Keyword name="$CYT"  value="LSRFortessa" />
         <Keyword name="SETTINGS"  value="Cytometer" />
         <Keyword name="CYTNUM"  value="H64717700039" />
         <Keyword name="WINDOW EXTENSION"  value="10.00" />
         <Keyword name="EXPORT USER NAME"  value="100008006" />
         <Keyword name="EXPORT TIME"  value="25-MAR-2024-18:41:36" />
         <Keyword name="$OP"  value="100008006" />
         <Keyword name="FSC ASF"  value="0.58" />
         <Keyword name="AUTOBS"  value="TRUE" />
         <Keyword name="$INST"  value=" " />
         <Keyword name="LASER1NAME"  value="Blue" />
         <Keyword name="LASER1DELAY"  value="0.00" />
         <Keyword name="LASER1ASF"  value="0.64" />
         <Keyword name="LASER2NAME"  value="YelGreen" />
         <Keyword name="LASER2DELAY"  value="-73.95" />
         <Keyword name="LASER2ASF"  value="0.55" />
         <Keyword name="LASER3NAME"  value="Red" />
         <Keyword name="LASER3DELAY"  value="-37.31" />
         <Keyword name="LASER3ASF"  value="0.59" />
         <Keyword name="LASER4NAME"  value="Violet" />
         <Keyword name="LASER4DELAY"  value="36.31" />
         <Keyword name="LASER4ASF"  value="0.79" />
         <Keyword name="LASER5NAME"  value="UV" />
         <Keyword name="LASER5DELAY"  value="70.56" />
         <Keyword name="LASER5ASF"  value="0.44" />
         <Keyword name="$TIMESTEP"  value="0.01" />
         <Keyword name="SPILL"  value="18,FITC-A,PerCP-A,PE-A,mCherry-A,PE-Cy5-A,PE-Cy7-A,APC-A,Alexa Fluor 700-A,APC-Cy7-A,BV421-A,BV510-A,BV605-A,BV650-A,BV711-A,BV786-A,BUV 395-A,BUV661-A,BUV737-A,1,0,0,0,0,0,0,0,0,0,0,0,0,0,0,0,0,0,0,1,0,0,0,0,0,0,0,0,0,0,0,0,0,0,0,0,0,0,1,0,0,0,0,0,0,0,0,0,0,0,0,0,0,0,0,0,0,1,0,0,0,0,0,0,0,0,0,0,0,0,0,0,0,0,0,0,1,0,0,0,0,0,0,0,0,0,0,0,0,0,0,0,0,0,0,1,0,0,0,0,0,0,0,0,0,0,0,0,0,0,0,0,0,0,1,0,0,0,0,0,0,0,0,0,0,0,0,0,0,0,0,0,0,1,0,0,0,0,0,0,0,0,0,0,0,0,0,0,0,0,0,0,1,0,0,0,0,0,0,0,0,0,0,0,0,0,0,0,0,0,0,1,0,0,0,0,0,0,0,0,0,0,0,0,0,0,0,0,0,0,1,0,0,0,0,0,0,0,0,0,0,0,0,0,0,0,0,0,0,1,0,0,0,0,0,0,0,0,0,0,0,0,0,0,0,0,0,0,1,0,0,0,0,0,0,0,0,0,0,0,0,0,0,0,0,0,0,1,0,0,0,0,0,0,0,0,0,0,0,0,0,0,0,0,0,0,1,0,0,0,0,0,0,0,0,0,0,0,0,0,0,0,0,0,0,1,0,0,0,0,0,0,0,0,0,0,0,0,0,0,0,0,0,0,1,0,0,0,0,0,0,0,0,0,0,0,0,0,0,0,0,0,0,1" />
         <Keyword name="APPLY COMPENSATION"  value="TRUE" />
         <Keyword name="THRESHOLD"  value="FSC,5000" />
         <Keyword name="$P1N"  value="FSC-A" />
         <Keyword name="$P1R"  value="262144" />
         <Keyword name="$P1B"  value="32" />
         <Keyword name="$P1E"  value="0,0" />
         <Keyword name="$P1V"  value="191" />
         <Keyword name="$P1G"  value="1.0" />
         <Keyword name="P1DISPLAY"  value="LIN" />
         <Keyword name="P1BS"  value="0" />
         <Keyword name="P1MS"  value="0" />
         <Keyword name="$P2N"  value="FSC-H" />
         <Keyword name="$P2R"  value="262144" />
         <Keyword name="$P2B"  value="32" />
         <Keyword name="$P2E"  value="0,0" />
         <Keyword name="$P2V"  value="191" />
         <Keyword name="$P2G"  value="1.0" />
         <Keyword name="P2DISPLAY"  value="LIN" />
         <Keyword name="P2BS"  value="0" />
         <Keyword name="P2MS"  value="0" />
         <Keyword name="$P3N"  value="FSC-W" />
         <Keyword name="$P3R"  value="262144" />
         <Keyword name="$P3B"  value="32" />
         <Keyword name="$P3E"  value="0,0" />
         <Keyword name="$P3V"  value="191" />
         <Keyword name="$P3G"  value="1.0" />
         <Keyword name="P3BS"  value="-1" />
         <Keyword name="P3MS"  value="0" />
         <Keyword name="$P4N"  value="SSC-A" />
         <Keyword name="$P4R"  value="262144" />
         <Keyword name="$P4B"  value="32" />
         <Keyword name="$P4E"  value="0,0" />
         <Keyword name="$P4V"  value="269" />
         <Keyword name="$P4G"  value="1.0" />
         <Keyword name="P4DISPLAY"  value="LIN" />
         <Keyword name="P4BS"  value="0" />
         <Keyword name="P4MS"  value="0" />
         <Keyword name="$P5N"  value="SSC-H" />
         <Keyword name="$P5R"  value="262144" />
         <Keyword name="$P5B"  value="32" />
         <Keyword name="$P5E"  value="0,0" />
         <Keyword name="$P5V"  value="269" />
         <Keyword name="$P5G"  value="1.0" />
         <Keyword name="P5DISPLAY"  value="LIN" />
         <Keyword name="P5BS"  value="0" />
         <Keyword name="P5MS"  value="0" />
         <Keyword name="$P6N"  value="SSC-W" />
         <Keyword name="$P6R"  value="262144" />
         <Keyword name="$P6B"  value="32" />
         <Keyword name="$P6E"  value="0,0" />
         <Keyword name="$P6V"  value="269" />
         <Keyword name="$P6G"  value="1.0" />
         <Keyword name="P6BS"  value="-1" />
         <Keyword name="P6MS"  value="0" />
         <Keyword name="$P7N"  value="FITC-A" />
         <Keyword name="$P7R"  value="262144" />
         <Keyword name="$P7B"  value="32" />
         <Keyword name="$P7E"  value="0,0" />
         <Keyword name="$P7V"  value="500" />
         <Keyword name="$P7G"  value="1.0" />
         <Keyword name="P7DISPLAY"  value="LOG" />
         <Keyword name="P7BS"  value="74" />
         <Keyword name="P7MS"  value="0" />
         <Keyword name="$P8N"  value="PerCP-A" />
         <Keyword name="$P8R"  value="262144" />
         <Keyword name="$P8B"  value="32" />
         <Keyword name="$P8E"  value="0,0" />
         <Keyword name="$P8V"  value="710" />
         <Keyword name="$P8G"  value="1.0" />
         <Keyword name="P8DISPLAY"  value="LOG" />
         <Keyword name="P8BS"  value="116" />
         <Keyword name="P8MS"  value="0" />
         <Keyword name="$P9N"  value="PE-A" />
         <Keyword name="$P9R"  value="262144" />
         <Keyword name="$P9B"  value="32" />
         <Keyword name="$P9E"  value="0,0" />
         <Keyword name="$P9V"  value="507" />
         <Keyword name="$P9G"  value="1.0" />
         <Keyword name="P9DISPLAY"  value="LOG" />
         <Keyword name="P9BS"  value="54" />
         <Keyword name="P9MS"  value="0" />
         <Keyword name="$P10N"  value="mCherry-A" />
         <Keyword name="$P10R"  value="262144" />
         <Keyword name="$P10B"  value="32" />
         <Keyword name="$P10E"  value="0,0" />
         <Keyword name="$P10V"  value="407" />
         <Keyword name="$P10G"  value="1.0" />
         <Keyword name="P10DISPLAY"  value="LOG" />
         <Keyword name="P10BS"  value="40" />
         <Keyword name="P10MS"  value="0" />
         <Keyword name="$P11N"  value="PE-Cy5-A" />
         <Keyword name="$P11R"  value="262144" />
         <Keyword name="$P11B"  value="32" />
         <Keyword name="$P11E"  value="0,0" />
         <Keyword name="$P11V"  value="567" />
         <Keyword name="$P11G"  value="1.0" />
         <Keyword name="P11DISPLAY"  value="LOG" />
         <Keyword name="P11BS"  value="160" />
         <Keyword name="P11MS"  value="0" />
         <Keyword name="$P12N"  value="PE-Cy7-A" />
         <Keyword name="$P12R"  value="262144" />
         <Keyword name="$P12B"  value="32" />
         <Keyword name="$P12E"  value="0,0" />
         <Keyword name="$P12V"  value="525" />
         <Keyword name="$P12G"  value="1.0" />
         <Keyword name="P12DISPLAY"  value="LOG" />
         <Keyword name="P12BS"  value="58" />
         <Keyword name="P12MS"  value="0" />
         <Keyword name="$P13N"  value="APC-A" />
         <Keyword name="$P13R"  value="262144" />
         <Keyword name="$P13B"  value="32" />
         <Keyword name="$P13E"  value="0,0" />
         <Keyword name="$P13V"  value="392" />
         <Keyword name="$P13G"  value="1.0" />
         <Keyword name="P13DISPLAY"  value="LOG" />
         <Keyword name="P13BS"  value="43" />
         <Keyword name="P13MS"  value="0" />
         <Keyword name="$P14N"  value="Alexa Fluor 700-A" />
         <Keyword name="$P14R"  value="262144" />
         <Keyword name="$P14B"  value="32" />
         <Keyword name="$P14E"  value="0,0" />
         <Keyword name="$P14V"  value="491" />
         <Keyword name="$P14G"  value="1.0" />
         <Keyword name="P14DISPLAY"  value="LOG" />
         <Keyword name="P14BS"  value="69" />
         <Keyword name="P14MS"  value="0" />
         <Keyword name="$P15N"  value="APC-Cy7-A" />
         <Keyword name="$P15R"  value="262144" />
         <Keyword name="$P15B"  value="32" />
         <Keyword name="$P15E"  value="0,0" />
         <Keyword name="$P15V"  value="590" />
         <Keyword name="$P15G"  value="1.0" />
         <Keyword name="P15DISPLAY"  value="LOG" />
         <Keyword name="P15BS"  value="128" />
         <Keyword name="P15MS"  value="0" />
         <Keyword name="$P16N"  value="BV421-A" />
         <Keyword name="$P16R"  value="262144" />
         <Keyword name="$P16B"  value="32" />
         <Keyword name="$P16E"  value="0,0" />
         <Keyword name="$P16V"  value="306" />
         <Keyword name="$P16G"  value="1.0" />
         <Keyword name="P16DISPLAY"  value="LOG" />
         <Keyword name="P16BS"  value="48" />
         <Keyword name="P16MS"  value="0" />
         <Keyword name="$P17N"  value="BV510-A" />
         <Keyword name="$P17R"  value="262144" />
         <Keyword name="$P17B"  value="32" />
         <Keyword name="$P17E"  value="0,0" />
         <Keyword name="$P17V"  value="574" />
         <Keyword name="$P17G"  value="1.0" />
         <Keyword name="P17DISPLAY"  value="LOG" />
         <Keyword name="P17BS"  value="180" />
         <Keyword name="P17MS"  value="0" />
         <Keyword name="$P18N"  value="BV605-A" />
         <Keyword name="$P18R"  value="262144" />
         <Keyword name="$P18B"  value="32" />
         <Keyword name="$P18E"  value="0,0" />
         <Keyword name="$P18V"  value="619" />
         <Keyword name="$P18G"  value="1.0" />
         <Keyword name="P18DISPLAY"  value="LOG" />
         <Keyword name="P18BS"  value="1872" />
         <Keyword name="P18MS"  value="0" />
         <Keyword name="$P19N"  value="BV650-A" />
         <Keyword name="$P19R"  value="262144" />
         <Keyword name="$P19B"  value="32" />
         <Keyword name="$P19E"  value="0,0" />
         <Keyword name="$P19V"  value="671" />
         <Keyword name="$P19G"  value="1.0" />
         <Keyword name="P19DISPLAY"  value="LOG" />
         <Keyword name="P19BS"  value="312" />
         <Keyword name="P19MS"  value="0" />
         <Keyword name="$P20N"  value="BV711-A" />
         <Keyword name="$P20R"  value="262144" />
         <Keyword name="$P20B"  value="32" />
         <Keyword name="$P20E"  value="0,0" />
         <Keyword name="$P20V"  value="660" />
         <Keyword name="$P20G"  value="1.0" />
         <Keyword name="P20DISPLAY"  value="LOG" />
         <Keyword name="P20BS"  value="108" />
         <Keyword name="P20MS"  value="0" />
         <Keyword name="$P21N"  value="BV786-A" />
         <Keyword name="$P21R"  value="262144" />
         <Keyword name="$P21B"  value="32" />
         <Keyword name="$P21E"  value="0,0" />
         <Keyword name="$P21V"  value="713" />
         <Keyword name="$P21G"  value="1.0" />
         <Keyword name="P21DISPLAY"  value="LOG" />
         <Keyword name="P21BS"  value="198" />
         <Keyword name="P21MS"  value="0" />
         <Keyword name="$P22N"  value="BUV 395-A" />
         <Keyword name="$P22R"  value="262144" />
         <Keyword name="$P22B"  value="32" />
         <Keyword name="$P22E"  value="0,0" />
         <Keyword name="$P22V"  value="466" />
         <Keyword name="$P22G"  value="1.0" />
         <Keyword name="P22DISPLAY"  value="LOG" />
         <Keyword name="P22BS"  value="32" />
         <Keyword name="P22MS"  value="0" />
         <Keyword name="$P23N"  value="BUV661-A" />
         <Keyword name="$P23R"  value="262144" />
         <Keyword name="$P23B"  value="32" />
         <Keyword name="$P23E"  value="0,0" />
         <Keyword name="$P23V"  value="568" />
         <Keyword name="$P23G"  value="1.0" />
         <Keyword name="P23DISPLAY"  value="LOG" />
         <Keyword name="P23BS"  value="398" />
         <Keyword name="P23MS"  value="0" />
         <Keyword name="$P24N"  value="BUV737-A" />
         <Keyword name="$P24R"  value="262144" />
         <Keyword name="$P24B"  value="32" />
         <Keyword name="$P24E"  value="0,0" />
         <Keyword name="$P24V"  value="548" />
         <Keyword name="$P24G"  value="1.0" />
         <Keyword name="P24DISPLAY"  value="LOG" />
         <Keyword name="P24BS"  value="178" />
         <Keyword name="P24MS"  value="0" />
         <Keyword name="$P25N"  value="Time" />
         <Keyword name="$P25R"  value="262144" />
         <Keyword name="$P25B"  value="32" />
         <Keyword name="$P25E"  value="0,0" />
         <Keyword name="$P25G"  value="0.01" />
         <Keyword name="P25BS"  value="0" />
         <Keyword name="P25MS"  value="0" />
         <Keyword name="CST SETUP STATUS"  value="SUCCESS" />
         <Keyword name="CST BEADS LOT ID"  value="31468" />
         <Keyword name="CYTOMETER CONFIG NAME"  value="FCCF Fortessa 1 5 Laser Corrected" />
         <Keyword name="CYTOMETER CONFIG CREATE DATE"  value="2019-02-20T15:20:42-05:00" />
         <Keyword name="CST SETUP DATE"  value="2024-03-05T09:42:17-05:00" />
         <Keyword name="CST BASELINE DATE"  value="2024-03-01T09:58:36-05:00" />
         <Keyword name="CST BEADS EXPIRED"  value="False" />
         <Keyword name="CST PERFORMANCE EXPIRED"  value="2024-03-06T09:42:17-05:00" />
         <Keyword name="CST REGULATORY STATUS"  value="RUO Performance Check" />
         <Keyword name="$P1S"  value="" />
         <Keyword name="$P2S"  value="" />
         <Keyword name="$P3S"  value="" />
         <Keyword name="$P4S"  value="" />
         <Keyword name="$P5S"  value="" />
         <Keyword name="$P6S"  value="" />
         <Keyword name="$P7S"  value="" />
         <Keyword name="$P8S"  value="" />
         <Keyword name="$P9S"  value="" />
         <Keyword name="$P10S"  value="" />
         <Keyword name="$P11S"  value="" />
         <Keyword name="$P12S"  value="" />
         <Keyword name="$P13S"  value="" />
         <Keyword name="$P14S"  value="" />
         <Keyword name="$P15S"  value="" />
         <Keyword name="$P16S"  value="" />
         <Keyword name="$P17S"  value="" />
         <Keyword name="$P18S"  value="" />
         <Keyword name="$P19S"  value="" />
         <Keyword name="$P20S"  value="" />
         <Keyword name="$P21S"  value="" />
         <Keyword name="$P22S"  value="" />
         <Keyword name="$P23S"  value="" />
         <Keyword name="$P24S"  value="" />
         <Keyword name="$P25S"  value="" />
       </Keywords>
       <SampleNode name="20240325CARscFvTCells_scFv-IL2-T_003.fcs"  annotation=""  owningGroup=""  expanded="0"  sortPriority="10"  count="100000"  sampleID="2" >
         <Graph smoothing="0"  backColor="#ffffff"  foreColor="#000000"  heatMapStatParameter="FITC-A"  type="Pseudocolor"  fast="1" >
           <Axis dimension="x"  name="FSC-A"  label=""  auto="auto" />
           <Axis dimension="y"  name="SSC-A"  label=""  auto="auto" />
           <GraphSettings level="5%"  smoothingHighResolution="1"  contourHighResolution="1"  histogramSmoothingCount="0"  graphResolution="256"  showOutliers="0"  drawLargeDots="0"  dotsToDraw="8000"  tint="le.chartfill.tinted.40"  lineWeight="le.lineweight.normal"  lineStyle="le.linestyle.solid" />
           <GraphEnvironment showGrid="0"  showAxes="tnlTNL"  showGates="1"  showFreqOnPlots="1"  showGateNameOnPlots="1"  showMedians="0"  showUncomped="0"  addEventParam="0"  lastYAxisName="" >
             <TextTraits font="SansSerif"  size="11"  name="Labels"  style="plain"  color="#000000"  background="#00ffffff"  just="left" />
             <TextTraits font="SansSerif"  size="11"  name="LayoutGates"  style="plain"  color="#000000"  background="#00ffffff"  just="left" />
             <TextTraits font="SansSerif"  size="9"  name="Numbers"  style="plain"  color="#000000"  background="#00ffffff"  just="left" />
             <TextTraits font="SansSerif"  size="9"  name="Legend"  style="plain"  color="#000000"  background="#00ffffff"  just="left" />
             <WindowPosition x="387"  y="25"  width="390"  height="582"  displayed="1"  panelState="---" />
           </GraphEnvironment>
         </Graph>
         <Subpopulations>
           <Population name="Lymphocytes"  annotation=""  owningGroup=""  expanded="0"  sortPriority="10"  count="74612" >
             <Graph smoothing="0"  backColor="#ffffff"  foreColor="#000000"  heatMapStatParameter="FITC-A"  type="Pseudocolor"  fast="1" >
               <Axis dimension="x"  name="FSC-W"  label=""  auto="auto" />
               <Axis dimension="y"  name="FSC-A"  label=""  auto="auto" />
               <GraphSettings level="5%"  smoothingHighResolution="1"  contourHighResolution="1"  histogramSmoothingCount="0"  graphResolution="256"  showOutliers="0"  drawLargeDots="0"  dotsToDraw="8000"  tint="le.chartfill.tinted.40"  lineWeight="le.lineweight.normal"  lineStyle="le.linestyle.solid" />
               <GraphEnvironment showGrid="0"  showAxes="tnlTNL"  showGates="1"  showFreqOnPlots="1"  showGateNameOnPlots="1"  showMedians="0"  showUncomped="0"  addEventParam="0"  lastYAxisName="" >
                 <TextTraits font="SansSerif"  size="11"  name="Labels"  style="plain"  color="#000000"  background="#00ffffff"  just="left" />
                 <TextTraits font="SansSerif"  size="11"  name="LayoutGates"  style="plain"  color="#000000"  background="#00ffffff"  just="left" />
                 <TextTraits font="SansSerif"  size="9"  name="Numbers"  style="plain"  color="#000000"  background="#00ffffff"  just="left" />
                 <TextTraits font="SansSerif"  size="9"  name="Legend"  style="plain"  color="#000000"  background="#00ffffff"  just="left" />
                 <WindowPosition x="448"  y="538"  width="663"  height="817"  displayed="1"  panelState="---" />
               </GraphEnvironment>
             </Graph>
             <Gate gating:id="ID1572873812" >
               <gating:PolygonGate eventsInside="1"  annoOffsetX="131"  annoOffsetY="-305"  tint="#000000"  isTinted="0"  lineWeight="Normal"  userDefined="1"  quadId="-1"  gateResolution="256" >
                 <gating:dimension>
                   <data-type:fcs-dimension data-type:name="FSC-A" />
                 </gating:dimension>
                 <gating:dimension>
                   <data-type:fcs-dimension data-type:name="SSC-A" />
                 </gating:dimension>
                 <gating:vertex>
                   <gating:coordinate data-type:value="49539.0236220472" />
                   <gating:coordinate data-type:value="62114.4417670683" />
                 </gating:vertex>
                 <gating:vertex>
                   <gating:coordinate data-type:value="39218.3937007874" />
                   <gating:coordinate data-type:value="31583.6144578313" />
                 </gating:vertex>
                 <gating:vertex>
                   <gating:coordinate data-type:value="50571.0866141732" />
                   <gating:coordinate data-type:value="11580.6586345382" />
                 </gating:vertex>
                 <gating:vertex>
                   <gating:coordinate data-type:value="81532.9763779528" />
                   <gating:coordinate data-type:value="7369.5100401606" />
                 </gating:vertex>
                 <gating:vertex>
                   <gating:coordinate data-type:value="123847.5590551181" />
                   <gating:coordinate data-type:value="25266.8915662651" />
                 </gating:vertex>
                 <gating:vertex>
                   <gating:coordinate data-type:value="180611.0236220472" />
                   <gating:coordinate data-type:value="67378.3775100402" />
                 </gating:vertex>
                 <gating:vertex>
                   <gating:coordinate data-type:value="115591.0551181102" />
                   <gating:coordinate data-type:value="92645.2690763052" />
                 </gating:vertex>
                 <gating:vertex>
                   <gating:coordinate data-type:value="78436.7874015748" />
                   <gating:coordinate data-type:value="87381.3333333333" />
                 </gating:vertex>
               </gating:PolygonGate>
             </Gate>
             <Subpopulations>
               <Population name="Single Cells"  annotation=""  owningGroup="All Samples"  expanded="0"  sortPriority="10"  count="51702" >
                 <Graph smoothing="0"  backColor="#ffffff"  foreColor="#000000"  heatMapStatParameter="FITC-A"  type="Pseudocolor"  fast="1" >
                   <Axis dimension="x"  name="SSC-W"  label=""  auto="auto" />
                   <Axis dimension="y"  name="SSC-A"  label=""  auto="auto" />
                   <GraphSettings level="5%"  smoothingHighResolution="1"  contourHighResolution="1"  histogramSmoothingCount="0"  graphResolution="256"  showOutliers="0"  drawLargeDots="0"  dotsToDraw="8000"  tint="le.chartfill.tinted.40"  lineWeight="le.lineweight.normal"  lineStyle="le.linestyle.solid" />
                   <GraphEnvironment showGrid="0"  showAxes="tnlTNL"  showGates="1"  showFreqOnPlots="1"  showGateNameOnPlots="1"  showMedians="0"  showUncomped="0"  addEventParam="0"  lastYAxisName="" >
                     <TextTraits font="SansSerif"  size="11"  name="Labels"  style="plain"  color="#000000"  background="#00ffffff"  just="left" />
                     <TextTraits font="SansSerif"  size="11"  name="LayoutGates"  style="plain"  color="#000000"  background="#00ffffff"  just="left" />
                     <TextTraits font="SansSerif"  size="9"  name="Numbers"  style="plain"  color="#000000"  background="#00ffffff"  just="left" />
                     <TextTraits font="SansSerif"  size="9"  name="Legend"  style="plain"  color="#000000"  background="#00ffffff"  just="left" />
                     <WindowPosition x="72"  y="538"  width="663"  height="817"  displayed="1"  panelState="---" />
                   </GraphEnvironment>
                 </Graph>
                 <Gate gating:id="ID1393017412"  gating:parent_id="ID1572873812" >
                   <gating:PolygonGate eventsInside="1"  annoOffsetX="173"  annoOffsetY="-162"  tint="#000000"  isTinted="0"  lineWeight="Normal"  userDefined="1"  quadId="-1"  gateResolution="256" >
                     <gating:dimension>
                       <data-type:fcs-dimension data-type:name="FSC-W" />
                     </gating:dimension>
                     <gating:dimension>
                       <data-type:fcs-dimension data-type:name="FSC-A" />
                     </gating:dimension>
                     <gating:vertex>
                       <gating:coordinate data-type:value="93018.8387096774" />
                       <gating:coordinate data-type:value="219897.652892562" />
                     </gating:vertex>
                     <gating:vertex>
                       <gating:coordinate data-type:value="71132.0531309298" />
                       <gating:coordinate data-type:value="58494.9421487603" />
                     </gating:vertex>
                     <gating:vertex>
                       <gating:coordinate data-type:value="111423.6356736243" />
                       <gating:coordinate data-type:value="53620.3636363636" />
                     </gating:vertex>
                     <gating:vertex>
                       <gating:coordinate data-type:value="124854.1631878558" />
                       <gating:coordinate data-type:value="220439.2727272727" />
                     </gating:vertex>
                   </gating:PolygonGate>
                 </Gate>
                 <Subpopulations>
                   <Population name="Single Cells"  annotation=""  owningGroup="All Samples"  expanded="0"  sortPriority="10"  count="34779" >
                     <Graph smoothing="0"  backColor="#ffffff"  foreColor="#000000"  heatMapStatParameter="FITC-A"  type="Pseudocolor"  fast="1" >
                       <Axis dimension="x"  name="BV421-A"  label=""  auto="auto" />
                       <Axis dimension="y"  name="SSC-A"  label=""  auto="auto" />
                       <GraphSettings level="5%"  smoothingHighResolution="1"  contourHighResolution="1"  histogramSmoothingCount="0"  graphResolution="256"  showOutliers="0"  drawLargeDots="0"  dotsToDraw="8000"  tint="le.chartfill.tinted.40"  lineWeight="le.lineweight.normal"  lineStyle="le.linestyle.solid" />
                       <GraphEnvironment showGrid="0"  showAxes="tnlTNL"  showGates="1"  showFreqOnPlots="1"  showGateNameOnPlots="1"  showMedians="0"  showUncomped="0"  addEventParam="0"  lastYAxisName="" >
                         <TextTraits font="SansSerif"  size="11"  name="Labels"  style="plain"  color="#000000"  background="#00ffffff"  just="left" />
                         <TextTraits font="SansSerif"  size="11"  name="LayoutGates"  style="plain"  color="#000000"  background="#00ffffff"  just="left" />
                         <TextTraits font="SansSerif"  size="9"  name="Numbers"  style="plain"  color="#000000"  background="#00ffffff"  just="left" />
                         <TextTraits font="SansSerif"  size="9"  name="Legend"  style="plain"  color="#000000"  background="#00ffffff"  just="left" />
                         <WindowPosition x="465"  y="537"  width="663"  height="817"  displayed="1"  panelState="---" />
                       </GraphEnvironment>
                     </Graph>
                     <Gate gating:id="ID1759076187"  gating:parent_id="ID1393017412" >
                       <gating:PolygonGate eventsInside="1"  annoOffsetX="203"  annoOffsetY="-239"  tint="#000000"  isTinted="0"  lineWeight="Normal"  userDefined="1"  quadId="-1"  gateResolution="256" >
                         <gating:dimension>
                           <data-type:fcs-dimension data-type:name="SSC-W" />
                         </gating:dimension>
                         <gating:dimension>
                           <data-type:fcs-dimension data-type:name="SSC-A" />
                         </gating:dimension>
                         <gating:vertex>
                           <gating:coordinate data-type:value="71629.4800759013" />
                           <gating:coordinate data-type:value="135404.9586776859" />
                         </gating:vertex>
                         <gating:vertex>
                           <gating:coordinate data-type:value="66157.7836812144" />
                           <gating:coordinate data-type:value="10290.7768595041" />
                         </gating:vertex>
                         <gating:vertex>
                           <gating:coordinate data-type:value="81080.5920303605" />
                           <gating:coordinate data-type:value="15706.9752066116" />
                         </gating:vertex>
                         <gating:vertex>
                           <gating:coordinate data-type:value="93516.265654649" />
                           <gating:coordinate data-type:value="147862.214876033" />
                         </gating:vertex>
                       </gating:PolygonGate>
                     </Gate>
                     <Subpopulations>
                       <Population name="Live cells"  annotation=""  owningGroup="All Samples"  expanded="0"  sortPriority="10"  count="34725" >
                         <Graph smoothing="13"  backColor="#ffffff"  foreColor="#000000"  heatMapStatistic="Median"  heatMapStatParameter="FITC-A"  type="Pseudocolor"  fast="1" >
                           <Axis dimension="x"  name="mCherry-A"  label=""  auto="auto" />
                           <Axis dimension="y"  name="APC-A"  label=""  auto="auto" />
                           <GraphSettings level="5%"  smoothingHighResolution="1"  contourHighResolution="1"  histogramSmoothingCount="0"  graphResolution="256"  showOutliers="1"  drawLargeDots="1"  dotsToDraw="8000"  tint="le.chartfill.tinted.40"  lineWeight="le.lineweight.normal"  lineStyle="le.linestyle.solid" />
                           <GraphEnvironment showGrid="0"  showAxes="tnlTNL"  showGates="1"  showFreqOnPlots="1"  showGateNameOnPlots="0"  showMedians="0"  showUncomped="0"  addEventParam="0"  lastYAxisName="" >
                             <TextTraits font="SansSerif"  size="30"  name="Labels"  style="plain"  color="#000000"  background="#00ffffff"  just="left" />
                             <TextTraits font="SansSerif"  size="30"  name="LayoutGates"  style="plain"  color="#000000"  background="#00ffffff"  just="left" />
                             <TextTraits font="SansSerif"  size="24"  name="Numbers"  style="plain"  color="#000000"  background="#00ffffff"  just="left" />
                             <TextTraits font="SansSerif"  size="18"  name="Legend"  style="plain"  color="#000000"  background="#00ffffff"  just="left" />
                             <WindowPosition x="1398"  y="37"  width="663"  height="817"  displayed="1"  panelState="---" />
                           </GraphEnvironment>
                         </Graph>
                         <Gate gating:id="ID1542005870"  gating:parent_id="ID1759076187" >
                           <gating:RectangleGate eventsInside="1"  annoOffsetX="286"  annoOffsetY="-242"  tint="#000000"  isTinted="0"  lineWeight="Normal"  userDefined="1"  percentX="0"  percentY="0" >
                             <gating:dimension gating:min="-220.96297860860645"  gating:max="394.86090863462" >
                               <data-type:fcs-dimension data-type:name="BV421-A" />
                             </gating:dimension>
                             <gating:dimension gating:min="10832.396694214876"  gating:max="142446.01652892563" >
                               <data-type:fcs-dimension data-type:name="SSC-A" />
                             </gating:dimension>
                           </gating:RectangleGate>
                         </Gate>
                         <Subpopulations>
                           <Population name="Q1: APC-A- , mCherry-A+"  annotation=""  owningGroup=""  expanded="0"  sortPriority="10"  count="32781" >
                             <Graph smoothing="0"  backColor="#ffffff"  foreColor="#000000"  heatMapStatParameter="FITC-A"  type="Pseudocolor"  fast="1" >
                               <Axis dimension="x"  name="APC-A"  label=""  auto="auto" />
                               <Axis dimension="y"  name="mCherry-A"  label=""  auto="auto" />
                               <GraphSettings level="5%"  smoothingHighResolution="1"  contourHighResolution="1"  histogramSmoothingCount="0"  graphResolution="256"  showOutliers="0"  drawLargeDots="0"  dotsToDraw="8000"  tint="le.chartfill.tinted.40"  lineWeight="le.lineweight.normal"  lineStyle="le.linestyle.solid" />
                               <GraphEnvironment showGrid="0"  showAxes="tnlTNL"  showGates="1"  showFreqOnPlots="1"  showGateNameOnPlots="1"  showMedians="0"  showUncomped="0"  addEventParam="0"  lastYAxisName="" >
                                 <TextTraits font="SansSerif"  size="11"  name="Labels"  style="plain"  color="#000000"  background="#00ffffff"  just="left" />
                                 <TextTraits font="SansSerif"  size="11"  name="LayoutGates"  style="plain"  color="#000000"  background="#00ffffff"  just="left" />
                                 <TextTraits font="SansSerif"  size="9"  name="Numbers"  style="plain"  color="#000000"  background="#00ffffff"  just="left" />
                                 <TextTraits font="SansSerif"  size="9"  name="Legend"  style="plain"  color="#000000"  background="#00ffffff"  just="left" />
                                 <WindowPosition x="1024"  y="37"  width="663"  height="817"  displayed="1"  panelState="---" />
                               </GraphEnvironment>
                             </Graph>
                             <Gate gating:id="ID38930649"  gating:parent_id="ID1542005870" >
                               <gating:RectangleGate eventsInside="1"  annoOffsetX="0"  annoOffsetY="0"  tint="#000000"  isTinted="0"  lineWeight="Normal"  userDefined="1"  percentX="0"  percentY="0" >
                                 <gating:dimension gating:max="200.4707696508573" >
                                   <data-type:fcs-dimension data-type:name="APC-A" />
                                 </gating:dimension>
                                 <gating:dimension gating:min="98.54061398449112" >
                                   <data-type:fcs-dimension data-type:name="mCherry-A" />
                                 </gating:dimension>
                               </gating:RectangleGate>
                             </Gate>
                           </Population>
                           <Population name="Q2: APC-A+ , mCherry-A+"  annotation=""  owningGroup=""  expanded="0"  sortPriority="10"  count="5" >
                             <Graph smoothing="0"  backColor="#ffffff"  foreColor="#000000"  heatMapStatParameter="FITC-A"  type="Pseudocolor"  fast="1" >
                               <Axis dimension="x"  name="APC-A"  label=""  auto="auto" />
                               <Axis dimension="y"  name="mCherry-A"  label=""  auto="auto" />
                               <GraphSettings level="5%"  smoothingHighResolution="1"  contourHighResolution="1"  histogramSmoothingCount="0"  graphResolution="256"  showOutliers="0"  drawLargeDots="0"  dotsToDraw="8000"  tint="le.chartfill.tinted.40"  lineWeight="le.lineweight.normal"  lineStyle="le.linestyle.solid" />
                               <GraphEnvironment showGrid="0"  showAxes="tnlTNL"  showGates="1"  showFreqOnPlots="1"  showGateNameOnPlots="1"  showMedians="0"  showUncomped="0"  addEventParam="0"  lastYAxisName="" >
                                 <TextTraits font="SansSerif"  size="11"  name="Labels"  style="plain"  color="#000000"  background="#00ffffff"  just="left" />
                                 <TextTraits font="SansSerif"  size="11"  name="LayoutGates"  style="plain"  color="#000000"  background="#00ffffff"  just="left" />
                                 <TextTraits font="SansSerif"  size="9"  name="Numbers"  style="plain"  color="#000000"  background="#00ffffff"  just="left" />
                                 <TextTraits font="SansSerif"  size="9"  name="Legend"  style="plain"  color="#000000"  background="#00ffffff"  just="left" />
                                 <WindowPosition x="1024"  y="37"  width="663"  height="817"  displayed="1"  panelState="---" />
                               </GraphEnvironment>
                             </Graph>
                             <Gate gating:id="ID970626289"  gating:parent_id="ID1542005870" >
                               <gating:RectangleGate eventsInside="1"  annoOffsetX="0"  annoOffsetY="0"  tint="#000000"  isTinted="0"  lineWeight="Normal"  userDefined="1"  percentX="0"  percentY="0" >
                                 <gating:dimension gating:min="200.4707696508573" >
                                   <data-type:fcs-dimension data-type:name="APC-A" />
                                 </gating:dimension>
                                 <gating:dimension gating:min="98.54061398449112" >
                                   <data-type:fcs-dimension data-type:name="mCherry-A" />
                                 </gating:dimension>
                               </gating:RectangleGate>
                             </Gate>
                           </Population>
                           <Population name="Q3: APC-A+ , mCherry-A-"  annotation=""  owningGroup=""  expanded="0"  sortPriority="10"  count="5" >
                             <Graph smoothing="0"  backColor="#ffffff"  foreColor="#000000"  heatMapStatParameter="FITC-A"  type="Pseudocolor"  fast="1" >
                               <Axis dimension="x"  name="APC-A"  label=""  auto="auto" />
                               <Axis dimension="y"  name="mCherry-A"  label=""  auto="auto" />
                               <GraphSettings level="5%"  smoothingHighResolution="1"  contourHighResolution="1"  histogramSmoothingCount="0"  graphResolution="256"  showOutliers="0"  drawLargeDots="0"  dotsToDraw="8000"  tint="le.chartfill.tinted.40"  lineWeight="le.lineweight.normal"  lineStyle="le.linestyle.solid" />
                               <GraphEnvironment showGrid="0"  showAxes="tnlTNL"  showGates="1"  showFreqOnPlots="1"  showGateNameOnPlots="1"  showMedians="0"  showUncomped="0"  addEventParam="0"  lastYAxisName="" >
                                 <TextTraits font="SansSerif"  size="11"  name="Labels"  style="plain"  color="#000000"  background="#00ffffff"  just="left" />
                                 <TextTraits font="SansSerif"  size="11"  name="LayoutGates"  style="plain"  color="#000000"  background="#00ffffff"  just="left" />
                                 <TextTraits font="SansSerif"  size="9"  name="Numbers"  style="plain"  color="#000000"  background="#00ffffff"  just="left" />
                                 <TextTraits font="SansSerif"  size="9"  name="Legend"  style="plain"  color="#000000"  background="#00ffffff"  just="left" />
                                 <WindowPosition x="1024"  y="37"  width="663"  height="817"  displayed="1"  panelState="---" />
                               </GraphEnvironment>
                             </Graph>
                             <Gate gating:id="ID1038419730"  gating:parent_id="ID1542005870" >
                               <gating:RectangleGate eventsInside="1"  annoOffsetX="0"  annoOffsetY="0"  tint="#000000"  isTinted="0"  lineWeight="Normal"  userDefined="1"  percentX="0"  percentY="0" >
                                 <gating:dimension gating:min="200.4707696508573" >
                                   <data-type:fcs-dimension data-type:name="APC-A" />
                                 </gating:dimension>
                                 <gating:dimension gating:max="98.54061398449112" >
                                   <data-type:fcs-dimension data-type:name="mCherry-A" />
                                 </gating:dimension>
                               </gating:RectangleGate>
                             </Gate>
                           </Population>
                           <Population name="Q4: APC-A- , mCherry-A-"  annotation=""  owningGroup=""  expanded="0"  sortPriority="10"  count="1934" >
                             <Graph smoothing="0"  backColor="#ffffff"  foreColor="#000000"  heatMapStatParameter="FITC-A"  type="Pseudocolor"  fast="1" >
                               <Axis dimension="x"  name="APC-A"  label=""  auto="auto" />
                               <Axis dimension="y"  name="mCherry-A"  label=""  auto="auto" />
                               <GraphSettings level="5%"  smoothingHighResolution="1"  contourHighResolution="1"  histogramSmoothingCount="0"  graphResolution="256"  showOutliers="0"  drawLargeDots="0"  dotsToDraw="8000"  tint="le.chartfill.tinted.40"  lineWeight="le.lineweight.normal"  lineStyle="le.linestyle.solid" />
                               <GraphEnvironment showGrid="0"  showAxes="tnlTNL"  showGates="1"  showFreqOnPlots="1"  showGateNameOnPlots="1"  showMedians="0"  showUncomped="0"  addEventParam="0"  lastYAxisName="" >
                                 <TextTraits font="SansSerif"  size="11"  name="Labels"  style="plain"  color="#000000"  background="#00ffffff"  just="left" />
                                 <TextTraits font="SansSerif"  size="11"  name="LayoutGates"  style="plain"  color="#000000"  background="#00ffffff"  just="left" />
                                 <TextTraits font="SansSerif"  size="9"  name="Numbers"  style="plain"  color="#000000"  background="#00ffffff"  just="left" />
                                 <TextTraits font="SansSerif"  size="9"  name="Legend"  style="plain"  color="#000000"  background="#00ffffff"  just="left" />
                                 <WindowPosition x="1024"  y="37"  width="663"  height="817"  displayed="1"  panelState="---" />
                               </GraphEnvironment>
                             </Graph>
                             <Gate gating:id="ID886159432"  gating:parent_id="ID1542005870" >
                               <gating:RectangleGate eventsInside="1"  annoOffsetX="0"  annoOffsetY="0"  tint="#000000"  isTinted="0"  lineWeight="Normal"  userDefined="1"  percentX="0"  percentY="0" >
                                 <gating:dimension gating:max="200.4707696508573" >
                                   <data-type:fcs-dimension data-type:name="APC-A" />
                                 </gating:dimension>
                                 <gating:dimension gating:max="98.54061398449112" >
                                   <data-type:fcs-dimension data-type:name="mCherry-A" />
                                 </gating:dimension>
                               </gating:RectangleGate>
                             </Gate>
                           </Population>
                         </Subpopulations>
                       </Population>
                     </Subpopulations>
                   </Population>
                 </Subpopulations>
               </Population>
             </Subpopulations>
           </Population>
         </Subpopulations>
       </SampleNode>
     </Sample>
     <Sample>
       <DataSet uri="file:/Users/malviyam/Desktop/20240325scFvCAR-Tcells/20240325CARscFvTCells_scFv-IL2,2f,CAR-FoxP3-T_001_006.fcs"  sampleID="3" />
       <Transformations>
         <transforms:linear transforms:minRange="0"  transforms:maxRange="262144"  gain="1" >
           <data-type:parameter data-type:name="FSC-A" />
         </transforms:linear>
         <transforms:linear transforms:minRange="0"  transforms:maxRange="262144"  gain="1" >
           <data-type:parameter data-type:name="FSC-H" />
         </transforms:linear>
         <transforms:linear transforms:minRange="0"  transforms:maxRange="262144"  gain="1" >
           <data-type:parameter data-type:name="FSC-W" />
         </transforms:linear>
         <transforms:linear transforms:minRange="0"  transforms:maxRange="262144"  gain="1" >
           <data-type:parameter data-type:name="SSC-A" />
         </transforms:linear>
         <transforms:linear transforms:minRange="0"  transforms:maxRange="262144"  gain="1" >
           <data-type:parameter data-type:name="SSC-H" />
         </transforms:linear>
         <transforms:linear transforms:minRange="0"  transforms:maxRange="262144"  gain="1" >
           <data-type:parameter data-type:name="SSC-W" />
         </transforms:linear>
         <transforms:biex transforms:length="256"  transforms:maxRange="262144"  transforms:neg="0"  transforms:width="-100"  transforms:pos="4.418539922" >
           <data-type:parameter data-type:name="FITC-A" />
         </transforms:biex>
         <transforms:biex transforms:length="256"  transforms:maxRange="262144"  transforms:neg="0"  transforms:width="-100"  transforms:pos="4.418539922" >
           <data-type:parameter data-type:name="PerCP-A" />
         </transforms:biex>
         <transforms:biex transforms:length="256"  transforms:maxRange="262144"  transforms:neg="0"  transforms:width="-100"  transforms:pos="4.418539922" >
           <data-type:parameter data-type:name="PE-A" />
         </transforms:biex>
         <transforms:biex transforms:length="256"  transforms:maxRange="262144"  transforms:neg="0"  transforms:width="-25.1188643151"  transforms:pos="4.95" >
           <data-type:parameter data-type:name="mCherry-A" />
         </transforms:biex>
         <transforms:biex transforms:length="256"  transforms:maxRange="262144"  transforms:neg="0"  transforms:width="-100"  transforms:pos="4.418539922" >
           <data-type:parameter data-type:name="PE-Cy5-A" />
         </transforms:biex>
         <transforms:biex transforms:length="256"  transforms:maxRange="262144"  transforms:neg="0"  transforms:width="-100"  transforms:pos="4.418539922" >
           <data-type:parameter data-type:name="PE-Cy7-A" />
         </transforms:biex>
         <transforms:biex transforms:length="256"  transforms:maxRange="262144"  transforms:neg="0"  transforms:width="-25.1188643151"  transforms:pos="4.95" >
           <data-type:parameter data-type:name="APC-A" />
         </transforms:biex>
         <transforms:biex transforms:length="256"  transforms:maxRange="262144"  transforms:neg="0"  transforms:width="-100"  transforms:pos="4.418539922" >
           <data-type:parameter data-type:name="Alexa Fluor 700-A" />
         </transforms:biex>
         <transforms:biex transforms:length="256"  transforms:maxRange="262144"  transforms:neg="0"  transforms:width="-100"  transforms:pos="4.418539922" >
           <data-type:parameter data-type:name="APC-Cy7-A" />
         </transforms:biex>
         <transforms:biex transforms:length="256"  transforms:maxRange="262144"  transforms:neg="0"  transforms:width="-100"  transforms:pos="4.418539922" >
           <data-type:parameter data-type:name="BV421-A" />
         </transforms:biex>
         <transforms:biex transforms:length="256"  transforms:maxRange="262144"  transforms:neg="0"  transforms:width="-100"  transforms:pos="4.418539922" >
           <data-type:parameter data-type:name="BV510-A" />
         </transforms:biex>
         <transforms:biex transforms:length="256"  transforms:maxRange="262144"  transforms:neg="0"  transforms:width="-100"  transforms:pos="4.418539922" >
           <data-type:parameter data-type:name="BV605-A" />
         </transforms:biex>
         <transforms:biex transforms:length="256"  transforms:maxRange="262144"  transforms:neg="0"  transforms:width="-100"  transforms:pos="4.418539922" >
           <data-type:parameter data-type:name="BV650-A" />
         </transforms:biex>
         <transforms:biex transforms:length="256"  transforms:maxRange="262144"  transforms:neg="0"  transforms:width="-100"  transforms:pos="4.418539922" >
           <data-type:parameter data-type:name="BV711-A" />
         </transforms:biex>
         <transforms:biex transforms:length="256"  transforms:maxRange="262144"  transforms:neg="0"  transforms:width="-100"  transforms:pos="4.418539922" >
           <data-type:parameter data-type:name="BV786-A" />
         </transforms:biex>
         <transforms:biex transforms:length="256"  transforms:maxRange="262144"  transforms:neg="0"  transforms:width="-100"  transforms:pos="4.418539922" >
           <data-type:parameter data-type:name="BUV 395-A" />
         </transforms:biex>
         <transforms:biex transforms:length="256"  transforms:maxRange="262144"  transforms:neg="0"  transforms:width="-100"  transforms:pos="4.418539922" >
           <data-type:parameter data-type:name="BUV661-A" />
         </transforms:biex>
         <transforms:biex transforms:length="256"  transforms:maxRange="262144"  transforms:neg="0"  transforms:width="-100"  transforms:pos="4.418539922" >
           <data-type:parameter data-type:name="BUV737-A" />
         </transforms:biex>
         <transforms:linear transforms:minRange="0.5252121524"  transforms:maxRange="138"  gain="0.0101392307" >
           <data-type:parameter data-type:name="Time" />
         </transforms:linear>
       </Transformations>
       <Keywords>
         <Keyword name="FJ_FCS_VERSION"  value="3" />
         <Keyword name="$BEGINANALYSIS"  value="0" />
         <Keyword name="$ENDANALYSIS"  value="0" />
         <Keyword name="$BEGINSTEXT"  value="0" />
         <Keyword name="$ENDSTEXT"  value="0" />
         <Keyword name="$BEGINDATA"  value="4755" />
         <Keyword name="$ENDDATA"  value="10004754           " />
         <Keyword name="$FIL"  value="20240325CARscFvTCells_scFv-IL2,2f,CAR-FoxP3-T_001_006.fcs" />
         <Keyword name="$SYS"  value="Windows 7 6.1" />
         <Keyword name="$TOT"  value="100000             " />
         <Keyword name="$PAR"  value="25" />
         <Keyword name="$MODE"  value="L" />
         <Keyword name="$BYTEORD"  value="4,3,2,1" />
         <Keyword name="$DATATYPE"  value="F" />
         <Keyword name="$NEXTDATA"  value="0" />
         <Keyword name="CREATOR"  value="BD FACSDiva Software Version 8.0.1" />
         <Keyword name="TUBE NAME"  value="scFv-IL2_CAR-FoxP3-T_001" />
         <Keyword name="$SRC"  value="20240325CARscFvTCells" />
         <Keyword name="EXPERIMENT NAME"  value="20240311scFvCAR-Tcells" />
         <Keyword name="GUID"  value="8816d782-6062-448b-922f-d5177c9e5d74" />
         <Keyword name="$DATE"  value="25-MAR-2024" />
         <Keyword name="$BTIM"  value="18:31:44" />
         <Keyword name="$ETIM"  value="18:34:02" />
         <Keyword name="$CYT"  value="LSRFortessa" />
         <Keyword name="SETTINGS"  value="Cytometer" />
         <Keyword name="CYTNUM"  value="H64717700039" />
         <Keyword name="WINDOW EXTENSION"  value="10.00" />
         <Keyword name="EXPORT USER NAME"  value="100008006" />
         <Keyword name="EXPORT TIME"  value="25-MAR-2024-18:41:40" />
         <Keyword name="$OP"  value="100008006" />
         <Keyword name="FSC ASF"  value="0.58" />
         <Keyword name="AUTOBS"  value="TRUE" />
         <Keyword name="$INST"  value=" " />
         <Keyword name="LASER1NAME"  value="Blue" />
         <Keyword name="LASER1DELAY"  value="0.00" />
         <Keyword name="LASER1ASF"  value="0.64" />
         <Keyword name="LASER2NAME"  value="YelGreen" />
         <Keyword name="LASER2DELAY"  value="-73.95" />
         <Keyword name="LASER2ASF"  value="0.55" />
         <Keyword name="LASER3NAME"  value="Red" />
         <Keyword name="LASER3DELAY"  value="-37.31" />
         <Keyword name="LASER3ASF"  value="0.59" />
         <Keyword name="LASER4NAME"  value="Violet" />
         <Keyword name="LASER4DELAY"  value="36.31" />
         <Keyword name="LASER4ASF"  value="0.79" />
         <Keyword name="LASER5NAME"  value="UV" />
         <Keyword name="LASER5DELAY"  value="70.56" />
         <Keyword name="LASER5ASF"  value="0.44" />
         <Keyword name="$TIMESTEP"  value="0.01" />
         <Keyword name="SPILL"  value="18,FITC-A,PerCP-A,PE-A,mCherry-A,PE-Cy5-A,PE-Cy7-A,APC-A,Alexa Fluor 700-A,APC-Cy7-A,BV421-A,BV510-A,BV605-A,BV650-A,BV711-A,BV786-A,BUV 395-A,BUV661-A,BUV737-A,1,0,0,0,0,0,0,0,0,0,0,0,0,0,0,0,0,0,0,1,0,0,0,0,0,0,0,0,0,0,0,0,0,0,0,0,0,0,1,0,0,0,0,0,0,0,0,0,0,0,0,0,0,0,0,0,0,1,0,0,0,0,0,0,0,0,0,0,0,0,0,0,0,0,0,0,1,0,0,0,0,0,0,0,0,0,0,0,0,0,0,0,0,0,0,1,0,0,0,0,0,0,0,0,0,0,0,0,0,0,0,0,0,0,1,0,0,0,0,0,0,0,0,0,0,0,0,0,0,0,0,0,0,1,0,0,0,0,0,0,0,0,0,0,0,0,0,0,0,0,0,0,1,0,0,0,0,0,0,0,0,0,0,0,0,0,0,0,0,0,0,1,0,0,0,0,0,0,0,0,0,0,0,0,0,0,0,0,0,0,1,0,0,0,0,0,0,0,0,0,0,0,0,0,0,0,0,0,0,1,0,0,0,0,0,0,0,0,0,0,0,0,0,0,0,0,0,0,1,0,0,0,0,0,0,0,0,0,0,0,0,0,0,0,0,0,0,1,0,0,0,0,0,0,0,0,0,0,0,0,0,0,0,0,0,0,1,0,0,0,0,0,0,0,0,0,0,0,0,0,0,0,0,0,0,1,0,0,0,0,0,0,0,0,0,0,0,0,0,0,0,0,0,0,1,0,0,0,0,0,0,0,0,0,0,0,0,0,0,0,0,0,0,1" />
         <Keyword name="APPLY COMPENSATION"  value="TRUE" />
         <Keyword name="THRESHOLD"  value="FSC,5000" />
         <Keyword name="$P1N"  value="FSC-A" />
         <Keyword name="$P1R"  value="262144" />
         <Keyword name="$P1B"  value="32" />
         <Keyword name="$P1E"  value="0,0" />
         <Keyword name="$P1V"  value="191" />
         <Keyword name="$P1G"  value="1.0" />
         <Keyword name="P1DISPLAY"  value="LIN" />
         <Keyword name="P1BS"  value="0" />
         <Keyword name="P1MS"  value="0" />
         <Keyword name="$P2N"  value="FSC-H" />
         <Keyword name="$P2R"  value="262144" />
         <Keyword name="$P2B"  value="32" />
         <Keyword name="$P2E"  value="0,0" />
         <Keyword name="$P2V"  value="191" />
         <Keyword name="$P2G"  value="1.0" />
         <Keyword name="P2DISPLAY"  value="LIN" />
         <Keyword name="P2BS"  value="0" />
         <Keyword name="P2MS"  value="0" />
         <Keyword name="$P3N"  value="FSC-W" />
         <Keyword name="$P3R"  value="262144" />
         <Keyword name="$P3B"  value="32" />
         <Keyword name="$P3E"  value="0,0" />
         <Keyword name="$P3V"  value="191" />
         <Keyword name="$P3G"  value="1.0" />
         <Keyword name="P3BS"  value="-1" />
         <Keyword name="P3MS"  value="0" />
         <Keyword name="$P4N"  value="SSC-A" />
         <Keyword name="$P4R"  value="262144" />
         <Keyword name="$P4B"  value="32" />
         <Keyword name="$P4E"  value="0,0" />
         <Keyword name="$P4V"  value="269" />
         <Keyword name="$P4G"  value="1.0" />
         <Keyword name="P4DISPLAY"  value="LIN" />
         <Keyword name="P4BS"  value="0" />
         <Keyword name="P4MS"  value="0" />
         <Keyword name="$P5N"  value="SSC-H" />
         <Keyword name="$P5R"  value="262144" />
         <Keyword name="$P5B"  value="32" />
         <Keyword name="$P5E"  value="0,0" />
         <Keyword name="$P5V"  value="269" />
         <Keyword name="$P5G"  value="1.0" />
         <Keyword name="P5DISPLAY"  value="LIN" />
         <Keyword name="P5BS"  value="0" />
         <Keyword name="P5MS"  value="0" />
         <Keyword name="$P6N"  value="SSC-W" />
         <Keyword name="$P6R"  value="262144" />
         <Keyword name="$P6B"  value="32" />
         <Keyword name="$P6E"  value="0,0" />
         <Keyword name="$P6V"  value="269" />
         <Keyword name="$P6G"  value="1.0" />
         <Keyword name="P6BS"  value="-1" />
         <Keyword name="P6MS"  value="0" />
         <Keyword name="$P7N"  value="FITC-A" />
         <Keyword name="$P7R"  value="262144" />
         <Keyword name="$P7B"  value="32" />
         <Keyword name="$P7E"  value="0,0" />
         <Keyword name="$P7V"  value="500" />
         <Keyword name="$P7G"  value="1.0" />
         <Keyword name="P7DISPLAY"  value="LOG" />
         <Keyword name="P7BS"  value="66" />
         <Keyword name="P7MS"  value="0" />
         <Keyword name="$P8N"  value="PerCP-A" />
         <Keyword name="$P8R"  value="262144" />
         <Keyword name="$P8B"  value="32" />
         <Keyword name="$P8E"  value="0,0" />
         <Keyword name="$P8V"  value="710" />
         <Keyword name="$P8G"  value="1.0" />
         <Keyword name="P8DISPLAY"  value="LOG" />
         <Keyword name="P8BS"  value="110" />
         <Keyword name="P8MS"  value="0" />
         <Keyword name="$P9N"  value="PE-A" />
         <Keyword name="$P9R"  value="262144" />
         <Keyword name="$P9B"  value="32" />
         <Keyword name="$P9E"  value="0,0" />
         <Keyword name="$P9V"  value="507" />
         <Keyword name="$P9G"  value="1.0" />
         <Keyword name="P9DISPLAY"  value="LOG" />
         <Keyword name="P9BS"  value="45" />
         <Keyword name="P9MS"  value="0" />
         <Keyword name="$P10N"  value="mCherry-A" />
         <Keyword name="$P10R"  value="262144" />
         <Keyword name="$P10B"  value="32" />
         <Keyword name="$P10E"  value="0,0" />
         <Keyword name="$P10V"  value="407" />
         <Keyword name="$P10G"  value="1.0" />
         <Keyword name="P10DISPLAY"  value="LOG" />
         <Keyword name="P10BS"  value="37" />
         <Keyword name="P10MS"  value="0" />
         <Keyword name="$P11N"  value="PE-Cy5-A" />
         <Keyword name="$P11R"  value="262144" />
         <Keyword name="$P11B"  value="32" />
         <Keyword name="$P11E"  value="0,0" />
         <Keyword name="$P11V"  value="567" />
         <Keyword name="$P11G"  value="1.0" />
         <Keyword name="P11DISPLAY"  value="LOG" />
         <Keyword name="P11BS"  value="188" />
         <Keyword name="P11MS"  value="0" />
         <Keyword name="$P12N"  value="PE-Cy7-A" />
         <Keyword name="$P12R"  value="262144" />
         <Keyword name="$P12B"  value="32" />
         <Keyword name="$P12E"  value="0,0" />
         <Keyword name="$P12V"  value="525" />
         <Keyword name="$P12G"  value="1.0" />
         <Keyword name="P12DISPLAY"  value="LOG" />
         <Keyword name="P12BS"  value="82" />
         <Keyword name="P12MS"  value="0" />
         <Keyword name="$P13N"  value="APC-A" />
         <Keyword name="$P13R"  value="262144" />
         <Keyword name="$P13B"  value="32" />
         <Keyword name="$P13E"  value="0,0" />
         <Keyword name="$P13V"  value="392" />
         <Keyword name="$P13G"  value="1.0" />
         <Keyword name="P13DISPLAY"  value="LOG" />
         <Keyword name="P13BS"  value="44" />
         <Keyword name="P13MS"  value="0" />
         <Keyword name="$P14N"  value="Alexa Fluor 700-A" />
         <Keyword name="$P14R"  value="262144" />
         <Keyword name="$P14B"  value="32" />
         <Keyword name="$P14E"  value="0,0" />
         <Keyword name="$P14V"  value="491" />
         <Keyword name="$P14G"  value="1.0" />
         <Keyword name="P14DISPLAY"  value="LOG" />
         <Keyword name="P14BS"  value="96" />
         <Keyword name="P14MS"  value="0" />
         <Keyword name="$P15N"  value="APC-Cy7-A" />
         <Keyword name="$P15R"  value="262144" />
         <Keyword name="$P15B"  value="32" />
         <Keyword name="$P15E"  value="0,0" />
         <Keyword name="$P15V"  value="590" />
         <Keyword name="$P15G"  value="1.0" />
         <Keyword name="P15DISPLAY"  value="LOG" />
         <Keyword name="P15BS"  value="135" />
         <Keyword name="P15MS"  value="0" />
         <Keyword name="$P16N"  value="BV421-A" />
         <Keyword name="$P16R"  value="262144" />
         <Keyword name="$P16B"  value="32" />
         <Keyword name="$P16E"  value="0,0" />
         <Keyword name="$P16V"  value="306" />
         <Keyword name="$P16G"  value="1.0" />
         <Keyword name="P16DISPLAY"  value="LOG" />
         <Keyword name="P16BS"  value="61" />
         <Keyword name="P16MS"  value="0" />
         <Keyword name="$P17N"  value="BV510-A" />
         <Keyword name="$P17R"  value="262144" />
         <Keyword name="$P17B"  value="32" />
         <Keyword name="$P17E"  value="0,0" />
         <Keyword name="$P17V"  value="574" />
         <Keyword name="$P17G"  value="1.0" />
         <Keyword name="P17DISPLAY"  value="LOG" />
         <Keyword name="P17BS"  value="185" />
         <Keyword name="P17MS"  value="0" />
         <Keyword name="$P18N"  value="BV605-A" />
         <Keyword name="$P18R"  value="262144" />
         <Keyword name="$P18B"  value="32" />
         <Keyword name="$P18E"  value="0,0" />
         <Keyword name="$P18V"  value="619" />
         <Keyword name="$P18G"  value="1.0" />
         <Keyword name="P18DISPLAY"  value="LOG" />
         <Keyword name="P18BS"  value="1437" />
         <Keyword name="P18MS"  value="0" />
         <Keyword name="$P19N"  value="BV650-A" />
         <Keyword name="$P19R"  value="262144" />
         <Keyword name="$P19B"  value="32" />
         <Keyword name="$P19E"  value="0,0" />
         <Keyword name="$P19V"  value="671" />
         <Keyword name="$P19G"  value="1.0" />
         <Keyword name="P19DISPLAY"  value="LOG" />
         <Keyword name="P19BS"  value="362" />
         <Keyword name="P19MS"  value="0" />
         <Keyword name="$P20N"  value="BV711-A" />
         <Keyword name="$P20R"  value="262144" />
         <Keyword name="$P20B"  value="32" />
         <Keyword name="$P20E"  value="0,0" />
         <Keyword name="$P20V"  value="660" />
         <Keyword name="$P20G"  value="1.0" />
         <Keyword name="P20DISPLAY"  value="LOG" />
         <Keyword name="P20BS"  value="118" />
         <Keyword name="P20MS"  value="0" />
         <Keyword name="$P21N"  value="BV786-A" />
         <Keyword name="$P21R"  value="262144" />
         <Keyword name="$P21B"  value="32" />
         <Keyword name="$P21E"  value="0,0" />
         <Keyword name="$P21V"  value="713" />
         <Keyword name="$P21G"  value="1.0" />
         <Keyword name="P21DISPLAY"  value="LOG" />
         <Keyword name="P21BS"  value="184" />
         <Keyword name="P21MS"  value="0" />
         <Keyword name="$P22N"  value="BUV 395-A" />
         <Keyword name="$P22R"  value="262144" />
         <Keyword name="$P22B"  value="32" />
         <Keyword name="$P22E"  value="0,0" />
         <Keyword name="$P22V"  value="466" />
         <Keyword name="$P22G"  value="1.0" />
         <Keyword name="P22DISPLAY"  value="LOG" />
         <Keyword name="P22BS"  value="39" />
         <Keyword name="P22MS"  value="0" />
         <Keyword name="$P23N"  value="BUV661-A" />
         <Keyword name="$P23R"  value="262144" />
         <Keyword name="$P23B"  value="32" />
         <Keyword name="$P23E"  value="0,0" />
         <Keyword name="$P23V"  value="568" />
         <Keyword name="$P23G"  value="1.0" />
         <Keyword name="P23DISPLAY"  value="LOG" />
         <Keyword name="P23BS"  value="420" />
         <Keyword name="P23MS"  value="0" />
         <Keyword name="$P24N"  value="BUV737-A" />
         <Keyword name="$P24R"  value="262144" />
         <Keyword name="$P24B"  value="32" />
         <Keyword name="$P24E"  value="0,0" />
         <Keyword name="$P24V"  value="548" />
         <Keyword name="$P24G"  value="1.0" />
         <Keyword name="P24DISPLAY"  value="LOG" />
         <Keyword name="P24BS"  value="186" />
         <Keyword name="P24MS"  value="0" />
         <Keyword name="$P25N"  value="Time" />
         <Keyword name="$P25R"  value="262144" />
         <Keyword name="$P25B"  value="32" />
         <Keyword name="$P25E"  value="0,0" />
         <Keyword name="$P25G"  value="0.01" />
         <Keyword name="P25BS"  value="0" />
         <Keyword name="P25MS"  value="0" />
         <Keyword name="CST SETUP STATUS"  value="SUCCESS" />
         <Keyword name="CST BEADS LOT ID"  value="31468" />
         <Keyword name="CYTOMETER CONFIG NAME"  value="FCCF Fortessa 1 5 Laser Corrected" />
         <Keyword name="CYTOMETER CONFIG CREATE DATE"  value="2019-02-20T15:20:42-05:00" />
         <Keyword name="CST SETUP DATE"  value="2024-03-05T09:42:17-05:00" />
         <Keyword name="CST BASELINE DATE"  value="2024-03-01T09:58:36-05:00" />
         <Keyword name="CST BEADS EXPIRED"  value="False" />
         <Keyword name="CST PERFORMANCE EXPIRED"  value="2024-03-06T09:42:17-05:00" />
         <Keyword name="CST REGULATORY STATUS"  value="RUO Performance Check" />
         <Keyword name="$P1S"  value="" />
         <Keyword name="$P2S"  value="" />
         <Keyword name="$P3S"  value="" />
         <Keyword name="$P4S"  value="" />
         <Keyword name="$P5S"  value="" />
         <Keyword name="$P6S"  value="" />
         <Keyword name="$P7S"  value="" />
         <Keyword name="$P8S"  value="" />
         <Keyword name="$P9S"  value="" />
         <Keyword name="$P10S"  value="" />
         <Keyword name="$P11S"  value="" />
         <Keyword name="$P12S"  value="" />
         <Keyword name="$P13S"  value="" />
         <Keyword name="$P14S"  value="" />
         <Keyword name="$P15S"  value="" />
         <Keyword name="$P16S"  value="" />
         <Keyword name="$P17S"  value="" />
         <Keyword name="$P18S"  value="" />
         <Keyword name="$P19S"  value="" />
         <Keyword name="$P20S"  value="" />
         <Keyword name="$P21S"  value="" />
         <Keyword name="$P22S"  value="" />
         <Keyword name="$P23S"  value="" />
         <Keyword name="$P24S"  value="" />
         <Keyword name="$P25S"  value="" />
       </Keywords>
       <SampleNode name="20240325CARscFvTCells_scFv-IL2,2f,CAR-FoxP3-T_001_006.fcs"  annotation=""  owningGroup=""  expanded="0"  sortPriority="10"  count="100000"  sampleID="3" >
         <Graph smoothing="0"  backColor="#ffffff"  foreColor="#000000"  heatMapStatParameter="FITC-A"  type="Pseudocolor"  fast="1" >
           <Axis dimension="x"  name="FSC-A"  label=""  auto="auto" />
           <Axis dimension="y"  name="SSC-A"  label=""  auto="auto" />
           <GraphSettings level="5%"  smoothingHighResolution="1"  contourHighResolution="1"  histogramSmoothingCount="0"  graphResolution="256"  showOutliers="0"  drawLargeDots="0"  dotsToDraw="8000"  tint="le.chartfill.tinted.40"  lineWeight="le.lineweight.normal"  lineStyle="le.linestyle.solid" />
           <GraphEnvironment showGrid="0"  showAxes="tnlTNL"  showGates="1"  showFreqOnPlots="1"  showGateNameOnPlots="1"  showMedians="0"  showUncomped="0"  addEventParam="0"  lastYAxisName="" >
             <TextTraits font="SansSerif"  size="11"  name="Labels"  style="plain"  color="#000000"  background="#00ffffff"  just="left" />
             <TextTraits font="SansSerif"  size="11"  name="LayoutGates"  style="plain"  color="#000000"  background="#00ffffff"  just="left" />
             <TextTraits font="SansSerif"  size="9"  name="Numbers"  style="plain"  color="#000000"  background="#00ffffff"  just="left" />
             <TextTraits font="SansSerif"  size="9"  name="Legend"  style="plain"  color="#000000"  background="#00ffffff"  just="left" />
             <WindowPosition x="666"  y="25"  width="390"  height="582"  displayed="1"  panelState="---" />
           </GraphEnvironment>
         </Graph>
         <Subpopulations>
           <Population name="Lymphocytes"  annotation=""  owningGroup=""  expanded="0"  sortPriority="10"  count="35189" >
             <Graph smoothing="0"  backColor="#ffffff"  foreColor="#000000"  heatMapStatParameter="FITC-A"  type="Pseudocolor"  fast="1" >
               <Axis dimension="x"  name="FSC-W"  label=""  auto="auto" />
               <Axis dimension="y"  name="FSC-A"  label=""  auto="auto" />
               <GraphSettings level="5%"  smoothingHighResolution="1"  contourHighResolution="1"  histogramSmoothingCount="0"  graphResolution="256"  showOutliers="0"  drawLargeDots="0"  dotsToDraw="8000"  tint="le.chartfill.tinted.40"  lineWeight="le.lineweight.normal"  lineStyle="le.linestyle.solid" />
               <GraphEnvironment showGrid="0"  showAxes="tnlTNL"  showGates="1"  showFreqOnPlots="1"  showGateNameOnPlots="1"  showMedians="0"  showUncomped="0"  addEventParam="0"  lastYAxisName="" >
                 <TextTraits font="SansSerif"  size="11"  name="Labels"  style="plain"  color="#000000"  background="#00ffffff"  just="left" />
                 <TextTraits font="SansSerif"  size="11"  name="LayoutGates"  style="plain"  color="#000000"  background="#00ffffff"  just="left" />
                 <TextTraits font="SansSerif"  size="9"  name="Numbers"  style="plain"  color="#000000"  background="#00ffffff"  just="left" />
                 <TextTraits font="SansSerif"  size="9"  name="Legend"  style="plain"  color="#000000"  background="#00ffffff"  just="left" />
                 <WindowPosition x="448"  y="538"  width="663"  height="817"  displayed="1"  panelState="---" />
               </GraphEnvironment>
             </Graph>
             <Gate gating:id="ID2065927289" >
               <gating:PolygonGate eventsInside="1"  annoOffsetX="131"  annoOffsetY="-305"  tint="#000000"  isTinted="0"  lineWeight="Normal"  userDefined="1"  quadId="-1"  gateResolution="256" >
                 <gating:dimension>
                   <data-type:fcs-dimension data-type:name="FSC-A" />
                 </gating:dimension>
                 <gating:dimension>
                   <data-type:fcs-dimension data-type:name="SSC-A" />
                 </gating:dimension>
                 <gating:vertex>
                   <gating:coordinate data-type:value="113526.9291338583" />
                   <gating:coordinate data-type:value="88434.1204819277" />
                 </gating:vertex>
                 <gating:vertex>
                   <gating:coordinate data-type:value="103206.2992125984" />
                   <gating:coordinate data-type:value="57903.2931726908" />
                 </gating:vertex>
                 <gating:vertex>
                   <gating:coordinate data-type:value="114558.9921259843" />
                   <gating:coordinate data-type:value="37900.3373493976" />
                 </gating:vertex>
                 <gating:vertex>
                   <gating:coordinate data-type:value="145520.8818897638" />
                   <gating:coordinate data-type:value="33689.1887550201" />
                 </gating:vertex>
                 <gating:vertex>
                   <gating:coordinate data-type:value="187835.4645669291" />
                   <gating:coordinate data-type:value="51586.5702811245" />
                 </gating:vertex>
                 <gating:vertex>
                   <gating:coordinate data-type:value="244598.9291338583" />
                   <gating:coordinate data-type:value="93698.0562248996" />
                 </gating:vertex>
                 <gating:vertex>
                   <gating:coordinate data-type:value="179578.9606299213" />
                   <gating:coordinate data-type:value="118964.9477911647" />
                 </gating:vertex>
                 <gating:vertex>
                   <gating:coordinate data-type:value="142424.6929133858" />
                   <gating:coordinate data-type:value="113701.0120481928" />
                 </gating:vertex>
               </gating:PolygonGate>
             </Gate>
             <Subpopulations>
               <Population name="Single Cells"  annotation=""  owningGroup="All Samples"  expanded="0"  sortPriority="10"  count="30263" >
                 <Graph smoothing="0"  backColor="#ffffff"  foreColor="#000000"  heatMapStatParameter="FITC-A"  type="Pseudocolor"  fast="1" >
                   <Axis dimension="x"  name="SSC-W"  label=""  auto="auto" />
                   <Axis dimension="y"  name="SSC-A"  label=""  auto="auto" />
                   <GraphSettings level="5%"  smoothingHighResolution="1"  contourHighResolution="1"  histogramSmoothingCount="0"  graphResolution="256"  showOutliers="0"  drawLargeDots="0"  dotsToDraw="8000"  tint="le.chartfill.tinted.40"  lineWeight="le.lineweight.normal"  lineStyle="le.linestyle.solid" />
                   <GraphEnvironment showGrid="0"  showAxes="tnlTNL"  showGates="1"  showFreqOnPlots="1"  showGateNameOnPlots="1"  showMedians="0"  showUncomped="0"  addEventParam="0"  lastYAxisName="" >
                     <TextTraits font="SansSerif"  size="11"  name="Labels"  style="plain"  color="#000000"  background="#00ffffff"  just="left" />
                     <TextTraits font="SansSerif"  size="11"  name="LayoutGates"  style="plain"  color="#000000"  background="#00ffffff"  just="left" />
                     <TextTraits font="SansSerif"  size="9"  name="Numbers"  style="plain"  color="#000000"  background="#00ffffff"  just="left" />
                     <TextTraits font="SansSerif"  size="9"  name="Legend"  style="plain"  color="#000000"  background="#00ffffff"  just="left" />
                     <WindowPosition x="72"  y="538"  width="663"  height="817"  displayed="1"  panelState="---" />
                   </GraphEnvironment>
                 </Graph>
                 <Gate gating:id="ID1767071186"  gating:parent_id="ID2065927289" >
                   <gating:PolygonGate eventsInside="1"  annoOffsetX="173"  annoOffsetY="-162"  tint="#000000"  isTinted="0"  lineWeight="Normal"  userDefined="1"  quadId="-1"  gateResolution="256" >
                     <gating:dimension>
                       <data-type:fcs-dimension data-type:name="FSC-W" />
                     </gating:dimension>
                     <gating:dimension>
                       <data-type:fcs-dimension data-type:name="FSC-A" />
                     </gating:dimension>
                     <gating:vertex>
                       <gating:coordinate data-type:value="93018.8387096774" />
                       <gating:coordinate data-type:value="219897.652892562" />
                     </gating:vertex>
                     <gating:vertex>
                       <gating:coordinate data-type:value="71132.0531309298" />
                       <gating:coordinate data-type:value="58494.9421487603" />
                     </gating:vertex>
                     <gating:vertex>
                       <gating:coordinate data-type:value="111423.6356736243" />
                       <gating:coordinate data-type:value="53620.3636363636" />
                     </gating:vertex>
                     <gating:vertex>
                       <gating:coordinate data-type:value="124854.1631878558" />
                       <gating:coordinate data-type:value="220439.2727272727" />
                     </gating:vertex>
                   </gating:PolygonGate>
                 </Gate>
                 <Subpopulations>
                   <Population name="Single Cells"  annotation=""  owningGroup="All Samples"  expanded="0"  sortPriority="10"  count="27446" >
                     <Graph smoothing="0"  backColor="#ffffff"  foreColor="#000000"  heatMapStatParameter="FITC-A"  type="Pseudocolor"  fast="1" >
                       <Axis dimension="x"  name="BV421-A"  label=""  auto="auto" />
                       <Axis dimension="y"  name="SSC-A"  label=""  auto="auto" />
                       <GraphSettings level="5%"  smoothingHighResolution="1"  contourHighResolution="1"  histogramSmoothingCount="0"  graphResolution="256"  showOutliers="0"  drawLargeDots="0"  dotsToDraw="8000"  tint="le.chartfill.tinted.40"  lineWeight="le.lineweight.normal"  lineStyle="le.linestyle.solid" />
                       <GraphEnvironment showGrid="0"  showAxes="tnlTNL"  showGates="1"  showFreqOnPlots="1"  showGateNameOnPlots="1"  showMedians="0"  showUncomped="0"  addEventParam="0"  lastYAxisName="" >
                         <TextTraits font="SansSerif"  size="11"  name="Labels"  style="plain"  color="#000000"  background="#00ffffff"  just="left" />
                         <TextTraits font="SansSerif"  size="11"  name="LayoutGates"  style="plain"  color="#000000"  background="#00ffffff"  just="left" />
                         <TextTraits font="SansSerif"  size="9"  name="Numbers"  style="plain"  color="#000000"  background="#00ffffff"  just="left" />
                         <TextTraits font="SansSerif"  size="9"  name="Legend"  style="plain"  color="#000000"  background="#00ffffff"  just="left" />
                         <WindowPosition x="465"  y="537"  width="663"  height="817"  displayed="1"  panelState="---" />
                       </GraphEnvironment>
                     </Graph>
                     <Gate gating:id="ID504884918"  gating:parent_id="ID1767071186" >
                       <gating:PolygonGate eventsInside="1"  annoOffsetX="203"  annoOffsetY="-239"  tint="#000000"  isTinted="0"  lineWeight="Normal"  userDefined="1"  quadId="-1"  gateResolution="256" >
                         <gating:dimension>
                           <data-type:fcs-dimension data-type:name="SSC-W" />
                         </gating:dimension>
                         <gating:dimension>
                           <data-type:fcs-dimension data-type:name="SSC-A" />
                         </gating:dimension>
                         <gating:vertex>
                           <gating:coordinate data-type:value="71629.4800759013" />
                           <gating:coordinate data-type:value="135404.9586776859" />
                         </gating:vertex>
                         <gating:vertex>
                           <gating:coordinate data-type:value="66157.7836812144" />
                           <gating:coordinate data-type:value="10290.7768595041" />
                         </gating:vertex>
                         <gating:vertex>
                           <gating:coordinate data-type:value="81080.5920303605" />
                           <gating:coordinate data-type:value="15706.9752066116" />
                         </gating:vertex>
                         <gating:vertex>
                           <gating:coordinate data-type:value="93516.265654649" />
                           <gating:coordinate data-type:value="147862.214876033" />
                         </gating:vertex>
                       </gating:PolygonGate>
                     </Gate>
                     <Subpopulations>
                       <Population name="Live cells"  annotation=""  owningGroup="All Samples"  expanded="0"  sortPriority="10"  count="24148" >
                         <Graph smoothing="0"  backColor="#ffffff"  foreColor="#000000"  heatMapStatParameter="FITC-A"  type="Pseudocolor"  fast="1" >
                           <Axis dimension="x"  name="APC-A"  label=""  auto="auto" />
                           <Axis dimension="y"  name="mCherry-A"  label=""  auto="auto" />
                           <GraphSettings level="5%"  smoothingHighResolution="1"  contourHighResolution="1"  histogramSmoothingCount="0"  graphResolution="256"  showOutliers="0"  drawLargeDots="0"  dotsToDraw="8000"  tint="le.chartfill.tinted.40"  lineWeight="le.lineweight.normal"  lineStyle="le.linestyle.solid" />
                           <GraphEnvironment showGrid="0"  showAxes="tnlTNL"  showGates="1"  showFreqOnPlots="1"  showGateNameOnPlots="1"  showMedians="0"  showUncomped="0"  addEventParam="0"  lastYAxisName="" >
                             <TextTraits font="SansSerif"  size="11"  name="Labels"  style="plain"  color="#000000"  background="#00ffffff"  just="left" />
                             <TextTraits font="SansSerif"  size="11"  name="LayoutGates"  style="plain"  color="#000000"  background="#00ffffff"  just="left" />
                             <TextTraits font="SansSerif"  size="9"  name="Numbers"  style="plain"  color="#000000"  background="#00ffffff"  just="left" />
                             <TextTraits font="SansSerif"  size="9"  name="Legend"  style="plain"  color="#000000"  background="#00ffffff"  just="left" />
                             <WindowPosition x="1024"  y="37"  width="919"  height="1086"  displayed="0"  panelState="---" />
                           </GraphEnvironment>
                         </Graph>
                         <Gate gating:id="ID1435613920"  gating:parent_id="ID504884918" >
                           <gating:RectangleGate eventsInside="1"  annoOffsetX="286"  annoOffsetY="-242"  tint="#000000"  isTinted="0"  lineWeight="Normal"  userDefined="1"  percentX="0"  percentY="0" >
                             <gating:dimension gating:min="-220.96297860860645"  gating:max="394.86090863462" >
                               <data-type:fcs-dimension data-type:name="BV421-A" />
                             </gating:dimension>
                             <gating:dimension gating:min="10832.396694214876"  gating:max="142446.01652892563" >
                               <data-type:fcs-dimension data-type:name="SSC-A" />
                             </gating:dimension>
                           </gating:RectangleGate>
                         </Gate>
                         <Subpopulations>
                           <Population name="Q1: APC-A- , mCherry-A+"  annotation=""  owningGroup=""  expanded="0"  sortPriority="10"  count="7840" >
                             <Graph smoothing="0"  backColor="#ffffff"  foreColor="#000000"  heatMapStatParameter="FITC-A"  type="Pseudocolor"  fast="1" >
                               <Axis dimension="x"  name="APC-A"  label=""  auto="auto" />
                               <Axis dimension="y"  name="mCherry-A"  label=""  auto="auto" />
                               <GraphSettings level="5%"  smoothingHighResolution="1"  contourHighResolution="1"  histogramSmoothingCount="0"  graphResolution="256"  showOutliers="0"  drawLargeDots="0"  dotsToDraw="8000"  tint="le.chartfill.tinted.40"  lineWeight="le.lineweight.normal"  lineStyle="le.linestyle.solid" />
                               <GraphEnvironment showGrid="0"  showAxes="tnlTNL"  showGates="1"  showFreqOnPlots="1"  showGateNameOnPlots="1"  showMedians="0"  showUncomped="0"  addEventParam="0"  lastYAxisName="" >
                                 <TextTraits font="SansSerif"  size="11"  name="Labels"  style="plain"  color="#000000"  background="#00ffffff"  just="left" />
                                 <TextTraits font="SansSerif"  size="11"  name="LayoutGates"  style="plain"  color="#000000"  background="#00ffffff"  just="left" />
                                 <TextTraits font="SansSerif"  size="9"  name="Numbers"  style="plain"  color="#000000"  background="#00ffffff"  just="left" />
                                 <TextTraits font="SansSerif"  size="9"  name="Legend"  style="plain"  color="#000000"  background="#00ffffff"  just="left" />
                                 <WindowPosition x="1024"  y="37"  width="663"  height="817"  displayed="1"  panelState="---" />
                               </GraphEnvironment>
                             </Graph>
                             <Gate gating:id="ID555413179"  gating:parent_id="ID1435613920" >
                               <gating:RectangleGate eventsInside="1"  annoOffsetX="0"  annoOffsetY="0"  tint="#000000"  isTinted="0"  lineWeight="Normal"  userDefined="1"  percentX="0"  percentY="0" >
                                 <gating:dimension gating:max="97.23973590884873" >
                                   <data-type:fcs-dimension data-type:name="APC-A" />
                                 </gating:dimension>
                                 <gating:dimension gating:min="200.2237387549432" >
                                   <data-type:fcs-dimension data-type:name="mCherry-A" />
                                 </gating:dimension>
                               </gating:RectangleGate>
                             </Gate>
                           </Population>
                           <Population name="Q2: APC-A+ , mCherry-A+"  annotation=""  owningGroup=""  expanded="0"  sortPriority="10"  count="9972" >
                             <Graph smoothing="0"  backColor="#ffffff"  foreColor="#000000"  heatMapStatParameter="FITC-A"  type="Pseudocolor"  fast="1" >
                               <Axis dimension="x"  name="APC-A"  label=""  auto="auto" />
                               <Axis dimension="y"  name="mCherry-A"  label=""  auto="auto" />
                               <GraphSettings level="5%"  smoothingHighResolution="1"  contourHighResolution="1"  histogramSmoothingCount="0"  graphResolution="256"  showOutliers="0"  drawLargeDots="0"  dotsToDraw="8000"  tint="le.chartfill.tinted.40"  lineWeight="le.lineweight.normal"  lineStyle="le.linestyle.solid" />
                               <GraphEnvironment showGrid="0"  showAxes="tnlTNL"  showGates="1"  showFreqOnPlots="1"  showGateNameOnPlots="1"  showMedians="0"  showUncomped="0"  addEventParam="0"  lastYAxisName="" >
                                 <TextTraits font="SansSerif"  size="11"  name="Labels"  style="plain"  color="#000000"  background="#00ffffff"  just="left" />
                                 <TextTraits font="SansSerif"  size="11"  name="LayoutGates"  style="plain"  color="#000000"  background="#00ffffff"  just="left" />
                                 <TextTraits font="SansSerif"  size="9"  name="Numbers"  style="plain"  color="#000000"  background="#00ffffff"  just="left" />
                                 <TextTraits font="SansSerif"  size="9"  name="Legend"  style="plain"  color="#000000"  background="#00ffffff"  just="left" />
                                 <WindowPosition x="1024"  y="37"  width="663"  height="817"  displayed="1"  panelState="---" />
                               </GraphEnvironment>
                             </Graph>
                             <Gate gating:id="ID1285034487"  gating:parent_id="ID1435613920" >
                               <gating:RectangleGate eventsInside="1"  annoOffsetX="0"  annoOffsetY="0"  tint="#000000"  isTinted="0"  lineWeight="Normal"  userDefined="1"  percentX="0"  percentY="0" >
                                 <gating:dimension gating:min="97.23973590884873" >
                                   <data-type:fcs-dimension data-type:name="APC-A" />
                                 </gating:dimension>
                                 <gating:dimension gating:min="200.2237387549432" >
                                   <data-type:fcs-dimension data-type:name="mCherry-A" />
                                 </gating:dimension>
                               </gating:RectangleGate>
                             </Gate>
                           </Population>
                           <Population name="Q3: APC-A+ , mCherry-A-"  annotation=""  owningGroup=""  expanded="0"  sortPriority="10"  count="1697" >
                             <Graph smoothing="0"  backColor="#ffffff"  foreColor="#000000"  heatMapStatParameter="FITC-A"  type="Pseudocolor"  fast="1" >
                               <Axis dimension="x"  name="APC-A"  label=""  auto="auto" />
                               <Axis dimension="y"  name="mCherry-A"  label=""  auto="auto" />
                               <GraphSettings level="5%"  smoothingHighResolution="1"  contourHighResolution="1"  histogramSmoothingCount="0"  graphResolution="256"  showOutliers="0"  drawLargeDots="0"  dotsToDraw="8000"  tint="le.chartfill.tinted.40"  lineWeight="le.lineweight.normal"  lineStyle="le.linestyle.solid" />
                               <GraphEnvironment showGrid="0"  showAxes="tnlTNL"  showGates="1"  showFreqOnPlots="1"  showGateNameOnPlots="1"  showMedians="0"  showUncomped="0"  addEventParam="0"  lastYAxisName="" >
                                 <TextTraits font="SansSerif"  size="11"  name="Labels"  style="plain"  color="#000000"  background="#00ffffff"  just="left" />
                                 <TextTraits font="SansSerif"  size="11"  name="LayoutGates"  style="plain"  color="#000000"  background="#00ffffff"  just="left" />
                                 <TextTraits font="SansSerif"  size="9"  name="Numbers"  style="plain"  color="#000000"  background="#00ffffff"  just="left" />
                                 <TextTraits font="SansSerif"  size="9"  name="Legend"  style="plain"  color="#000000"  background="#00ffffff"  just="left" />
                                 <WindowPosition x="1024"  y="37"  width="663"  height="817"  displayed="1"  panelState="---" />
                               </GraphEnvironment>
                             </Graph>
                             <Gate gating:id="ID161125888"  gating:parent_id="ID1435613920" >
                               <gating:RectangleGate eventsInside="1"  annoOffsetX="0"  annoOffsetY="0"  tint="#000000"  isTinted="0"  lineWeight="Normal"  userDefined="1"  percentX="0"  percentY="0" >
                                 <gating:dimension gating:min="97.23973590884873" >
                                   <data-type:fcs-dimension data-type:name="APC-A" />
                                 </gating:dimension>
                                 <gating:dimension gating:max="200.2237387549432" >
                                   <data-type:fcs-dimension data-type:name="mCherry-A" />
                                 </gating:dimension>
                               </gating:RectangleGate>
                             </Gate>
                           </Population>
                           <Population name="Q4: APC-A- , mCherry-A-"  annotation=""  owningGroup=""  expanded="0"  sortPriority="10"  count="4639" >
                             <Graph smoothing="0"  backColor="#ffffff"  foreColor="#000000"  heatMapStatParameter="FITC-A"  type="Pseudocolor"  fast="1" >
                               <Axis dimension="x"  name="APC-A"  label=""  auto="auto" />
                               <Axis dimension="y"  name="mCherry-A"  label=""  auto="auto" />
                               <GraphSettings level="5%"  smoothingHighResolution="1"  contourHighResolution="1"  histogramSmoothingCount="0"  graphResolution="256"  showOutliers="0"  drawLargeDots="0"  dotsToDraw="8000"  tint="le.chartfill.tinted.40"  lineWeight="le.lineweight.normal"  lineStyle="le.linestyle.solid" />
                               <GraphEnvironment showGrid="0"  showAxes="tnlTNL"  showGates="1"  showFreqOnPlots="1"  showGateNameOnPlots="1"  showMedians="0"  showUncomped="0"  addEventParam="0"  lastYAxisName="" >
                                 <TextTraits font="SansSerif"  size="11"  name="Labels"  style="plain"  color="#000000"  background="#00ffffff"  just="left" />
                                 <TextTraits font="SansSerif"  size="11"  name="LayoutGates"  style="plain"  color="#000000"  background="#00ffffff"  just="left" />
                                 <TextTraits font="SansSerif"  size="9"  name="Numbers"  style="plain"  color="#000000"  background="#00ffffff"  just="left" />
                                 <TextTraits font="SansSerif"  size="9"  name="Legend"  style="plain"  color="#000000"  background="#00ffffff"  just="left" />
                                 <WindowPosition x="1024"  y="37"  width="663"  height="817"  displayed="1"  panelState="---" />
                               </GraphEnvironment>
                             </Graph>
                             <Gate gating:id="ID1131208821"  gating:parent_id="ID1435613920" >
                               <gating:RectangleGate eventsInside="1"  annoOffsetX="0"  annoOffsetY="0"  tint="#000000"  isTinted="0"  lineWeight="Normal"  userDefined="1"  percentX="0"  percentY="0" >
                                 <gating:dimension gating:max="97.23973590884873" >
                                   <data-type:fcs-dimension data-type:name="APC-A" />
                                 </gating:dimension>
                                 <gating:dimension gating:max="200.2237387549432" >
                                   <data-type:fcs-dimension data-type:name="mCherry-A" />
                                 </gating:dimension>
                               </gating:RectangleGate>
                             </Gate>
                           </Population>
                         </Subpopulations>
                       </Population>
                     </Subpopulations>
                   </Population>
                 </Subpopulations>
               </Population>
             </Subpopulations>
           </Population>
         </Subpopulations>
       </SampleNode>
     </Sample>
     <Sample>
       <DataSet uri="file:/Users/malviyam/Desktop/20240325scFvCAR-Tcells/20240325CARscFvTCells_scFv-IL2,2f,CAR-FoxP3-T_002_007.fcs"  sampleID="4" />
       <Transformations>
         <transforms:linear transforms:minRange="0"  transforms:maxRange="262144"  gain="1" >
           <data-type:parameter data-type:name="FSC-A" />
         </transforms:linear>
         <transforms:linear transforms:minRange="0"  transforms:maxRange="262144"  gain="1" >
           <data-type:parameter data-type:name="FSC-H" />
         </transforms:linear>
         <transforms:linear transforms:minRange="0"  transforms:maxRange="262144"  gain="1" >
           <data-type:parameter data-type:name="FSC-W" />
         </transforms:linear>
         <transforms:linear transforms:minRange="0"  transforms:maxRange="262144"  gain="1" >
           <data-type:parameter data-type:name="SSC-A" />
         </transforms:linear>
         <transforms:linear transforms:minRange="0"  transforms:maxRange="262144"  gain="1" >
           <data-type:parameter data-type:name="SSC-H" />
         </transforms:linear>
         <transforms:linear transforms:minRange="0"  transforms:maxRange="262144"  gain="1" >
           <data-type:parameter data-type:name="SSC-W" />
         </transforms:linear>
         <transforms:biex transforms:length="256"  transforms:maxRange="262144"  transforms:neg="0"  transforms:width="-100"  transforms:pos="4.418539922" >
           <data-type:parameter data-type:name="FITC-A" />
         </transforms:biex>
         <transforms:biex transforms:length="256"  transforms:maxRange="262144"  transforms:neg="0"  transforms:width="-100"  transforms:pos="4.418539922" >
           <data-type:parameter data-type:name="PerCP-A" />
         </transforms:biex>
         <transforms:biex transforms:length="256"  transforms:maxRange="262144"  transforms:neg="0"  transforms:width="-100"  transforms:pos="4.418539922" >
           <data-type:parameter data-type:name="PE-A" />
         </transforms:biex>
         <transforms:biex transforms:length="256"  transforms:maxRange="262144"  transforms:neg="0"  transforms:width="-25.1188643151"  transforms:pos="4.95" >
           <data-type:parameter data-type:name="mCherry-A" />
         </transforms:biex>
         <transforms:biex transforms:length="256"  transforms:maxRange="262144"  transforms:neg="0"  transforms:width="-100"  transforms:pos="4.418539922" >
           <data-type:parameter data-type:name="PE-Cy5-A" />
         </transforms:biex>
         <transforms:biex transforms:length="256"  transforms:maxRange="262144"  transforms:neg="0"  transforms:width="-100"  transforms:pos="4.418539922" >
           <data-type:parameter data-type:name="PE-Cy7-A" />
         </transforms:biex>
         <transforms:biex transforms:length="256"  transforms:maxRange="262144"  transforms:neg="0"  transforms:width="-25.1188643151"  transforms:pos="4.95" >
           <data-type:parameter data-type:name="APC-A" />
         </transforms:biex>
         <transforms:biex transforms:length="256"  transforms:maxRange="262144"  transforms:neg="0"  transforms:width="-100"  transforms:pos="4.418539922" >
           <data-type:parameter data-type:name="Alexa Fluor 700-A" />
         </transforms:biex>
         <transforms:biex transforms:length="256"  transforms:maxRange="262144"  transforms:neg="0"  transforms:width="-100"  transforms:pos="4.418539922" >
           <data-type:parameter data-type:name="APC-Cy7-A" />
         </transforms:biex>
         <transforms:biex transforms:length="256"  transforms:maxRange="262144"  transforms:neg="0"  transforms:width="-100"  transforms:pos="4.418539922" >
           <data-type:parameter data-type:name="BV421-A" />
         </transforms:biex>
         <transforms:biex transforms:length="256"  transforms:maxRange="262144"  transforms:neg="0"  transforms:width="-100"  transforms:pos="4.418539922" >
           <data-type:parameter data-type:name="BV510-A" />
         </transforms:biex>
         <transforms:biex transforms:length="256"  transforms:maxRange="262144"  transforms:neg="0"  transforms:width="-100"  transforms:pos="4.418539922" >
           <data-type:parameter data-type:name="BV605-A" />
         </transforms:biex>
         <transforms:biex transforms:length="256"  transforms:maxRange="262144"  transforms:neg="0"  transforms:width="-100"  transforms:pos="4.418539922" >
           <data-type:parameter data-type:name="BV650-A" />
         </transforms:biex>
         <transforms:biex transforms:length="256"  transforms:maxRange="262144"  transforms:neg="0"  transforms:width="-100"  transforms:pos="4.418539922" >
           <data-type:parameter data-type:name="BV711-A" />
         </transforms:biex>
         <transforms:biex transforms:length="256"  transforms:maxRange="262144"  transforms:neg="0"  transforms:width="-100"  transforms:pos="4.418539922" >
           <data-type:parameter data-type:name="BV786-A" />
         </transforms:biex>
         <transforms:biex transforms:length="256"  transforms:maxRange="262144"  transforms:neg="0"  transforms:width="-100"  transforms:pos="4.418539922" >
           <data-type:parameter data-type:name="BUV 395-A" />
         </transforms:biex>
         <transforms:biex transforms:length="256"  transforms:maxRange="262144"  transforms:neg="0"  transforms:width="-100"  transforms:pos="4.418539922" >
           <data-type:parameter data-type:name="BUV661-A" />
         </transforms:biex>
         <transforms:biex transforms:length="256"  transforms:maxRange="262144"  transforms:neg="0"  transforms:width="-100"  transforms:pos="4.418539922" >
           <data-type:parameter data-type:name="BUV737-A" />
         </transforms:biex>
         <transforms:linear transforms:minRange="0.5324870446"  transforms:maxRange="126"  gain="0.0101233278" >
           <data-type:parameter data-type:name="Time" />
         </transforms:linear>
       </Transformations>
       <Keywords>
         <Keyword name="FJ_FCS_VERSION"  value="3" />
         <Keyword name="$BEGINANALYSIS"  value="0" />
         <Keyword name="$ENDANALYSIS"  value="0" />
         <Keyword name="$BEGINSTEXT"  value="0" />
         <Keyword name="$ENDSTEXT"  value="0" />
         <Keyword name="$BEGINDATA"  value="4757" />
         <Keyword name="$ENDDATA"  value="10004756           " />
         <Keyword name="$FIL"  value="20240325CARscFvTCells_scFv-IL2,2f,CAR-FoxP3-T_002_007.fcs" />
         <Keyword name="$SYS"  value="Windows 7 6.1" />
         <Keyword name="$TOT"  value="100000             " />
         <Keyword name="$PAR"  value="25" />
         <Keyword name="$MODE"  value="L" />
         <Keyword name="$BYTEORD"  value="4,3,2,1" />
         <Keyword name="$DATATYPE"  value="F" />
         <Keyword name="$NEXTDATA"  value="0" />
         <Keyword name="CREATOR"  value="BD FACSDiva Software Version 8.0.1" />
         <Keyword name="TUBE NAME"  value="scFv-IL2_CAR-FoxP3-T_002" />
         <Keyword name="$SRC"  value="20240325CARscFvTCells" />
         <Keyword name="EXPERIMENT NAME"  value="20240311scFvCAR-Tcells" />
         <Keyword name="GUID"  value="f91ad9ac-edb1-4a99-be3b-9080321c650b" />
         <Keyword name="$DATE"  value="25-MAR-2024" />
         <Keyword name="$BTIM"  value="18:34:34" />
         <Keyword name="$ETIM"  value="18:36:40" />
         <Keyword name="$CYT"  value="LSRFortessa" />
         <Keyword name="SETTINGS"  value="Cytometer" />
         <Keyword name="CYTNUM"  value="H64717700039" />
         <Keyword name="WINDOW EXTENSION"  value="10.00" />
         <Keyword name="EXPORT USER NAME"  value="100008006" />
         <Keyword name="EXPORT TIME"  value="25-MAR-2024-18:41:42" />
         <Keyword name="$OP"  value="100008006" />
         <Keyword name="FSC ASF"  value="0.58" />
         <Keyword name="AUTOBS"  value="TRUE" />
         <Keyword name="$INST"  value=" " />
         <Keyword name="LASER1NAME"  value="Blue" />
         <Keyword name="LASER1DELAY"  value="0.00" />
         <Keyword name="LASER1ASF"  value="0.64" />
         <Keyword name="LASER2NAME"  value="YelGreen" />
         <Keyword name="LASER2DELAY"  value="-73.95" />
         <Keyword name="LASER2ASF"  value="0.55" />
         <Keyword name="LASER3NAME"  value="Red" />
         <Keyword name="LASER3DELAY"  value="-37.31" />
         <Keyword name="LASER3ASF"  value="0.59" />
         <Keyword name="LASER4NAME"  value="Violet" />
         <Keyword name="LASER4DELAY"  value="36.31" />
         <Keyword name="LASER4ASF"  value="0.79" />
         <Keyword name="LASER5NAME"  value="UV" />
         <Keyword name="LASER5DELAY"  value="70.56" />
         <Keyword name="LASER5ASF"  value="0.44" />
         <Keyword name="$TIMESTEP"  value="0.01" />
         <Keyword name="SPILL"  value="18,FITC-A,PerCP-A,PE-A,mCherry-A,PE-Cy5-A,PE-Cy7-A,APC-A,Alexa Fluor 700-A,APC-Cy7-A,BV421-A,BV510-A,BV605-A,BV650-A,BV711-A,BV786-A,BUV 395-A,BUV661-A,BUV737-A,1,0,0,0,0,0,0,0,0,0,0,0,0,0,0,0,0,0,0,1,0,0,0,0,0,0,0,0,0,0,0,0,0,0,0,0,0,0,1,0,0,0,0,0,0,0,0,0,0,0,0,0,0,0,0,0,0,1,0,0,0,0,0,0,0,0,0,0,0,0,0,0,0,0,0,0,1,0,0,0,0,0,0,0,0,0,0,0,0,0,0,0,0,0,0,1,0,0,0,0,0,0,0,0,0,0,0,0,0,0,0,0,0,0,1,0,0,0,0,0,0,0,0,0,0,0,0,0,0,0,0,0,0,1,0,0,0,0,0,0,0,0,0,0,0,0,0,0,0,0,0,0,1,0,0,0,0,0,0,0,0,0,0,0,0,0,0,0,0,0,0,1,0,0,0,0,0,0,0,0,0,0,0,0,0,0,0,0,0,0,1,0,0,0,0,0,0,0,0,0,0,0,0,0,0,0,0,0,0,1,0,0,0,0,0,0,0,0,0,0,0,0,0,0,0,0,0,0,1,0,0,0,0,0,0,0,0,0,0,0,0,0,0,0,0,0,0,1,0,0,0,0,0,0,0,0,0,0,0,0,0,0,0,0,0,0,1,0,0,0,0,0,0,0,0,0,0,0,0,0,0,0,0,0,0,1,0,0,0,0,0,0,0,0,0,0,0,0,0,0,0,0,0,0,1,0,0,0,0,0,0,0,0,0,0,0,0,0,0,0,0,0,0,1" />
         <Keyword name="APPLY COMPENSATION"  value="TRUE" />
         <Keyword name="THRESHOLD"  value="FSC,5000" />
         <Keyword name="$P1N"  value="FSC-A" />
         <Keyword name="$P1R"  value="262144" />
         <Keyword name="$P1B"  value="32" />
         <Keyword name="$P1E"  value="0,0" />
         <Keyword name="$P1V"  value="191" />
         <Keyword name="$P1G"  value="1.0" />
         <Keyword name="P1DISPLAY"  value="LIN" />
         <Keyword name="P1BS"  value="0" />
         <Keyword name="P1MS"  value="0" />
         <Keyword name="$P2N"  value="FSC-H" />
         <Keyword name="$P2R"  value="262144" />
         <Keyword name="$P2B"  value="32" />
         <Keyword name="$P2E"  value="0,0" />
         <Keyword name="$P2V"  value="191" />
         <Keyword name="$P2G"  value="1.0" />
         <Keyword name="P2DISPLAY"  value="LIN" />
         <Keyword name="P2BS"  value="0" />
         <Keyword name="P2MS"  value="0" />
         <Keyword name="$P3N"  value="FSC-W" />
         <Keyword name="$P3R"  value="262144" />
         <Keyword name="$P3B"  value="32" />
         <Keyword name="$P3E"  value="0,0" />
         <Keyword name="$P3V"  value="191" />
         <Keyword name="$P3G"  value="1.0" />
         <Keyword name="P3BS"  value="-1" />
         <Keyword name="P3MS"  value="0" />
         <Keyword name="$P4N"  value="SSC-A" />
         <Keyword name="$P4R"  value="262144" />
         <Keyword name="$P4B"  value="32" />
         <Keyword name="$P4E"  value="0,0" />
         <Keyword name="$P4V"  value="269" />
         <Keyword name="$P4G"  value="1.0" />
         <Keyword name="P4DISPLAY"  value="LIN" />
         <Keyword name="P4BS"  value="0" />
         <Keyword name="P4MS"  value="0" />
         <Keyword name="$P5N"  value="SSC-H" />
         <Keyword name="$P5R"  value="262144" />
         <Keyword name="$P5B"  value="32" />
         <Keyword name="$P5E"  value="0,0" />
         <Keyword name="$P5V"  value="269" />
         <Keyword name="$P5G"  value="1.0" />
         <Keyword name="P5DISPLAY"  value="LIN" />
         <Keyword name="P5BS"  value="0" />
         <Keyword name="P5MS"  value="0" />
         <Keyword name="$P6N"  value="SSC-W" />
         <Keyword name="$P6R"  value="262144" />
         <Keyword name="$P6B"  value="32" />
         <Keyword name="$P6E"  value="0,0" />
         <Keyword name="$P6V"  value="269" />
         <Keyword name="$P6G"  value="1.0" />
         <Keyword name="P6BS"  value="-1" />
         <Keyword name="P6MS"  value="0" />
         <Keyword name="$P7N"  value="FITC-A" />
         <Keyword name="$P7R"  value="262144" />
         <Keyword name="$P7B"  value="32" />
         <Keyword name="$P7E"  value="0,0" />
         <Keyword name="$P7V"  value="500" />
         <Keyword name="$P7G"  value="1.0" />
         <Keyword name="P7DISPLAY"  value="LOG" />
         <Keyword name="P7BS"  value="55" />
         <Keyword name="P7MS"  value="0" />
         <Keyword name="$P8N"  value="PerCP-A" />
         <Keyword name="$P8R"  value="262144" />
         <Keyword name="$P8B"  value="32" />
         <Keyword name="$P8E"  value="0,0" />
         <Keyword name="$P8V"  value="710" />
         <Keyword name="$P8G"  value="1.0" />
         <Keyword name="P8DISPLAY"  value="LOG" />
         <Keyword name="P8BS"  value="121" />
         <Keyword name="P8MS"  value="0" />
         <Keyword name="$P9N"  value="PE-A" />
         <Keyword name="$P9R"  value="262144" />
         <Keyword name="$P9B"  value="32" />
         <Keyword name="$P9E"  value="0,0" />
         <Keyword name="$P9V"  value="507" />
         <Keyword name="$P9G"  value="1.0" />
         <Keyword name="P9DISPLAY"  value="LOG" />
         <Keyword name="P9BS"  value="50" />
         <Keyword name="P9MS"  value="0" />
         <Keyword name="$P10N"  value="mCherry-A" />
         <Keyword name="$P10R"  value="262144" />
         <Keyword name="$P10B"  value="32" />
         <Keyword name="$P10E"  value="0,0" />
         <Keyword name="$P10V"  value="407" />
         <Keyword name="$P10G"  value="1.0" />
         <Keyword name="P10DISPLAY"  value="LOG" />
         <Keyword name="P10BS"  value="46" />
         <Keyword name="P10MS"  value="0" />
         <Keyword name="$P11N"  value="PE-Cy5-A" />
         <Keyword name="$P11R"  value="262144" />
         <Keyword name="$P11B"  value="32" />
         <Keyword name="$P11E"  value="0,0" />
         <Keyword name="$P11V"  value="567" />
         <Keyword name="$P11G"  value="1.0" />
         <Keyword name="P11DISPLAY"  value="LOG" />
         <Keyword name="P11BS"  value="188" />
         <Keyword name="P11MS"  value="0" />
         <Keyword name="$P12N"  value="PE-Cy7-A" />
         <Keyword name="$P12R"  value="262144" />
         <Keyword name="$P12B"  value="32" />
         <Keyword name="$P12E"  value="0,0" />
         <Keyword name="$P12V"  value="525" />
         <Keyword name="$P12G"  value="1.0" />
         <Keyword name="P12DISPLAY"  value="LOG" />
         <Keyword name="P12BS"  value="105" />
         <Keyword name="P12MS"  value="0" />
         <Keyword name="$P13N"  value="APC-A" />
         <Keyword name="$P13R"  value="262144" />
         <Keyword name="$P13B"  value="32" />
         <Keyword name="$P13E"  value="0,0" />
         <Keyword name="$P13V"  value="392" />
         <Keyword name="$P13G"  value="1.0" />
         <Keyword name="P13DISPLAY"  value="LOG" />
         <Keyword name="P13BS"  value="39" />
         <Keyword name="P13MS"  value="0" />
         <Keyword name="$P14N"  value="Alexa Fluor 700-A" />
         <Keyword name="$P14R"  value="262144" />
         <Keyword name="$P14B"  value="32" />
         <Keyword name="$P14E"  value="0,0" />
         <Keyword name="$P14V"  value="491" />
         <Keyword name="$P14G"  value="1.0" />
         <Keyword name="P14DISPLAY"  value="LOG" />
         <Keyword name="P14BS"  value="104" />
         <Keyword name="P14MS"  value="0" />
         <Keyword name="$P15N"  value="APC-Cy7-A" />
         <Keyword name="$P15R"  value="262144" />
         <Keyword name="$P15B"  value="32" />
         <Keyword name="$P15E"  value="0,0" />
         <Keyword name="$P15V"  value="590" />
         <Keyword name="$P15G"  value="1.0" />
         <Keyword name="P15DISPLAY"  value="LOG" />
         <Keyword name="P15BS"  value="139" />
         <Keyword name="P15MS"  value="0" />
         <Keyword name="$P16N"  value="BV421-A" />
         <Keyword name="$P16R"  value="262144" />
         <Keyword name="$P16B"  value="32" />
         <Keyword name="$P16E"  value="0,0" />
         <Keyword name="$P16V"  value="306" />
         <Keyword name="$P16G"  value="1.0" />
         <Keyword name="P16DISPLAY"  value="LOG" />
         <Keyword name="P16BS"  value="63" />
         <Keyword name="P16MS"  value="0" />
         <Keyword name="$P17N"  value="BV510-A" />
         <Keyword name="$P17R"  value="262144" />
         <Keyword name="$P17B"  value="32" />
         <Keyword name="$P17E"  value="0,0" />
         <Keyword name="$P17V"  value="574" />
         <Keyword name="$P17G"  value="1.0" />
         <Keyword name="P17DISPLAY"  value="LOG" />
         <Keyword name="P17BS"  value="191" />
         <Keyword name="P17MS"  value="0" />
         <Keyword name="$P18N"  value="BV605-A" />
         <Keyword name="$P18R"  value="262144" />
         <Keyword name="$P18B"  value="32" />
         <Keyword name="$P18E"  value="0,0" />
         <Keyword name="$P18V"  value="619" />
         <Keyword name="$P18G"  value="1.0" />
         <Keyword name="P18DISPLAY"  value="LOG" />
         <Keyword name="P18BS"  value="1540" />
         <Keyword name="P18MS"  value="0" />
         <Keyword name="$P19N"  value="BV650-A" />
         <Keyword name="$P19R"  value="262144" />
         <Keyword name="$P19B"  value="32" />
         <Keyword name="$P19E"  value="0,0" />
         <Keyword name="$P19V"  value="671" />
         <Keyword name="$P19G"  value="1.0" />
         <Keyword name="P19DISPLAY"  value="LOG" />
         <Keyword name="P19BS"  value="380" />
         <Keyword name="P19MS"  value="0" />
         <Keyword name="$P20N"  value="BV711-A" />
         <Keyword name="$P20R"  value="262144" />
         <Keyword name="$P20B"  value="32" />
         <Keyword name="$P20E"  value="0,0" />
         <Keyword name="$P20V"  value="660" />
         <Keyword name="$P20G"  value="1.0" />
         <Keyword name="P20DISPLAY"  value="LOG" />
         <Keyword name="P20BS"  value="127" />
         <Keyword name="P20MS"  value="0" />
         <Keyword name="$P21N"  value="BV786-A" />
         <Keyword name="$P21R"  value="262144" />
         <Keyword name="$P21B"  value="32" />
         <Keyword name="$P21E"  value="0,0" />
         <Keyword name="$P21V"  value="713" />
         <Keyword name="$P21G"  value="1.0" />
         <Keyword name="P21DISPLAY"  value="LOG" />
         <Keyword name="P21BS"  value="187" />
         <Keyword name="P21MS"  value="0" />
         <Keyword name="$P22N"  value="BUV 395-A" />
         <Keyword name="$P22R"  value="262144" />
         <Keyword name="$P22B"  value="32" />
         <Keyword name="$P22E"  value="0,0" />
         <Keyword name="$P22V"  value="466" />
         <Keyword name="$P22G"  value="1.0" />
         <Keyword name="P22DISPLAY"  value="LOG" />
         <Keyword name="P22BS"  value="35" />
         <Keyword name="P22MS"  value="0" />
         <Keyword name="$P23N"  value="BUV661-A" />
         <Keyword name="$P23R"  value="262144" />
         <Keyword name="$P23B"  value="32" />
         <Keyword name="$P23E"  value="0,0" />
         <Keyword name="$P23V"  value="568" />
         <Keyword name="$P23G"  value="1.0" />
         <Keyword name="P23DISPLAY"  value="LOG" />
         <Keyword name="P23BS"  value="501" />
         <Keyword name="P23MS"  value="0" />
         <Keyword name="$P24N"  value="BUV737-A" />
         <Keyword name="$P24R"  value="262144" />
         <Keyword name="$P24B"  value="32" />
         <Keyword name="$P24E"  value="0,0" />
         <Keyword name="$P24V"  value="548" />
         <Keyword name="$P24G"  value="1.0" />
         <Keyword name="P24DISPLAY"  value="LOG" />
         <Keyword name="P24BS"  value="201" />
         <Keyword name="P24MS"  value="0" />
         <Keyword name="$P25N"  value="Time" />
         <Keyword name="$P25R"  value="262144" />
         <Keyword name="$P25B"  value="32" />
         <Keyword name="$P25E"  value="0,0" />
         <Keyword name="$P25G"  value="0.01" />
         <Keyword name="P25BS"  value="0" />
         <Keyword name="P25MS"  value="0" />
         <Keyword name="CST SETUP STATUS"  value="SUCCESS" />
         <Keyword name="CST BEADS LOT ID"  value="31468" />
         <Keyword name="CYTOMETER CONFIG NAME"  value="FCCF Fortessa 1 5 Laser Corrected" />
         <Keyword name="CYTOMETER CONFIG CREATE DATE"  value="2019-02-20T15:20:42-05:00" />
         <Keyword name="CST SETUP DATE"  value="2024-03-05T09:42:17-05:00" />
         <Keyword name="CST BASELINE DATE"  value="2024-03-01T09:58:36-05:00" />
         <Keyword name="CST BEADS EXPIRED"  value="False" />
         <Keyword name="CST PERFORMANCE EXPIRED"  value="2024-03-06T09:42:17-05:00" />
         <Keyword name="CST REGULATORY STATUS"  value="RUO Performance Check" />
         <Keyword name="$P1S"  value="" />
         <Keyword name="$P2S"  value="" />
         <Keyword name="$P3S"  value="" />
         <Keyword name="$P4S"  value="" />
         <Keyword name="$P5S"  value="" />
         <Keyword name="$P6S"  value="" />
         <Keyword name="$P7S"  value="" />
         <Keyword name="$P8S"  value="" />
         <Keyword name="$P9S"  value="" />
         <Keyword name="$P10S"  value="" />
         <Keyword name="$P11S"  value="" />
         <Keyword name="$P12S"  value="" />
         <Keyword name="$P13S"  value="" />
         <Keyword name="$P14S"  value="" />
         <Keyword name="$P15S"  value="" />
         <Keyword name="$P16S"  value="" />
         <Keyword name="$P17S"  value="" />
         <Keyword name="$P18S"  value="" />
         <Keyword name="$P19S"  value="" />
         <Keyword name="$P20S"  value="" />
         <Keyword name="$P21S"  value="" />
         <Keyword name="$P22S"  value="" />
         <Keyword name="$P23S"  value="" />
         <Keyword name="$P24S"  value="" />
         <Keyword name="$P25S"  value="" />
       </Keywords>
       <SampleNode name="20240325CARscFvTCells_scFv-IL2,2f,CAR-FoxP3-T_002_007.fcs"  annotation=""  owningGroup=""  expanded="0"  sortPriority="10"  count="100000"  sampleID="4" >
         <Graph smoothing="0"  backColor="#ffffff"  foreColor="#000000"  heatMapStatParameter="FITC-A"  type="Pseudocolor"  fast="1" >
           <Axis dimension="x"  name="FSC-A"  label=""  auto="auto" />
           <Axis dimension="y"  name="SSC-A"  label=""  auto="auto" />
           <GraphSettings level="5%"  smoothingHighResolution="1"  contourHighResolution="1"  histogramSmoothingCount="0"  graphResolution="256"  showOutliers="0"  drawLargeDots="0"  dotsToDraw="8000"  tint="le.chartfill.tinted.40"  lineWeight="le.lineweight.normal"  lineStyle="le.linestyle.solid" />
           <GraphEnvironment showGrid="0"  showAxes="tnlTNL"  showGates="1"  showFreqOnPlots="1"  showGateNameOnPlots="1"  showMedians="0"  showUncomped="0"  addEventParam="0"  lastYAxisName="" >
             <TextTraits font="SansSerif"  size="11"  name="Labels"  style="plain"  color="#000000"  background="#00ffffff"  just="left" />
             <TextTraits font="SansSerif"  size="11"  name="LayoutGates"  style="plain"  color="#000000"  background="#00ffffff"  just="left" />
             <TextTraits font="SansSerif"  size="9"  name="Numbers"  style="plain"  color="#000000"  background="#00ffffff"  just="left" />
             <TextTraits font="SansSerif"  size="9"  name="Legend"  style="plain"  color="#000000"  background="#00ffffff"  just="left" />
             <WindowPosition x="666"  y="25"  width="390"  height="582"  displayed="1"  panelState="---" />
           </GraphEnvironment>
         </Graph>
         <Subpopulations>
           <Population name="Lymphocytes"  annotation=""  owningGroup=""  expanded="0"  sortPriority="10"  count="33772" >
             <Graph smoothing="0"  backColor="#ffffff"  foreColor="#000000"  heatMapStatParameter="FITC-A"  type="Pseudocolor"  fast="1" >
               <Axis dimension="x"  name="FSC-W"  label=""  auto="auto" />
               <Axis dimension="y"  name="FSC-A"  label=""  auto="auto" />
               <GraphSettings level="5%"  smoothingHighResolution="1"  contourHighResolution="1"  histogramSmoothingCount="0"  graphResolution="256"  showOutliers="0"  drawLargeDots="0"  dotsToDraw="8000"  tint="le.chartfill.tinted.40"  lineWeight="le.lineweight.normal"  lineStyle="le.linestyle.solid" />
               <GraphEnvironment showGrid="0"  showAxes="tnlTNL"  showGates="1"  showFreqOnPlots="1"  showGateNameOnPlots="1"  showMedians="0"  showUncomped="0"  addEventParam="0"  lastYAxisName="" >
                 <TextTraits font="SansSerif"  size="11"  name="Labels"  style="plain"  color="#000000"  background="#00ffffff"  just="left" />
                 <TextTraits font="SansSerif"  size="11"  name="LayoutGates"  style="plain"  color="#000000"  background="#00ffffff"  just="left" />
                 <TextTraits font="SansSerif"  size="9"  name="Numbers"  style="plain"  color="#000000"  background="#00ffffff"  just="left" />
                 <TextTraits font="SansSerif"  size="9"  name="Legend"  style="plain"  color="#000000"  background="#00ffffff"  just="left" />
                 <WindowPosition x="448"  y="538"  width="663"  height="817"  displayed="1"  panelState="---" />
               </GraphEnvironment>
             </Graph>
             <Gate gating:id="ID1180727943" >
               <gating:PolygonGate eventsInside="1"  annoOffsetX="131"  annoOffsetY="-305"  tint="#000000"  isTinted="0"  lineWeight="Normal"  userDefined="1"  quadId="-1"  gateResolution="256" >
                 <gating:dimension>
                   <data-type:fcs-dimension data-type:name="FSC-A" />
                 </gating:dimension>
                 <gating:dimension>
                   <data-type:fcs-dimension data-type:name="SSC-A" />
                 </gating:dimension>
                 <gating:vertex>
                   <gating:coordinate data-type:value="109398.6771653543" />
                   <gating:coordinate data-type:value="88434.1204819277" />
                 </gating:vertex>
                 <gating:vertex>
                   <gating:coordinate data-type:value="99078.0472440945" />
                   <gating:coordinate data-type:value="57903.2931726908" />
                 </gating:vertex>
                 <gating:vertex>
                   <gating:coordinate data-type:value="110430.7401574803" />
                   <gating:coordinate data-type:value="37900.3373493976" />
                 </gating:vertex>
                 <gating:vertex>
                   <gating:coordinate data-type:value="141392.6299212599" />
                   <gating:coordinate data-type:value="33689.1887550201" />
                 </gating:vertex>
                 <gating:vertex>
                   <gating:coordinate data-type:value="183707.2125984252" />
                   <gating:coordinate data-type:value="51586.5702811245" />
                 </gating:vertex>
                 <gating:vertex>
                   <gating:coordinate data-type:value="240470.6771653543" />
                   <gating:coordinate data-type:value="93698.0562248996" />
                 </gating:vertex>
                 <gating:vertex>
                   <gating:coordinate data-type:value="175450.7086614173" />
                   <gating:coordinate data-type:value="118964.9477911647" />
                 </gating:vertex>
                 <gating:vertex>
                   <gating:coordinate data-type:value="138296.4409448819" />
                   <gating:coordinate data-type:value="113701.0120481928" />
                 </gating:vertex>
               </gating:PolygonGate>
             </Gate>
             <Subpopulations>
               <Population name="Single Cells"  annotation=""  owningGroup="All Samples"  expanded="0"  sortPriority="10"  count="29846" >
                 <Graph smoothing="0"  backColor="#ffffff"  foreColor="#000000"  heatMapStatParameter="FITC-A"  type="Pseudocolor"  fast="1" >
                   <Axis dimension="x"  name="SSC-W"  label=""  auto="auto" />
                   <Axis dimension="y"  name="SSC-A"  label=""  auto="auto" />
                   <GraphSettings level="5%"  smoothingHighResolution="1"  contourHighResolution="1"  histogramSmoothingCount="0"  graphResolution="256"  showOutliers="0"  drawLargeDots="0"  dotsToDraw="8000"  tint="le.chartfill.tinted.40"  lineWeight="le.lineweight.normal"  lineStyle="le.linestyle.solid" />
                   <GraphEnvironment showGrid="0"  showAxes="tnlTNL"  showGates="1"  showFreqOnPlots="1"  showGateNameOnPlots="1"  showMedians="0"  showUncomped="0"  addEventParam="0"  lastYAxisName="" >
                     <TextTraits font="SansSerif"  size="11"  name="Labels"  style="plain"  color="#000000"  background="#00ffffff"  just="left" />
                     <TextTraits font="SansSerif"  size="11"  name="LayoutGates"  style="plain"  color="#000000"  background="#00ffffff"  just="left" />
                     <TextTraits font="SansSerif"  size="9"  name="Numbers"  style="plain"  color="#000000"  background="#00ffffff"  just="left" />
                     <TextTraits font="SansSerif"  size="9"  name="Legend"  style="plain"  color="#000000"  background="#00ffffff"  just="left" />
                     <WindowPosition x="72"  y="538"  width="663"  height="817"  displayed="1"  panelState="---" />
                   </GraphEnvironment>
                 </Graph>
                 <Gate gating:id="ID1956726443"  gating:parent_id="ID1180727943" >
                   <gating:PolygonGate eventsInside="1"  annoOffsetX="173"  annoOffsetY="-162"  tint="#000000"  isTinted="0"  lineWeight="Normal"  userDefined="1"  quadId="-1"  gateResolution="256" >
                     <gating:dimension>
                       <data-type:fcs-dimension data-type:name="FSC-W" />
                     </gating:dimension>
                     <gating:dimension>
                       <data-type:fcs-dimension data-type:name="FSC-A" />
                     </gating:dimension>
                     <gating:vertex>
                       <gating:coordinate data-type:value="93018.8387096774" />
                       <gating:coordinate data-type:value="219897.652892562" />
                     </gating:vertex>
                     <gating:vertex>
                       <gating:coordinate data-type:value="71132.0531309298" />
                       <gating:coordinate data-type:value="58494.9421487603" />
                     </gating:vertex>
                     <gating:vertex>
                       <gating:coordinate data-type:value="111423.6356736243" />
                       <gating:coordinate data-type:value="53620.3636363636" />
                     </gating:vertex>
                     <gating:vertex>
                       <gating:coordinate data-type:value="124854.1631878558" />
                       <gating:coordinate data-type:value="220439.2727272727" />
                     </gating:vertex>
                   </gating:PolygonGate>
                 </Gate>
                 <Subpopulations>
                   <Population name="Single Cells"  annotation=""  owningGroup="All Samples"  expanded="0"  sortPriority="10"  count="27761" >
                     <Graph smoothing="0"  backColor="#ffffff"  foreColor="#000000"  heatMapStatParameter="FITC-A"  type="Pseudocolor"  fast="1" >
                       <Axis dimension="x"  name="BV421-A"  label=""  auto="auto" />
                       <Axis dimension="y"  name="SSC-A"  label=""  auto="auto" />
                       <GraphSettings level="5%"  smoothingHighResolution="1"  contourHighResolution="1"  histogramSmoothingCount="0"  graphResolution="256"  showOutliers="0"  drawLargeDots="0"  dotsToDraw="8000"  tint="le.chartfill.tinted.40"  lineWeight="le.lineweight.normal"  lineStyle="le.linestyle.solid" />
                       <GraphEnvironment showGrid="0"  showAxes="tnlTNL"  showGates="1"  showFreqOnPlots="1"  showGateNameOnPlots="1"  showMedians="0"  showUncomped="0"  addEventParam="0"  lastYAxisName="" >
                         <TextTraits font="SansSerif"  size="11"  name="Labels"  style="plain"  color="#000000"  background="#00ffffff"  just="left" />
                         <TextTraits font="SansSerif"  size="11"  name="LayoutGates"  style="plain"  color="#000000"  background="#00ffffff"  just="left" />
                         <TextTraits font="SansSerif"  size="9"  name="Numbers"  style="plain"  color="#000000"  background="#00ffffff"  just="left" />
                         <TextTraits font="SansSerif"  size="9"  name="Legend"  style="plain"  color="#000000"  background="#00ffffff"  just="left" />
                         <WindowPosition x="465"  y="537"  width="663"  height="817"  displayed="1"  panelState="---" />
                       </GraphEnvironment>
                     </Graph>
                     <Gate gating:id="ID2053547599"  gating:parent_id="ID1956726443" >
                       <gating:PolygonGate eventsInside="1"  annoOffsetX="203"  annoOffsetY="-239"  tint="#000000"  isTinted="0"  lineWeight="Normal"  userDefined="1"  quadId="-1"  gateResolution="256" >
                         <gating:dimension>
                           <data-type:fcs-dimension data-type:name="SSC-W" />
                         </gating:dimension>
                         <gating:dimension>
                           <data-type:fcs-dimension data-type:name="SSC-A" />
                         </gating:dimension>
                         <gating:vertex>
                           <gating:coordinate data-type:value="71629.4800759013" />
                           <gating:coordinate data-type:value="135404.9586776859" />
                         </gating:vertex>
                         <gating:vertex>
                           <gating:coordinate data-type:value="66157.7836812144" />
                           <gating:coordinate data-type:value="10290.7768595041" />
                         </gating:vertex>
                         <gating:vertex>
                           <gating:coordinate data-type:value="81080.5920303605" />
                           <gating:coordinate data-type:value="15706.9752066116" />
                         </gating:vertex>
                         <gating:vertex>
                           <gating:coordinate data-type:value="93516.265654649" />
                           <gating:coordinate data-type:value="147862.214876033" />
                         </gating:vertex>
                       </gating:PolygonGate>
                     </Gate>
                     <Subpopulations>
                       <Population name="Live cells"  annotation=""  owningGroup="All Samples"  expanded="0"  sortPriority="10"  count="24880" >
                         <Graph smoothing="0"  backColor="#ffffff"  foreColor="#000000"  heatMapStatParameter="FITC-A"  type="Pseudocolor"  fast="1" >
                           <Axis dimension="x"  name="APC-A"  label=""  auto="auto" />
                           <Axis dimension="y"  name="mCherry-A"  label=""  auto="auto" />
                           <GraphSettings level="5%"  smoothingHighResolution="1"  contourHighResolution="1"  histogramSmoothingCount="0"  graphResolution="256"  showOutliers="0"  drawLargeDots="0"  dotsToDraw="8000"  tint="le.chartfill.tinted.40"  lineWeight="le.lineweight.normal"  lineStyle="le.linestyle.solid" />
                           <GraphEnvironment showGrid="0"  showAxes="tnlTNL"  showGates="1"  showFreqOnPlots="1"  showGateNameOnPlots="1"  showMedians="0"  showUncomped="0"  addEventParam="0"  lastYAxisName="" >
                             <TextTraits font="SansSerif"  size="11"  name="Labels"  style="plain"  color="#000000"  background="#00ffffff"  just="left" />
                             <TextTraits font="SansSerif"  size="11"  name="LayoutGates"  style="plain"  color="#000000"  background="#00ffffff"  just="left" />
                             <TextTraits font="SansSerif"  size="9"  name="Numbers"  style="plain"  color="#000000"  background="#00ffffff"  just="left" />
                             <TextTraits font="SansSerif"  size="9"  name="Legend"  style="plain"  color="#000000"  background="#00ffffff"  just="left" />
                             <WindowPosition x="1024"  y="37"  width="1095"  height="1196"  displayed="0"  panelState="---" />
                           </GraphEnvironment>
                         </Graph>
                         <Gate gating:id="ID38922830"  gating:parent_id="ID2053547599" >
                           <gating:RectangleGate eventsInside="1"  annoOffsetX="286"  annoOffsetY="-242"  tint="#000000"  isTinted="0"  lineWeight="Normal"  userDefined="1"  percentX="0"  percentY="0" >
                             <gating:dimension gating:min="-220.96297860860645"  gating:max="394.86090863462" >
                               <data-type:fcs-dimension data-type:name="BV421-A" />
                             </gating:dimension>
                             <gating:dimension gating:min="10832.396694214876"  gating:max="142446.01652892563" >
                               <data-type:fcs-dimension data-type:name="SSC-A" />
                             </gating:dimension>
                           </gating:RectangleGate>
                         </Gate>
                         <Subpopulations>
                           <Population name="Q1: APC-A- , mCherry-A+"  annotation=""  owningGroup=""  expanded="0"  sortPriority="10"  count="6445" >
                             <Graph smoothing="0"  backColor="#ffffff"  foreColor="#000000"  heatMapStatParameter="FITC-A"  type="Pseudocolor"  fast="1" >
                               <Axis dimension="x"  name="APC-A"  label=""  auto="auto" />
                               <Axis dimension="y"  name="mCherry-A"  label=""  auto="auto" />
                               <GraphSettings level="5%"  smoothingHighResolution="1"  contourHighResolution="1"  histogramSmoothingCount="0"  graphResolution="256"  showOutliers="0"  drawLargeDots="0"  dotsToDraw="8000"  tint="le.chartfill.tinted.40"  lineWeight="le.lineweight.normal"  lineStyle="le.linestyle.solid" />
                               <GraphEnvironment showGrid="0"  showAxes="tnlTNL"  showGates="1"  showFreqOnPlots="1"  showGateNameOnPlots="1"  showMedians="0"  showUncomped="0"  addEventParam="0"  lastYAxisName="" >
                                 <TextTraits font="SansSerif"  size="11"  name="Labels"  style="plain"  color="#000000"  background="#00ffffff"  just="left" />
                                 <TextTraits font="SansSerif"  size="11"  name="LayoutGates"  style="plain"  color="#000000"  background="#00ffffff"  just="left" />
                                 <TextTraits font="SansSerif"  size="9"  name="Numbers"  style="plain"  color="#000000"  background="#00ffffff"  just="left" />
                                 <TextTraits font="SansSerif"  size="9"  name="Legend"  style="plain"  color="#000000"  background="#00ffffff"  just="left" />
                                 <WindowPosition x="1024"  y="37"  width="663"  height="817"  displayed="1"  panelState="---" />
                               </GraphEnvironment>
                             </Graph>
                             <Gate gating:id="ID1896208470"  gating:parent_id="ID38922830" >
                               <gating:RectangleGate eventsInside="1"  annoOffsetX="0"  annoOffsetY="0"  tint="#000000"  isTinted="0"  lineWeight="Normal"  userDefined="1"  percentX="0"  percentY="0" >
                                 <gating:dimension gating:max="99.15226963975125" >
                                   <data-type:fcs-dimension data-type:name="APC-A" />
                                 </gating:dimension>
                                 <gating:dimension gating:min="200.15401483668404" >
                                   <data-type:fcs-dimension data-type:name="mCherry-A" />
                                 </gating:dimension>
                               </gating:RectangleGate>
                             </Gate>
                           </Population>
                           <Population name="Q2: APC-A+ , mCherry-A+"  annotation=""  owningGroup=""  expanded="0"  sortPriority="10"  count="7947" >
                             <Graph smoothing="0"  backColor="#ffffff"  foreColor="#000000"  heatMapStatParameter="FITC-A"  type="Pseudocolor"  fast="1" >
                               <Axis dimension="x"  name="APC-A"  label=""  auto="auto" />
                               <Axis dimension="y"  name="mCherry-A"  label=""  auto="auto" />
                               <GraphSettings level="5%"  smoothingHighResolution="1"  contourHighResolution="1"  histogramSmoothingCount="0"  graphResolution="256"  showOutliers="0"  drawLargeDots="0"  dotsToDraw="8000"  tint="le.chartfill.tinted.40"  lineWeight="le.lineweight.normal"  lineStyle="le.linestyle.solid" />
                               <GraphEnvironment showGrid="0"  showAxes="tnlTNL"  showGates="1"  showFreqOnPlots="1"  showGateNameOnPlots="1"  showMedians="0"  showUncomped="0"  addEventParam="0"  lastYAxisName="" >
                                 <TextTraits font="SansSerif"  size="11"  name="Labels"  style="plain"  color="#000000"  background="#00ffffff"  just="left" />
                                 <TextTraits font="SansSerif"  size="11"  name="LayoutGates"  style="plain"  color="#000000"  background="#00ffffff"  just="left" />
                                 <TextTraits font="SansSerif"  size="9"  name="Numbers"  style="plain"  color="#000000"  background="#00ffffff"  just="left" />
                                 <TextTraits font="SansSerif"  size="9"  name="Legend"  style="plain"  color="#000000"  background="#00ffffff"  just="left" />
                                 <WindowPosition x="1024"  y="37"  width="663"  height="817"  displayed="1"  panelState="---" />
                               </GraphEnvironment>
                             </Graph>
                             <Gate gating:id="ID107900636"  gating:parent_id="ID38922830" >
                               <gating:RectangleGate eventsInside="1"  annoOffsetX="0"  annoOffsetY="0"  tint="#000000"  isTinted="0"  lineWeight="Normal"  userDefined="1"  percentX="0"  percentY="0" >
                                 <gating:dimension gating:min="99.15226963975125" >
                                   <data-type:fcs-dimension data-type:name="APC-A" />
                                 </gating:dimension>
                                 <gating:dimension gating:min="200.15401483668404" >
                                   <data-type:fcs-dimension data-type:name="mCherry-A" />
                                 </gating:dimension>
                               </gating:RectangleGate>
                             </Gate>
                           </Population>
                           <Population name="Q3: APC-A+ , mCherry-A-"  annotation=""  owningGroup=""  expanded="0"  sortPriority="10"  count="2435" >
                             <Graph smoothing="0"  backColor="#ffffff"  foreColor="#000000"  heatMapStatParameter="FITC-A"  type="Pseudocolor"  fast="1" >
                               <Axis dimension="x"  name="APC-A"  label=""  auto="auto" />
                               <Axis dimension="y"  name="mCherry-A"  label=""  auto="auto" />
                               <GraphSettings level="5%"  smoothingHighResolution="1"  contourHighResolution="1"  histogramSmoothingCount="0"  graphResolution="256"  showOutliers="0"  drawLargeDots="0"  dotsToDraw="8000"  tint="le.chartfill.tinted.40"  lineWeight="le.lineweight.normal"  lineStyle="le.linestyle.solid" />
                               <GraphEnvironment showGrid="0"  showAxes="tnlTNL"  showGates="1"  showFreqOnPlots="1"  showGateNameOnPlots="1"  showMedians="0"  showUncomped="0"  addEventParam="0"  lastYAxisName="" >
                                 <TextTraits font="SansSerif"  size="11"  name="Labels"  style="plain"  color="#000000"  background="#00ffffff"  just="left" />
                                 <TextTraits font="SansSerif"  size="11"  name="LayoutGates"  style="plain"  color="#000000"  background="#00ffffff"  just="left" />
                                 <TextTraits font="SansSerif"  size="9"  name="Numbers"  style="plain"  color="#000000"  background="#00ffffff"  just="left" />
                                 <TextTraits font="SansSerif"  size="9"  name="Legend"  style="plain"  color="#000000"  background="#00ffffff"  just="left" />
                                 <WindowPosition x="1024"  y="37"  width="663"  height="817"  displayed="1"  panelState="---" />
                               </GraphEnvironment>
                             </Graph>
                             <Gate gating:id="ID1151305609"  gating:parent_id="ID38922830" >
                               <gating:RectangleGate eventsInside="1"  annoOffsetX="0"  annoOffsetY="0"  tint="#000000"  isTinted="0"  lineWeight="Normal"  userDefined="1"  percentX="0"  percentY="0" >
                                 <gating:dimension gating:min="99.15226963975125" >
                                   <data-type:fcs-dimension data-type:name="APC-A" />
                                 </gating:dimension>
                                 <gating:dimension gating:max="200.15401483668404" >
                                   <data-type:fcs-dimension data-type:name="mCherry-A" />
                                 </gating:dimension>
                               </gating:RectangleGate>
                             </Gate>
                           </Population>
                           <Population name="Q4: APC-A- , mCherry-A-"  annotation=""  owningGroup=""  expanded="0"  sortPriority="10"  count="8053" >
                             <Graph smoothing="0"  backColor="#ffffff"  foreColor="#000000"  heatMapStatParameter="FITC-A"  type="Pseudocolor"  fast="1" >
                               <Axis dimension="x"  name="APC-A"  label=""  auto="auto" />
                               <Axis dimension="y"  name="mCherry-A"  label=""  auto="auto" />
                               <GraphSettings level="5%"  smoothingHighResolution="1"  contourHighResolution="1"  histogramSmoothingCount="0"  graphResolution="256"  showOutliers="0"  drawLargeDots="0"  dotsToDraw="8000"  tint="le.chartfill.tinted.40"  lineWeight="le.lineweight.normal"  lineStyle="le.linestyle.solid" />
                               <GraphEnvironment showGrid="0"  showAxes="tnlTNL"  showGates="1"  showFreqOnPlots="1"  showGateNameOnPlots="1"  showMedians="0"  showUncomped="0"  addEventParam="0"  lastYAxisName="" >
                                 <TextTraits font="SansSerif"  size="11"  name="Labels"  style="plain"  color="#000000"  background="#00ffffff"  just="left" />
                                 <TextTraits font="SansSerif"  size="11"  name="LayoutGates"  style="plain"  color="#000000"  background="#00ffffff"  just="left" />
                                 <TextTraits font="SansSerif"  size="9"  name="Numbers"  style="plain"  color="#000000"  background="#00ffffff"  just="left" />
                                 <TextTraits font="SansSerif"  size="9"  name="Legend"  style="plain"  color="#000000"  background="#00ffffff"  just="left" />
                                 <WindowPosition x="1024"  y="37"  width="663"  height="817"  displayed="1"  panelState="---" />
                               </GraphEnvironment>
                             </Graph>
                             <Gate gating:id="ID346861787"  gating:parent_id="ID38922830" >
                               <gating:RectangleGate eventsInside="1"  annoOffsetX="0"  annoOffsetY="0"  tint="#000000"  isTinted="0"  lineWeight="Normal"  userDefined="1"  percentX="0"  percentY="0" >
                                 <gating:dimension gating:max="99.15226963975125" >
                                   <data-type:fcs-dimension data-type:name="APC-A" />
                                 </gating:dimension>
                                 <gating:dimension gating:max="200.15401483668404" >
                                   <data-type:fcs-dimension data-type:name="mCherry-A" />
                                 </gating:dimension>
                               </gating:RectangleGate>
                             </Gate>
                           </Population>
                         </Subpopulations>
                       </Population>
                     </Subpopulations>
                   </Population>
                 </Subpopulations>
               </Population>
             </Subpopulations>
           </Population>
         </Subpopulations>
       </SampleNode>
     </Sample>
     <Sample>
       <DataSet uri="file:/Users/malviyam/Desktop/20240325scFvCAR-Tcells/20240325CARscFvTCells_scFv-IL2,2f,CAR-FoxP3-T_003_008.fcs"  sampleID="5" />
       <Transformations>
         <transforms:linear transforms:minRange="0"  transforms:maxRange="262144"  gain="1" >
           <data-type:parameter data-type:name="FSC-A" />
         </transforms:linear>
         <transforms:linear transforms:minRange="0"  transforms:maxRange="262144"  gain="1" >
           <data-type:parameter data-type:name="FSC-H" />
         </transforms:linear>
         <transforms:linear transforms:minRange="0"  transforms:maxRange="262144"  gain="1" >
           <data-type:parameter data-type:name="FSC-W" />
         </transforms:linear>
         <transforms:linear transforms:minRange="0"  transforms:maxRange="262144"  gain="1" >
           <data-type:parameter data-type:name="SSC-A" />
         </transforms:linear>
         <transforms:linear transforms:minRange="0"  transforms:maxRange="262144"  gain="1" >
           <data-type:parameter data-type:name="SSC-H" />
         </transforms:linear>
         <transforms:linear transforms:minRange="0"  transforms:maxRange="262144"  gain="1" >
           <data-type:parameter data-type:name="SSC-W" />
         </transforms:linear>
         <transforms:biex transforms:length="256"  transforms:maxRange="262144"  transforms:neg="0"  transforms:width="-100"  transforms:pos="4.418539922" >
           <data-type:parameter data-type:name="FITC-A" />
         </transforms:biex>
         <transforms:biex transforms:length="256"  transforms:maxRange="262144"  transforms:neg="0"  transforms:width="-100"  transforms:pos="4.418539922" >
           <data-type:parameter data-type:name="PerCP-A" />
         </transforms:biex>
         <transforms:biex transforms:length="256"  transforms:maxRange="262144"  transforms:neg="0"  transforms:width="-100"  transforms:pos="4.418539922" >
           <data-type:parameter data-type:name="PE-A" />
         </transforms:biex>
         <transforms:biex transforms:length="256"  transforms:maxRange="262144"  transforms:neg="0"  transforms:width="-25.1188643151"  transforms:pos="4.95" >
           <data-type:parameter data-type:name="mCherry-A" />
         </transforms:biex>
         <transforms:biex transforms:length="256"  transforms:maxRange="262144"  transforms:neg="0"  transforms:width="-100"  transforms:pos="4.418539922" >
           <data-type:parameter data-type:name="PE-Cy5-A" />
         </transforms:biex>
         <transforms:biex transforms:length="256"  transforms:maxRange="262144"  transforms:neg="0"  transforms:width="-100"  transforms:pos="4.418539922" >
           <data-type:parameter data-type:name="PE-Cy7-A" />
         </transforms:biex>
         <transforms:biex transforms:length="256"  transforms:maxRange="262144"  transforms:neg="0"  transforms:width="-25.1188643151"  transforms:pos="4.95" >
           <data-type:parameter data-type:name="APC-A" />
         </transforms:biex>
         <transforms:biex transforms:length="256"  transforms:maxRange="262144"  transforms:neg="0"  transforms:width="-100"  transforms:pos="4.418539922" >
           <data-type:parameter data-type:name="Alexa Fluor 700-A" />
         </transforms:biex>
         <transforms:biex transforms:length="256"  transforms:maxRange="262144"  transforms:neg="0"  transforms:width="-100"  transforms:pos="4.418539922" >
           <data-type:parameter data-type:name="APC-Cy7-A" />
         </transforms:biex>
         <transforms:biex transforms:length="256"  transforms:maxRange="262144"  transforms:neg="0"  transforms:width="-100"  transforms:pos="4.418539922" >
           <data-type:parameter data-type:name="BV421-A" />
         </transforms:biex>
         <transforms:biex transforms:length="256"  transforms:maxRange="262144"  transforms:neg="0"  transforms:width="-100"  transforms:pos="4.418539922" >
           <data-type:parameter data-type:name="BV510-A" />
         </transforms:biex>
         <transforms:biex transforms:length="256"  transforms:maxRange="262144"  transforms:neg="0"  transforms:width="-100"  transforms:pos="4.418539922" >
           <data-type:parameter data-type:name="BV605-A" />
         </transforms:biex>
         <transforms:biex transforms:length="256"  transforms:maxRange="262144"  transforms:neg="0"  transforms:width="-100"  transforms:pos="4.418539922" >
           <data-type:parameter data-type:name="BV650-A" />
         </transforms:biex>
         <transforms:biex transforms:length="256"  transforms:maxRange="262144"  transforms:neg="0"  transforms:width="-100"  transforms:pos="4.418539922" >
           <data-type:parameter data-type:name="BV711-A" />
         </transforms:biex>
         <transforms:biex transforms:length="256"  transforms:maxRange="262144"  transforms:neg="0"  transforms:width="-100"  transforms:pos="4.418539922" >
           <data-type:parameter data-type:name="BV786-A" />
         </transforms:biex>
         <transforms:biex transforms:length="256"  transforms:maxRange="262144"  transforms:neg="0"  transforms:width="-100"  transforms:pos="4.418539922" >
           <data-type:parameter data-type:name="BUV 395-A" />
         </transforms:biex>
         <transforms:biex transforms:length="256"  transforms:maxRange="262144"  transforms:neg="0"  transforms:width="-100"  transforms:pos="4.418539922" >
           <data-type:parameter data-type:name="BUV661-A" />
         </transforms:biex>
         <transforms:biex transforms:length="256"  transforms:maxRange="262144"  transforms:neg="0"  transforms:width="-100"  transforms:pos="4.418539922" >
           <data-type:parameter data-type:name="BUV737-A" />
         </transforms:biex>
         <transforms:linear transforms:minRange="0.5242984196"  transforms:maxRange="113"  gain="0.0101411687" >
           <data-type:parameter data-type:name="Time" />
         </transforms:linear>
       </Transformations>
       <Keywords>
         <Keyword name="FJ_FCS_VERSION"  value="3" />
         <Keyword name="$BEGINANALYSIS"  value="0" />
         <Keyword name="$ENDANALYSIS"  value="0" />
         <Keyword name="$BEGINSTEXT"  value="0" />
         <Keyword name="$ENDSTEXT"  value="0" />
         <Keyword name="$BEGINDATA"  value="4756" />
         <Keyword name="$ENDDATA"  value="10004755           " />
         <Keyword name="$FIL"  value="20240325CARscFvTCells_scFv-IL2,2f,CAR-FoxP3-T_003_008.fcs" />
         <Keyword name="$SYS"  value="Windows 7 6.1" />
         <Keyword name="$TOT"  value="100000             " />
         <Keyword name="$PAR"  value="25" />
         <Keyword name="$MODE"  value="L" />
         <Keyword name="$BYTEORD"  value="4,3,2,1" />
         <Keyword name="$DATATYPE"  value="F" />
         <Keyword name="$NEXTDATA"  value="0" />
         <Keyword name="CREATOR"  value="BD FACSDiva Software Version 8.0.1" />
         <Keyword name="TUBE NAME"  value="scFv-IL2_CAR-FoxP3-T_003" />
         <Keyword name="$SRC"  value="20240325CARscFvTCells" />
         <Keyword name="EXPERIMENT NAME"  value="20240311scFvCAR-Tcells" />
         <Keyword name="GUID"  value="cf2ab3e3-d31e-435e-9d43-1a4c254af4f5" />
         <Keyword name="$DATE"  value="25-MAR-2024" />
         <Keyword name="$BTIM"  value="18:37:59" />
         <Keyword name="$ETIM"  value="18:39:52" />
         <Keyword name="$CYT"  value="LSRFortessa" />
         <Keyword name="SETTINGS"  value="Cytometer" />
         <Keyword name="CYTNUM"  value="H64717700039" />
         <Keyword name="WINDOW EXTENSION"  value="10.00" />
         <Keyword name="EXPORT USER NAME"  value="100008006" />
         <Keyword name="EXPORT TIME"  value="25-MAR-2024-18:41:44" />
         <Keyword name="$OP"  value="100008006" />
         <Keyword name="FSC ASF"  value="0.58" />
         <Keyword name="AUTOBS"  value="TRUE" />
         <Keyword name="$INST"  value=" " />
         <Keyword name="LASER1NAME"  value="Blue" />
         <Keyword name="LASER1DELAY"  value="0.00" />
         <Keyword name="LASER1ASF"  value="0.64" />
         <Keyword name="LASER2NAME"  value="YelGreen" />
         <Keyword name="LASER2DELAY"  value="-73.95" />
         <Keyword name="LASER2ASF"  value="0.55" />
         <Keyword name="LASER3NAME"  value="Red" />
         <Keyword name="LASER3DELAY"  value="-37.31" />
         <Keyword name="LASER3ASF"  value="0.59" />
         <Keyword name="LASER4NAME"  value="Violet" />
         <Keyword name="LASER4DELAY"  value="36.31" />
         <Keyword name="LASER4ASF"  value="0.79" />
         <Keyword name="LASER5NAME"  value="UV" />
         <Keyword name="LASER5DELAY"  value="70.56" />
         <Keyword name="LASER5ASF"  value="0.44" />
         <Keyword name="$TIMESTEP"  value="0.01" />
         <Keyword name="SPILL"  value="18,FITC-A,PerCP-A,PE-A,mCherry-A,PE-Cy5-A,PE-Cy7-A,APC-A,Alexa Fluor 700-A,APC-Cy7-A,BV421-A,BV510-A,BV605-A,BV650-A,BV711-A,BV786-A,BUV 395-A,BUV661-A,BUV737-A,1,0,0,0,0,0,0,0,0,0,0,0,0,0,0,0,0,0,0,1,0,0,0,0,0,0,0,0,0,0,0,0,0,0,0,0,0,0,1,0,0,0,0,0,0,0,0,0,0,0,0,0,0,0,0,0,0,1,0,0,0,0,0,0,0,0,0,0,0,0,0,0,0,0,0,0,1,0,0,0,0,0,0,0,0,0,0,0,0,0,0,0,0,0,0,1,0,0,0,0,0,0,0,0,0,0,0,0,0,0,0,0,0,0,1,0,0,0,0,0,0,0,0,0,0,0,0,0,0,0,0,0,0,1,0,0,0,0,0,0,0,0,0,0,0,0,0,0,0,0,0,0,1,0,0,0,0,0,0,0,0,0,0,0,0,0,0,0,0,0,0,1,0,0,0,0,0,0,0,0,0,0,0,0,0,0,0,0,0,0,1,0,0,0,0,0,0,0,0,0,0,0,0,0,0,0,0,0,0,1,0,0,0,0,0,0,0,0,0,0,0,0,0,0,0,0,0,0,1,0,0,0,0,0,0,0,0,0,0,0,0,0,0,0,0,0,0,1,0,0,0,0,0,0,0,0,0,0,0,0,0,0,0,0,0,0,1,0,0,0,0,0,0,0,0,0,0,0,0,0,0,0,0,0,0,1,0,0,0,0,0,0,0,0,0,0,0,0,0,0,0,0,0,0,1,0,0,0,0,0,0,0,0,0,0,0,0,0,0,0,0,0,0,1" />
         <Keyword name="APPLY COMPENSATION"  value="TRUE" />
         <Keyword name="THRESHOLD"  value="FSC,5000" />
         <Keyword name="$P1N"  value="FSC-A" />
         <Keyword name="$P1R"  value="262144" />
         <Keyword name="$P1B"  value="32" />
         <Keyword name="$P1E"  value="0,0" />
         <Keyword name="$P1V"  value="191" />
         <Keyword name="$P1G"  value="1.0" />
         <Keyword name="P1DISPLAY"  value="LIN" />
         <Keyword name="P1BS"  value="0" />
         <Keyword name="P1MS"  value="0" />
         <Keyword name="$P2N"  value="FSC-H" />
         <Keyword name="$P2R"  value="262144" />
         <Keyword name="$P2B"  value="32" />
         <Keyword name="$P2E"  value="0,0" />
         <Keyword name="$P2V"  value="191" />
         <Keyword name="$P2G"  value="1.0" />
         <Keyword name="P2DISPLAY"  value="LIN" />
         <Keyword name="P2BS"  value="0" />
         <Keyword name="P2MS"  value="0" />
         <Keyword name="$P3N"  value="FSC-W" />
         <Keyword name="$P3R"  value="262144" />
         <Keyword name="$P3B"  value="32" />
         <Keyword name="$P3E"  value="0,0" />
         <Keyword name="$P3V"  value="191" />
         <Keyword name="$P3G"  value="1.0" />
         <Keyword name="P3BS"  value="-1" />
         <Keyword name="P3MS"  value="0" />
         <Keyword name="$P4N"  value="SSC-A" />
         <Keyword name="$P4R"  value="262144" />
         <Keyword name="$P4B"  value="32" />
         <Keyword name="$P4E"  value="0,0" />
         <Keyword name="$P4V"  value="269" />
         <Keyword name="$P4G"  value="1.0" />
         <Keyword name="P4DISPLAY"  value="LIN" />
         <Keyword name="P4BS"  value="0" />
         <Keyword name="P4MS"  value="0" />
         <Keyword name="$P5N"  value="SSC-H" />
         <Keyword name="$P5R"  value="262144" />
         <Keyword name="$P5B"  value="32" />
         <Keyword name="$P5E"  value="0,0" />
         <Keyword name="$P5V"  value="269" />
         <Keyword name="$P5G"  value="1.0" />
         <Keyword name="P5DISPLAY"  value="LIN" />
         <Keyword name="P5BS"  value="0" />
         <Keyword name="P5MS"  value="0" />
         <Keyword name="$P6N"  value="SSC-W" />
         <Keyword name="$P6R"  value="262144" />
         <Keyword name="$P6B"  value="32" />
         <Keyword name="$P6E"  value="0,0" />
         <Keyword name="$P6V"  value="269" />
         <Keyword name="$P6G"  value="1.0" />
         <Keyword name="P6BS"  value="-1" />
         <Keyword name="P6MS"  value="0" />
         <Keyword name="$P7N"  value="FITC-A" />
         <Keyword name="$P7R"  value="262144" />
         <Keyword name="$P7B"  value="32" />
         <Keyword name="$P7E"  value="0,0" />
         <Keyword name="$P7V"  value="500" />
         <Keyword name="$P7G"  value="1.0" />
         <Keyword name="P7DISPLAY"  value="LOG" />
         <Keyword name="P7BS"  value="58" />
         <Keyword name="P7MS"  value="0" />
         <Keyword name="$P8N"  value="PerCP-A" />
         <Keyword name="$P8R"  value="262144" />
         <Keyword name="$P8B"  value="32" />
         <Keyword name="$P8E"  value="0,0" />
         <Keyword name="$P8V"  value="710" />
         <Keyword name="$P8G"  value="1.0" />
         <Keyword name="P8DISPLAY"  value="LOG" />
         <Keyword name="P8BS"  value="117" />
         <Keyword name="P8MS"  value="0" />
         <Keyword name="$P9N"  value="PE-A" />
         <Keyword name="$P9R"  value="262144" />
         <Keyword name="$P9B"  value="32" />
         <Keyword name="$P9E"  value="0,0" />
         <Keyword name="$P9V"  value="507" />
         <Keyword name="$P9G"  value="1.0" />
         <Keyword name="P9DISPLAY"  value="LOG" />
         <Keyword name="P9BS"  value="53" />
         <Keyword name="P9MS"  value="0" />
         <Keyword name="$P10N"  value="mCherry-A" />
         <Keyword name="$P10R"  value="262144" />
         <Keyword name="$P10B"  value="32" />
         <Keyword name="$P10E"  value="0,0" />
         <Keyword name="$P10V"  value="407" />
         <Keyword name="$P10G"  value="1.0" />
         <Keyword name="P10DISPLAY"  value="LOG" />
         <Keyword name="P10BS"  value="41" />
         <Keyword name="P10MS"  value="0" />
         <Keyword name="$P11N"  value="PE-Cy5-A" />
         <Keyword name="$P11R"  value="262144" />
         <Keyword name="$P11B"  value="32" />
         <Keyword name="$P11E"  value="0,0" />
         <Keyword name="$P11V"  value="567" />
         <Keyword name="$P11G"  value="1.0" />
         <Keyword name="P11DISPLAY"  value="LOG" />
         <Keyword name="P11BS"  value="198" />
         <Keyword name="P11MS"  value="0" />
         <Keyword name="$P12N"  value="PE-Cy7-A" />
         <Keyword name="$P12R"  value="262144" />
         <Keyword name="$P12B"  value="32" />
         <Keyword name="$P12E"  value="0,0" />
         <Keyword name="$P12V"  value="525" />
         <Keyword name="$P12G"  value="1.0" />
         <Keyword name="P12DISPLAY"  value="LOG" />
         <Keyword name="P12BS"  value="94" />
         <Keyword name="P12MS"  value="0" />
         <Keyword name="$P13N"  value="APC-A" />
         <Keyword name="$P13R"  value="262144" />
         <Keyword name="$P13B"  value="32" />
         <Keyword name="$P13E"  value="0,0" />
         <Keyword name="$P13V"  value="392" />
         <Keyword name="$P13G"  value="1.0" />
         <Keyword name="P13DISPLAY"  value="LOG" />
         <Keyword name="P13BS"  value="40" />
         <Keyword name="P13MS"  value="0" />
         <Keyword name="$P14N"  value="Alexa Fluor 700-A" />
         <Keyword name="$P14R"  value="262144" />
         <Keyword name="$P14B"  value="32" />
         <Keyword name="$P14E"  value="0,0" />
         <Keyword name="$P14V"  value="491" />
         <Keyword name="$P14G"  value="1.0" />
         <Keyword name="P14DISPLAY"  value="LOG" />
         <Keyword name="P14BS"  value="123" />
         <Keyword name="P14MS"  value="0" />
         <Keyword name="$P15N"  value="APC-Cy7-A" />
         <Keyword name="$P15R"  value="262144" />
         <Keyword name="$P15B"  value="32" />
         <Keyword name="$P15E"  value="0,0" />
         <Keyword name="$P15V"  value="590" />
         <Keyword name="$P15G"  value="1.0" />
         <Keyword name="P15DISPLAY"  value="LOG" />
         <Keyword name="P15BS"  value="131" />
         <Keyword name="P15MS"  value="0" />
         <Keyword name="$P16N"  value="BV421-A" />
         <Keyword name="$P16R"  value="262144" />
         <Keyword name="$P16B"  value="32" />
         <Keyword name="$P16E"  value="0,0" />
         <Keyword name="$P16V"  value="306" />
         <Keyword name="$P16G"  value="1.0" />
         <Keyword name="P16DISPLAY"  value="LOG" />
         <Keyword name="P16BS"  value="67" />
         <Keyword name="P16MS"  value="0" />
         <Keyword name="$P17N"  value="BV510-A" />
         <Keyword name="$P17R"  value="262144" />
         <Keyword name="$P17B"  value="32" />
         <Keyword name="$P17E"  value="0,0" />
         <Keyword name="$P17V"  value="574" />
         <Keyword name="$P17G"  value="1.0" />
         <Keyword name="P17DISPLAY"  value="LOG" />
         <Keyword name="P17BS"  value="208" />
         <Keyword name="P17MS"  value="0" />
         <Keyword name="$P18N"  value="BV605-A" />
         <Keyword name="$P18R"  value="262144" />
         <Keyword name="$P18B"  value="32" />
         <Keyword name="$P18E"  value="0,0" />
         <Keyword name="$P18V"  value="619" />
         <Keyword name="$P18G"  value="1.0" />
         <Keyword name="P18DISPLAY"  value="LOG" />
         <Keyword name="P18BS"  value="1681" />
         <Keyword name="P18MS"  value="0" />
         <Keyword name="$P19N"  value="BV650-A" />
         <Keyword name="$P19R"  value="262144" />
         <Keyword name="$P19B"  value="32" />
         <Keyword name="$P19E"  value="0,0" />
         <Keyword name="$P19V"  value="671" />
         <Keyword name="$P19G"  value="1.0" />
         <Keyword name="P19DISPLAY"  value="LOG" />
         <Keyword name="P19BS"  value="379" />
         <Keyword name="P19MS"  value="0" />
         <Keyword name="$P20N"  value="BV711-A" />
         <Keyword name="$P20R"  value="262144" />
         <Keyword name="$P20B"  value="32" />
         <Keyword name="$P20E"  value="0,0" />
         <Keyword name="$P20V"  value="660" />
         <Keyword name="$P20G"  value="1.0" />
         <Keyword name="P20DISPLAY"  value="LOG" />
         <Keyword name="P20BS"  value="122" />
         <Keyword name="P20MS"  value="0" />
         <Keyword name="$P21N"  value="BV786-A" />
         <Keyword name="$P21R"  value="262144" />
         <Keyword name="$P21B"  value="32" />
         <Keyword name="$P21E"  value="0,0" />
         <Keyword name="$P21V"  value="713" />
         <Keyword name="$P21G"  value="1.0" />
         <Keyword name="P21DISPLAY"  value="LOG" />
         <Keyword name="P21BS"  value="198" />
         <Keyword name="P21MS"  value="0" />
         <Keyword name="$P22N"  value="BUV 395-A" />
         <Keyword name="$P22R"  value="262144" />
         <Keyword name="$P22B"  value="32" />
         <Keyword name="$P22E"  value="0,0" />
         <Keyword name="$P22V"  value="466" />
         <Keyword name="$P22G"  value="1.0" />
         <Keyword name="P22DISPLAY"  value="LOG" />
         <Keyword name="P22BS"  value="50" />
         <Keyword name="P22MS"  value="0" />
         <Keyword name="$P23N"  value="BUV661-A" />
         <Keyword name="$P23R"  value="262144" />
         <Keyword name="$P23B"  value="32" />
         <Keyword name="$P23E"  value="0,0" />
         <Keyword name="$P23V"  value="568" />
         <Keyword name="$P23G"  value="1.0" />
         <Keyword name="P23DISPLAY"  value="LOG" />
         <Keyword name="P23BS"  value="501" />
         <Keyword name="P23MS"  value="0" />
         <Keyword name="$P24N"  value="BUV737-A" />
         <Keyword name="$P24R"  value="262144" />
         <Keyword name="$P24B"  value="32" />
         <Keyword name="$P24E"  value="0,0" />
         <Keyword name="$P24V"  value="548" />
         <Keyword name="$P24G"  value="1.0" />
         <Keyword name="P24DISPLAY"  value="LOG" />
         <Keyword name="P24BS"  value="200" />
         <Keyword name="P24MS"  value="0" />
         <Keyword name="$P25N"  value="Time" />
         <Keyword name="$P25R"  value="262144" />
         <Keyword name="$P25B"  value="32" />
         <Keyword name="$P25E"  value="0,0" />
         <Keyword name="$P25G"  value="0.01" />
         <Keyword name="P25BS"  value="0" />
         <Keyword name="P25MS"  value="0" />
         <Keyword name="CST SETUP STATUS"  value="SUCCESS" />
         <Keyword name="CST BEADS LOT ID"  value="31468" />
         <Keyword name="CYTOMETER CONFIG NAME"  value="FCCF Fortessa 1 5 Laser Corrected" />
         <Keyword name="CYTOMETER CONFIG CREATE DATE"  value="2019-02-20T15:20:42-05:00" />
         <Keyword name="CST SETUP DATE"  value="2024-03-05T09:42:17-05:00" />
         <Keyword name="CST BASELINE DATE"  value="2024-03-01T09:58:36-05:00" />
         <Keyword name="CST BEADS EXPIRED"  value="False" />
         <Keyword name="CST PERFORMANCE EXPIRED"  value="2024-03-06T09:42:17-05:00" />
         <Keyword name="CST REGULATORY STATUS"  value="RUO Performance Check" />
         <Keyword name="$P1S"  value="" />
         <Keyword name="$P2S"  value="" />
         <Keyword name="$P3S"  value="" />
         <Keyword name="$P4S"  value="" />
         <Keyword name="$P5S"  value="" />
         <Keyword name="$P6S"  value="" />
         <Keyword name="$P7S"  value="" />
         <Keyword name="$P8S"  value="" />
         <Keyword name="$P9S"  value="" />
         <Keyword name="$P10S"  value="" />
         <Keyword name="$P11S"  value="" />
         <Keyword name="$P12S"  value="" />
         <Keyword name="$P13S"  value="" />
         <Keyword name="$P14S"  value="" />
         <Keyword name="$P15S"  value="" />
         <Keyword name="$P16S"  value="" />
         <Keyword name="$P17S"  value="" />
         <Keyword name="$P18S"  value="" />
         <Keyword name="$P19S"  value="" />
         <Keyword name="$P20S"  value="" />
         <Keyword name="$P21S"  value="" />
         <Keyword name="$P22S"  value="" />
         <Keyword name="$P23S"  value="" />
         <Keyword name="$P24S"  value="" />
         <Keyword name="$P25S"  value="" />
       </Keywords>
       <SampleNode name="20240325CARscFvTCells_scFv-IL2,2f,CAR-FoxP3-T_003_008.fcs"  annotation=""  owningGroup=""  expanded="0"  sortPriority="10"  count="100000"  sampleID="5" >
         <Graph smoothing="0"  backColor="#ffffff"  foreColor="#000000"  heatMapStatParameter="FITC-A"  type="Pseudocolor"  fast="1" >
           <Axis dimension="x"  name="FSC-A"  label=""  auto="auto" />
           <Axis dimension="y"  name="SSC-A"  label=""  auto="auto" />
           <GraphSettings level="5%"  smoothingHighResolution="1"  contourHighResolution="1"  histogramSmoothingCount="0"  graphResolution="256"  showOutliers="0"  drawLargeDots="0"  dotsToDraw="8000"  tint="le.chartfill.tinted.40"  lineWeight="le.lineweight.normal"  lineStyle="le.linestyle.solid" />
           <GraphEnvironment showGrid="0"  showAxes="tnlTNL"  showGates="1"  showFreqOnPlots="1"  showGateNameOnPlots="1"  showMedians="0"  showUncomped="0"  addEventParam="0"  lastYAxisName="" >
             <TextTraits font="SansSerif"  size="11"  name="Labels"  style="plain"  color="#000000"  background="#00ffffff"  just="left" />
             <TextTraits font="SansSerif"  size="11"  name="LayoutGates"  style="plain"  color="#000000"  background="#00ffffff"  just="left" />
             <TextTraits font="SansSerif"  size="9"  name="Numbers"  style="plain"  color="#000000"  background="#00ffffff"  just="left" />
             <TextTraits font="SansSerif"  size="9"  name="Legend"  style="plain"  color="#000000"  background="#00ffffff"  just="left" />
             <WindowPosition x="666"  y="25"  width="390"  height="582"  displayed="1"  panelState="---" />
           </GraphEnvironment>
         </Graph>
         <Subpopulations>
           <Population name="Lymphocytes"  annotation=""  owningGroup=""  expanded="0"  sortPriority="10"  count="27616" >
             <Graph smoothing="0"  backColor="#ffffff"  foreColor="#000000"  heatMapStatParameter="FITC-A"  type="Pseudocolor"  fast="1" >
               <Axis dimension="x"  name="FSC-W"  label=""  auto="auto" />
               <Axis dimension="y"  name="FSC-A"  label=""  auto="auto" />
               <GraphSettings level="5%"  smoothingHighResolution="1"  contourHighResolution="1"  histogramSmoothingCount="0"  graphResolution="256"  showOutliers="0"  drawLargeDots="0"  dotsToDraw="8000"  tint="le.chartfill.tinted.40"  lineWeight="le.lineweight.normal"  lineStyle="le.linestyle.solid" />
               <GraphEnvironment showGrid="0"  showAxes="tnlTNL"  showGates="1"  showFreqOnPlots="1"  showGateNameOnPlots="1"  showMedians="0"  showUncomped="0"  addEventParam="0"  lastYAxisName="" >
                 <TextTraits font="SansSerif"  size="11"  name="Labels"  style="plain"  color="#000000"  background="#00ffffff"  just="left" />
                 <TextTraits font="SansSerif"  size="11"  name="LayoutGates"  style="plain"  color="#000000"  background="#00ffffff"  just="left" />
                 <TextTraits font="SansSerif"  size="9"  name="Numbers"  style="plain"  color="#000000"  background="#00ffffff"  just="left" />
                 <TextTraits font="SansSerif"  size="9"  name="Legend"  style="plain"  color="#000000"  background="#00ffffff"  just="left" />
                 <WindowPosition x="448"  y="538"  width="663"  height="817"  displayed="1"  panelState="---" />
               </GraphEnvironment>
             </Graph>
             <Gate gating:id="ID107842764" >
               <gating:PolygonGate eventsInside="1"  annoOffsetX="131"  annoOffsetY="-305"  tint="#000000"  isTinted="0"  lineWeight="Normal"  userDefined="1"  quadId="-1"  gateResolution="256" >
                 <gating:dimension>
                   <data-type:fcs-dimension data-type:name="FSC-A" />
                 </gating:dimension>
                 <gating:dimension>
                   <data-type:fcs-dimension data-type:name="SSC-A" />
                 </gating:dimension>
                 <gating:vertex>
                   <gating:coordinate data-type:value="108366.6141732283" />
                   <gating:coordinate data-type:value="94750.843373494" />
                 </gating:vertex>
                 <gating:vertex>
                   <gating:coordinate data-type:value="98045.9842519685" />
                   <gating:coordinate data-type:value="64220.016064257" />
                 </gating:vertex>
                 <gating:vertex>
                   <gating:coordinate data-type:value="109398.6771653543" />
                   <gating:coordinate data-type:value="44217.0602409639" />
                 </gating:vertex>
                 <gating:vertex>
                   <gating:coordinate data-type:value="140360.5669291339" />
                   <gating:coordinate data-type:value="40005.9116465863" />
                 </gating:vertex>
                 <gating:vertex>
                   <gating:coordinate data-type:value="182675.1496062992" />
                   <gating:coordinate data-type:value="57903.2931726908" />
                 </gating:vertex>
                 <gating:vertex>
                   <gating:coordinate data-type:value="239438.6141732284" />
                   <gating:coordinate data-type:value="100014.7791164659" />
                 </gating:vertex>
                 <gating:vertex>
                   <gating:coordinate data-type:value="174418.6456692913" />
                   <gating:coordinate data-type:value="125281.6706827309" />
                 </gating:vertex>
                 <gating:vertex>
                   <gating:coordinate data-type:value="137264.3779527559" />
                   <gating:coordinate data-type:value="120017.734939759" />
                 </gating:vertex>
               </gating:PolygonGate>
             </Gate>
             <Subpopulations>
               <Population name="Single Cells"  annotation=""  owningGroup="All Samples"  expanded="0"  sortPriority="10"  count="24964" >
                 <Graph smoothing="0"  backColor="#ffffff"  foreColor="#000000"  heatMapStatParameter="FITC-A"  type="Pseudocolor"  fast="1" >
                   <Axis dimension="x"  name="SSC-W"  label=""  auto="auto" />
                   <Axis dimension="y"  name="SSC-A"  label=""  auto="auto" />
                   <GraphSettings level="5%"  smoothingHighResolution="1"  contourHighResolution="1"  histogramSmoothingCount="0"  graphResolution="256"  showOutliers="0"  drawLargeDots="0"  dotsToDraw="8000"  tint="le.chartfill.tinted.40"  lineWeight="le.lineweight.normal"  lineStyle="le.linestyle.solid" />
                   <GraphEnvironment showGrid="0"  showAxes="tnlTNL"  showGates="1"  showFreqOnPlots="1"  showGateNameOnPlots="1"  showMedians="0"  showUncomped="0"  addEventParam="0"  lastYAxisName="" >
                     <TextTraits font="SansSerif"  size="11"  name="Labels"  style="plain"  color="#000000"  background="#00ffffff"  just="left" />
                     <TextTraits font="SansSerif"  size="11"  name="LayoutGates"  style="plain"  color="#000000"  background="#00ffffff"  just="left" />
                     <TextTraits font="SansSerif"  size="9"  name="Numbers"  style="plain"  color="#000000"  background="#00ffffff"  just="left" />
                     <TextTraits font="SansSerif"  size="9"  name="Legend"  style="plain"  color="#000000"  background="#00ffffff"  just="left" />
                     <WindowPosition x="72"  y="538"  width="663"  height="817"  displayed="1"  panelState="---" />
                   </GraphEnvironment>
                 </Graph>
                 <Gate gating:id="ID145384361"  gating:parent_id="ID107842764" >
                   <gating:PolygonGate eventsInside="1"  annoOffsetX="173"  annoOffsetY="-162"  tint="#000000"  isTinted="0"  lineWeight="Normal"  userDefined="1"  quadId="-1"  gateResolution="256" >
                     <gating:dimension>
                       <data-type:fcs-dimension data-type:name="FSC-W" />
                     </gating:dimension>
                     <gating:dimension>
                       <data-type:fcs-dimension data-type:name="FSC-A" />
                     </gating:dimension>
                     <gating:vertex>
                       <gating:coordinate data-type:value="93018.8387096774" />
                       <gating:coordinate data-type:value="219897.652892562" />
                     </gating:vertex>
                     <gating:vertex>
                       <gating:coordinate data-type:value="71132.0531309298" />
                       <gating:coordinate data-type:value="58494.9421487603" />
                     </gating:vertex>
                     <gating:vertex>
                       <gating:coordinate data-type:value="111423.6356736243" />
                       <gating:coordinate data-type:value="53620.3636363636" />
                     </gating:vertex>
                     <gating:vertex>
                       <gating:coordinate data-type:value="124854.1631878558" />
                       <gating:coordinate data-type:value="220439.2727272727" />
                     </gating:vertex>
                   </gating:PolygonGate>
                 </Gate>
                 <Subpopulations>
                   <Population name="Single Cells"  annotation=""  owningGroup="All Samples"  expanded="0"  sortPriority="10"  count="23560" >
                     <Graph smoothing="0"  backColor="#ffffff"  foreColor="#000000"  heatMapStatParameter="FITC-A"  type="Pseudocolor"  fast="1" >
                       <Axis dimension="x"  name="BV421-A"  label=""  auto="auto" />
                       <Axis dimension="y"  name="SSC-A"  label=""  auto="auto" />
                       <GraphSettings level="5%"  smoothingHighResolution="1"  contourHighResolution="1"  histogramSmoothingCount="0"  graphResolution="256"  showOutliers="0"  drawLargeDots="0"  dotsToDraw="8000"  tint="le.chartfill.tinted.40"  lineWeight="le.lineweight.normal"  lineStyle="le.linestyle.solid" />
                       <GraphEnvironment showGrid="0"  showAxes="tnlTNL"  showGates="1"  showFreqOnPlots="1"  showGateNameOnPlots="1"  showMedians="0"  showUncomped="0"  addEventParam="0"  lastYAxisName="" >
                         <TextTraits font="SansSerif"  size="11"  name="Labels"  style="plain"  color="#000000"  background="#00ffffff"  just="left" />
                         <TextTraits font="SansSerif"  size="11"  name="LayoutGates"  style="plain"  color="#000000"  background="#00ffffff"  just="left" />
                         <TextTraits font="SansSerif"  size="9"  name="Numbers"  style="plain"  color="#000000"  background="#00ffffff"  just="left" />
                         <TextTraits font="SansSerif"  size="9"  name="Legend"  style="plain"  color="#000000"  background="#00ffffff"  just="left" />
                         <WindowPosition x="465"  y="537"  width="663"  height="817"  displayed="1"  panelState="---" />
                       </GraphEnvironment>
                     </Graph>
                     <Gate gating:id="ID1720791337"  gating:parent_id="ID145384361" >
                       <gating:PolygonGate eventsInside="1"  annoOffsetX="203"  annoOffsetY="-239"  tint="#000000"  isTinted="0"  lineWeight="Normal"  userDefined="1"  quadId="-1"  gateResolution="256" >
                         <gating:dimension>
                           <data-type:fcs-dimension data-type:name="SSC-W" />
                         </gating:dimension>
                         <gating:dimension>
                           <data-type:fcs-dimension data-type:name="SSC-A" />
                         </gating:dimension>
                         <gating:vertex>
                           <gating:coordinate data-type:value="71629.4800759013" />
                           <gating:coordinate data-type:value="135404.9586776859" />
                         </gating:vertex>
                         <gating:vertex>
                           <gating:coordinate data-type:value="66157.7836812144" />
                           <gating:coordinate data-type:value="10290.7768595041" />
                         </gating:vertex>
                         <gating:vertex>
                           <gating:coordinate data-type:value="81080.5920303605" />
                           <gating:coordinate data-type:value="15706.9752066116" />
                         </gating:vertex>
                         <gating:vertex>
                           <gating:coordinate data-type:value="93516.265654649" />
                           <gating:coordinate data-type:value="147862.214876033" />
                         </gating:vertex>
                       </gating:PolygonGate>
                     </Gate>
                     <Subpopulations>
                       <Population name="Live cells"  annotation=""  owningGroup="All Samples"  expanded="0"  sortPriority="10"  count="21367" >
                         <Graph smoothing="13"  backColor="#ffffff"  foreColor="#000000"  heatMapStatistic="Median"  heatMapStatParameter="FITC-A"  type="Pseudocolor"  fast="1" >
                           <Axis dimension="x"  name="APC-A"  label="CAR"  auto="auto" />
                           <Axis dimension="y"  name="mCherry-A"  label="mCherry"  auto="auto" />
                           <GraphSettings level="5%"  smoothingHighResolution="1"  contourHighResolution="1"  histogramSmoothingCount="0"  graphResolution="256"  showOutliers="1"  drawLargeDots="1"  dotsToDraw="8000"  tint="le.chartfill.tinted.40"  lineWeight="le.lineweight.normal"  lineStyle="le.linestyle.solid" />
                           <GraphEnvironment showGrid="0"  showAxes="tnlTNL"  showGates="1"  showFreqOnPlots="1"  showGateNameOnPlots="0"  showMedians="0"  showUncomped="0"  addEventParam="0"  lastYAxisName="" >
                             <TextTraits font="SansSerif"  size="24"  name="Labels"  style="plain"  color="#000000"  background="#00ffffff"  just="left" />
                             <TextTraits font="SansSerif"  size="24"  name="LayoutGates"  style="plain"  color="#000000"  background="#00ffffff"  just="left" />
                             <TextTraits font="SansSerif"  size="18"  name="Numbers"  style="plain"  color="#000000"  background="#00ffffff"  just="left" />
                             <TextTraits font="SansSerif"  size="18"  name="Legend"  style="plain"  color="#000000"  background="#00ffffff"  just="left" />
                             <WindowPosition x="1024"  y="37"  width="1028"  height="1122"  displayed="0"  panelState="---" />
                           </GraphEnvironment>
                         </Graph>
                         <Gate gating:id="ID596880191"  gating:parent_id="ID1720791337" >
                           <gating:RectangleGate eventsInside="1"  annoOffsetX="286"  annoOffsetY="-242"  tint="#000000"  isTinted="0"  lineWeight="Normal"  userDefined="1"  percentX="0"  percentY="0" >
                             <gating:dimension gating:min="-220.96297860860645"  gating:max="394.86090863462" >
                               <data-type:fcs-dimension data-type:name="BV421-A" />
                             </gating:dimension>
                             <gating:dimension gating:min="10832.396694214876"  gating:max="142446.01652892563" >
                               <data-type:fcs-dimension data-type:name="SSC-A" />
                             </gating:dimension>
                           </gating:RectangleGate>
                         </Gate>
                         <Subpopulations>
                           <Population name="Q1: APC-A- , mCherry-A+"  annotation=""  owningGroup=""  expanded="0"  sortPriority="10"  count="3313" >
                             <Graph smoothing="0"  backColor="#ffffff"  foreColor="#000000"  heatMapStatParameter="FITC-A"  type="Pseudocolor"  fast="1" >
                               <Axis dimension="x"  name="APC-A"  label=""  auto="auto" />
                               <Axis dimension="y"  name="mCherry-A"  label=""  auto="auto" />
                               <GraphSettings level="5%"  smoothingHighResolution="1"  contourHighResolution="1"  histogramSmoothingCount="0"  graphResolution="256"  showOutliers="0"  drawLargeDots="0"  dotsToDraw="8000"  tint="le.chartfill.tinted.40"  lineWeight="le.lineweight.normal"  lineStyle="le.linestyle.solid" />
                               <GraphEnvironment showGrid="0"  showAxes="tnlTNL"  showGates="1"  showFreqOnPlots="1"  showGateNameOnPlots="1"  showMedians="0"  showUncomped="0"  addEventParam="0"  lastYAxisName="" >
                                 <TextTraits font="SansSerif"  size="11"  name="Labels"  style="plain"  color="#000000"  background="#00ffffff"  just="left" />
                                 <TextTraits font="SansSerif"  size="11"  name="LayoutGates"  style="plain"  color="#000000"  background="#00ffffff"  just="left" />
                                 <TextTraits font="SansSerif"  size="9"  name="Numbers"  style="plain"  color="#000000"  background="#00ffffff"  just="left" />
                                 <TextTraits font="SansSerif"  size="9"  name="Legend"  style="plain"  color="#000000"  background="#00ffffff"  just="left" />
                                 <WindowPosition x="1024"  y="37"  width="663"  height="817"  displayed="1"  panelState="---" />
                               </GraphEnvironment>
                             </Graph>
                             <Gate gating:id="ID294648844"  gating:parent_id="ID596880191" >
                               <gating:RectangleGate eventsInside="1"  annoOffsetX="0"  annoOffsetY="0"  tint="#000000"  isTinted="0"  lineWeight="Normal"  userDefined="1"  percentX="0"  percentY="0" >
                                 <gating:dimension gating:max="99.26160785139638" >
                                   <data-type:fcs-dimension data-type:name="APC-A" />
                                 </gating:dimension>
                                 <gating:dimension gating:min="201.82363006212222" >
                                   <data-type:fcs-dimension data-type:name="mCherry-A" />
                                 </gating:dimension>
                               </gating:RectangleGate>
                             </Gate>
                           </Population>
                           <Population name="Q2: APC-A+ , mCherry-A+"  annotation=""  owningGroup=""  expanded="0"  sortPriority="10"  count="4527" >
                             <Graph smoothing="0"  backColor="#ffffff"  foreColor="#000000"  heatMapStatParameter="FITC-A"  type="Pseudocolor"  fast="1" >
                               <Axis dimension="x"  name="APC-A"  label=""  auto="auto" />
                               <Axis dimension="y"  name="mCherry-A"  label=""  auto="auto" />
                               <GraphSettings level="5%"  smoothingHighResolution="1"  contourHighResolution="1"  histogramSmoothingCount="0"  graphResolution="256"  showOutliers="0"  drawLargeDots="0"  dotsToDraw="8000"  tint="le.chartfill.tinted.40"  lineWeight="le.lineweight.normal"  lineStyle="le.linestyle.solid" />
                               <GraphEnvironment showGrid="0"  showAxes="tnlTNL"  showGates="1"  showFreqOnPlots="1"  showGateNameOnPlots="1"  showMedians="0"  showUncomped="0"  addEventParam="0"  lastYAxisName="" >
                                 <TextTraits font="SansSerif"  size="11"  name="Labels"  style="plain"  color="#000000"  background="#00ffffff"  just="left" />
                                 <TextTraits font="SansSerif"  size="11"  name="LayoutGates"  style="plain"  color="#000000"  background="#00ffffff"  just="left" />
                                 <TextTraits font="SansSerif"  size="9"  name="Numbers"  style="plain"  color="#000000"  background="#00ffffff"  just="left" />
                                 <TextTraits font="SansSerif"  size="9"  name="Legend"  style="plain"  color="#000000"  background="#00ffffff"  just="left" />
                                 <WindowPosition x="1024"  y="37"  width="663"  height="817"  displayed="1"  panelState="---" />
                               </GraphEnvironment>
                             </Graph>
                             <Gate gating:id="ID1370367114"  gating:parent_id="ID596880191" >
                               <gating:RectangleGate eventsInside="1"  annoOffsetX="0"  annoOffsetY="0"  tint="#000000"  isTinted="0"  lineWeight="Normal"  userDefined="1"  percentX="0"  percentY="0" >
                                 <gating:dimension gating:min="99.26160785139638" >
                                   <data-type:fcs-dimension data-type:name="APC-A" />
                                 </gating:dimension>
                                 <gating:dimension gating:min="201.82363006212222" >
                                   <data-type:fcs-dimension data-type:name="mCherry-A" />
                                 </gating:dimension>
                               </gating:RectangleGate>
                             </Gate>
                           </Population>
                           <Population name="Q3: APC-A+ , mCherry-A-"  annotation=""  owningGroup=""  expanded="0"  sortPriority="10"  count="3158" >
                             <Graph smoothing="0"  backColor="#ffffff"  foreColor="#000000"  heatMapStatParameter="FITC-A"  type="Pseudocolor"  fast="1" >
                               <Axis dimension="x"  name="APC-A"  label=""  auto="auto" />
                               <Axis dimension="y"  name="mCherry-A"  label=""  auto="auto" />
                               <GraphSettings level="5%"  smoothingHighResolution="1"  contourHighResolution="1"  histogramSmoothingCount="0"  graphResolution="256"  showOutliers="0"  drawLargeDots="0"  dotsToDraw="8000"  tint="le.chartfill.tinted.40"  lineWeight="le.lineweight.normal"  lineStyle="le.linestyle.solid" />
                               <GraphEnvironment showGrid="0"  showAxes="tnlTNL"  showGates="1"  showFreqOnPlots="1"  showGateNameOnPlots="1"  showMedians="0"  showUncomped="0"  addEventParam="0"  lastYAxisName="" >
                                 <TextTraits font="SansSerif"  size="11"  name="Labels"  style="plain"  color="#000000"  background="#00ffffff"  just="left" />
                                 <TextTraits font="SansSerif"  size="11"  name="LayoutGates"  style="plain"  color="#000000"  background="#00ffffff"  just="left" />
                                 <TextTraits font="SansSerif"  size="9"  name="Numbers"  style="plain"  color="#000000"  background="#00ffffff"  just="left" />
                                 <TextTraits font="SansSerif"  size="9"  name="Legend"  style="plain"  color="#000000"  background="#00ffffff"  just="left" />
                                 <WindowPosition x="1024"  y="37"  width="663"  height="817"  displayed="1"  panelState="---" />
                               </GraphEnvironment>
                             </Graph>
                             <Gate gating:id="ID1463628164"  gating:parent_id="ID596880191" >
                               <gating:RectangleGate eventsInside="1"  annoOffsetX="0"  annoOffsetY="0"  tint="#000000"  isTinted="0"  lineWeight="Normal"  userDefined="1"  percentX="0"  percentY="0" >
                                 <gating:dimension gating:min="99.26160785139638" >
                                   <data-type:fcs-dimension data-type:name="APC-A" />
                                 </gating:dimension>
                                 <gating:dimension gating:max="201.82363006212222" >
                                   <data-type:fcs-dimension data-type:name="mCherry-A" />
                                 </gating:dimension>
                               </gating:RectangleGate>
                             </Gate>
                           </Population>
                           <Population name="Q4: APC-A- , mCherry-A-"  annotation=""  owningGroup=""  expanded="0"  sortPriority="10"  count="10369" >
                             <Graph smoothing="0"  backColor="#ffffff"  foreColor="#000000"  heatMapStatParameter="FITC-A"  type="Pseudocolor"  fast="1" >
                               <Axis dimension="x"  name="APC-A"  label=""  auto="auto" />
                               <Axis dimension="y"  name="mCherry-A"  label=""  auto="auto" />
                               <GraphSettings level="5%"  smoothingHighResolution="1"  contourHighResolution="1"  histogramSmoothingCount="0"  graphResolution="256"  showOutliers="0"  drawLargeDots="0"  dotsToDraw="8000"  tint="le.chartfill.tinted.40"  lineWeight="le.lineweight.normal"  lineStyle="le.linestyle.solid" />
                               <GraphEnvironment showGrid="0"  showAxes="tnlTNL"  showGates="1"  showFreqOnPlots="1"  showGateNameOnPlots="1"  showMedians="0"  showUncomped="0"  addEventParam="0"  lastYAxisName="" >
                                 <TextTraits font="SansSerif"  size="11"  name="Labels"  style="plain"  color="#000000"  background="#00ffffff"  just="left" />
                                 <TextTraits font="SansSerif"  size="11"  name="LayoutGates"  style="plain"  color="#000000"  background="#00ffffff"  just="left" />
                                 <TextTraits font="SansSerif"  size="9"  name="Numbers"  style="plain"  color="#000000"  background="#00ffffff"  just="left" />
                                 <TextTraits font="SansSerif"  size="9"  name="Legend"  style="plain"  color="#000000"  background="#00ffffff"  just="left" />
                                 <WindowPosition x="1024"  y="37"  width="663"  height="817"  displayed="1"  panelState="---" />
                               </GraphEnvironment>
                             </Graph>
                             <Gate gating:id="ID1596646541"  gating:parent_id="ID596880191" >
                               <gating:RectangleGate eventsInside="1"  annoOffsetX="0"  annoOffsetY="0"  tint="#000000"  isTinted="0"  lineWeight="Normal"  userDefined="1"  percentX="0"  percentY="0" >
                                 <gating:dimension gating:max="99.26160785139638" >
                                   <data-type:fcs-dimension data-type:name="APC-A" />
                                 </gating:dimension>
                                 <gating:dimension gating:max="201.82363006212222" >
                                   <data-type:fcs-dimension data-type:name="mCherry-A" />
                                 </gating:dimension>
                               </gating:RectangleGate>
                             </Gate>
                           </Population>
                         </Subpopulations>
                       </Population>
                     </Subpopulations>
                   </Population>
                 </Subpopulations>
               </Population>
             </Subpopulations>
           </Population>
         </Subpopulations>
       </SampleNode>
     </Sample>
     <Sample>
       <DataSet uri="file:/Users/malviyam/Desktop/20240325scFvCAR-Tcells/20240325CARscFvTCells_scFv-IL2,2f,CAR-FoxP3-T_005.fcs"  sampleID="6" />
       <Transformations>
         <transforms:linear transforms:minRange="0"  transforms:maxRange="262144"  gain="1" >
           <data-type:parameter data-type:name="FSC-A" />
         </transforms:linear>
         <transforms:linear transforms:minRange="0"  transforms:maxRange="262144"  gain="1" >
           <data-type:parameter data-type:name="FSC-H" />
         </transforms:linear>
         <transforms:linear transforms:minRange="0"  transforms:maxRange="262144"  gain="1" >
           <data-type:parameter data-type:name="FSC-W" />
         </transforms:linear>
         <transforms:linear transforms:minRange="0"  transforms:maxRange="262144"  gain="1" >
           <data-type:parameter data-type:name="SSC-A" />
         </transforms:linear>
         <transforms:linear transforms:minRange="0"  transforms:maxRange="262144"  gain="1" >
           <data-type:parameter data-type:name="SSC-H" />
         </transforms:linear>
         <transforms:linear transforms:minRange="0"  transforms:maxRange="262144"  gain="1" >
           <data-type:parameter data-type:name="SSC-W" />
         </transforms:linear>
         <transforms:biex transforms:length="256"  transforms:maxRange="262144"  transforms:neg="0"  transforms:width="-100"  transforms:pos="4.418539922" >
           <data-type:parameter data-type:name="FITC-A" />
         </transforms:biex>
         <transforms:biex transforms:length="256"  transforms:maxRange="262144"  transforms:neg="0"  transforms:width="-100"  transforms:pos="4.418539922" >
           <data-type:parameter data-type:name="PerCP-A" />
         </transforms:biex>
         <transforms:biex transforms:length="256"  transforms:maxRange="262144"  transforms:neg="0"  transforms:width="-100"  transforms:pos="4.418539922" >
           <data-type:parameter data-type:name="PE-A" />
         </transforms:biex>
         <transforms:biex transforms:length="256"  transforms:maxRange="262144"  transforms:neg="0"  transforms:width="-25.1188643151"  transforms:pos="4.95" >
           <data-type:parameter data-type:name="mCherry-A" />
         </transforms:biex>
         <transforms:biex transforms:length="256"  transforms:maxRange="262144"  transforms:neg="0"  transforms:width="-100"  transforms:pos="4.418539922" >
           <data-type:parameter data-type:name="PE-Cy5-A" />
         </transforms:biex>
         <transforms:biex transforms:length="256"  transforms:maxRange="262144"  transforms:neg="0"  transforms:width="-100"  transforms:pos="4.418539922" >
           <data-type:parameter data-type:name="PE-Cy7-A" />
         </transforms:biex>
         <transforms:biex transforms:length="256"  transforms:maxRange="262144"  transforms:neg="0"  transforms:width="-25.1188643151"  transforms:pos="4.95" >
           <data-type:parameter data-type:name="APC-A" />
         </transforms:biex>
         <transforms:biex transforms:length="256"  transforms:maxRange="262144"  transforms:neg="0"  transforms:width="-100"  transforms:pos="4.418539922" >
           <data-type:parameter data-type:name="Alexa Fluor 700-A" />
         </transforms:biex>
         <transforms:biex transforms:length="256"  transforms:maxRange="262144"  transforms:neg="0"  transforms:width="-100"  transforms:pos="4.418539922" >
           <data-type:parameter data-type:name="APC-Cy7-A" />
         </transforms:biex>
         <transforms:biex transforms:length="256"  transforms:maxRange="262144"  transforms:neg="0"  transforms:width="-100"  transforms:pos="4.418539922" >
           <data-type:parameter data-type:name="BV421-A" />
         </transforms:biex>
         <transforms:biex transforms:length="256"  transforms:maxRange="262144"  transforms:neg="0"  transforms:width="-100"  transforms:pos="4.418539922" >
           <data-type:parameter data-type:name="BV510-A" />
         </transforms:biex>
         <transforms:biex transforms:length="256"  transforms:maxRange="262144"  transforms:neg="0"  transforms:width="-100"  transforms:pos="4.418539922" >
           <data-type:parameter data-type:name="BV605-A" />
         </transforms:biex>
         <transforms:biex transforms:length="256"  transforms:maxRange="262144"  transforms:neg="0"  transforms:width="-100"  transforms:pos="4.418539922" >
           <data-type:parameter data-type:name="BV650-A" />
         </transforms:biex>
         <transforms:biex transforms:length="256"  transforms:maxRange="262144"  transforms:neg="0"  transforms:width="-100"  transforms:pos="4.418539922" >
           <data-type:parameter data-type:name="BV711-A" />
         </transforms:biex>
         <transforms:biex transforms:length="256"  transforms:maxRange="262144"  transforms:neg="0"  transforms:width="-100"  transforms:pos="4.418539922" >
           <data-type:parameter data-type:name="BV786-A" />
         </transforms:biex>
         <transforms:biex transforms:length="256"  transforms:maxRange="262144"  transforms:neg="0"  transforms:width="-100"  transforms:pos="4.418539922" >
           <data-type:parameter data-type:name="BUV 395-A" />
         </transforms:biex>
         <transforms:biex transforms:length="256"  transforms:maxRange="262144"  transforms:neg="0"  transforms:width="-100"  transforms:pos="4.418539922" >
           <data-type:parameter data-type:name="BUV661-A" />
         </transforms:biex>
         <transforms:biex transforms:length="256"  transforms:maxRange="262144"  transforms:neg="0"  transforms:width="-100"  transforms:pos="4.418539922" >
           <data-type:parameter data-type:name="BUV737-A" />
         </transforms:biex>
         <transforms:linear transforms:minRange="0.4292582418"  transforms:maxRange="150"  gain="0.0101001939" >
           <data-type:parameter data-type:name="Time" />
         </transforms:linear>
       </Transformations>
       <Keywords>
         <Keyword name="FJ_FCS_VERSION"  value="3" />
         <Keyword name="$BEGINANALYSIS"  value="0" />
         <Keyword name="$ENDANALYSIS"  value="0" />
         <Keyword name="$BEGINSTEXT"  value="0" />
         <Keyword name="$ENDSTEXT"  value="0" />
         <Keyword name="$BEGINDATA"  value="4747" />
         <Keyword name="$ENDDATA"  value="10004746           " />
         <Keyword name="$FIL"  value="20240325CARscFvTCells_scFv-IL2,2f,CAR-FoxP3-T_005.fcs" />
         <Keyword name="$SYS"  value="Windows 7 6.1" />
         <Keyword name="$TOT"  value="100000             " />
         <Keyword name="$PAR"  value="25" />
         <Keyword name="$MODE"  value="L" />
         <Keyword name="$BYTEORD"  value="4,3,2,1" />
         <Keyword name="$DATATYPE"  value="F" />
         <Keyword name="$NEXTDATA"  value="0" />
         <Keyword name="CREATOR"  value="BD FACSDiva Software Version 8.0.1" />
         <Keyword name="TUBE NAME"  value="scFv-IL2_CAR-FoxP3-T" />
         <Keyword name="$SRC"  value="20240325CARscFvTCells" />
         <Keyword name="EXPERIMENT NAME"  value="20240311scFvCAR-Tcells" />
         <Keyword name="GUID"  value="eb60718d-4b6b-448d-a06e-f2be9f0587ab" />
         <Keyword name="$DATE"  value="25-MAR-2024" />
         <Keyword name="$BTIM"  value="18:28:44" />
         <Keyword name="$ETIM"  value="18:31:14" />
         <Keyword name="$CYT"  value="LSRFortessa" />
         <Keyword name="SETTINGS"  value="Cytometer" />
         <Keyword name="CYTNUM"  value="H64717700039" />
         <Keyword name="WINDOW EXTENSION"  value="10.00" />
         <Keyword name="EXPORT USER NAME"  value="100008006" />
         <Keyword name="EXPORT TIME"  value="25-MAR-2024-18:41:40" />
         <Keyword name="$OP"  value="100008006" />
         <Keyword name="FSC ASF"  value="0.58" />
         <Keyword name="AUTOBS"  value="TRUE" />
         <Keyword name="$INST"  value=" " />
         <Keyword name="LASER1NAME"  value="Blue" />
         <Keyword name="LASER1DELAY"  value="0.00" />
         <Keyword name="LASER1ASF"  value="0.64" />
         <Keyword name="LASER2NAME"  value="YelGreen" />
         <Keyword name="LASER2DELAY"  value="-73.95" />
         <Keyword name="LASER2ASF"  value="0.55" />
         <Keyword name="LASER3NAME"  value="Red" />
         <Keyword name="LASER3DELAY"  value="-37.31" />
         <Keyword name="LASER3ASF"  value="0.59" />
         <Keyword name="LASER4NAME"  value="Violet" />
         <Keyword name="LASER4DELAY"  value="36.31" />
         <Keyword name="LASER4ASF"  value="0.79" />
         <Keyword name="LASER5NAME"  value="UV" />
         <Keyword name="LASER5DELAY"  value="70.56" />
         <Keyword name="LASER5ASF"  value="0.44" />
         <Keyword name="$TIMESTEP"  value="0.01" />
         <Keyword name="SPILL"  value="18,FITC-A,PerCP-A,PE-A,mCherry-A,PE-Cy5-A,PE-Cy7-A,APC-A,Alexa Fluor 700-A,APC-Cy7-A,BV421-A,BV510-A,BV605-A,BV650-A,BV711-A,BV786-A,BUV 395-A,BUV661-A,BUV737-A,1,0,0,0,0,0,0,0,0,0,0,0,0,0,0,0,0,0,0,1,0,0,0,0,0,0,0,0,0,0,0,0,0,0,0,0,0,0,1,0,0,0,0,0,0,0,0,0,0,0,0,0,0,0,0,0,0,1,0,0,0,0,0,0,0,0,0,0,0,0,0,0,0,0,0,0,1,0,0,0,0,0,0,0,0,0,0,0,0,0,0,0,0,0,0,1,0,0,0,0,0,0,0,0,0,0,0,0,0,0,0,0,0,0,1,0,0,0,0,0,0,0,0,0,0,0,0,0,0,0,0,0,0,1,0,0,0,0,0,0,0,0,0,0,0,0,0,0,0,0,0,0,1,0,0,0,0,0,0,0,0,0,0,0,0,0,0,0,0,0,0,1,0,0,0,0,0,0,0,0,0,0,0,0,0,0,0,0,0,0,1,0,0,0,0,0,0,0,0,0,0,0,0,0,0,0,0,0,0,1,0,0,0,0,0,0,0,0,0,0,0,0,0,0,0,0,0,0,1,0,0,0,0,0,0,0,0,0,0,0,0,0,0,0,0,0,0,1,0,0,0,0,0,0,0,0,0,0,0,0,0,0,0,0,0,0,1,0,0,0,0,0,0,0,0,0,0,0,0,0,0,0,0,0,0,1,0,0,0,0,0,0,0,0,0,0,0,0,0,0,0,0,0,0,1,0,0,0,0,0,0,0,0,0,0,0,0,0,0,0,0,0,0,1" />
         <Keyword name="APPLY COMPENSATION"  value="TRUE" />
         <Keyword name="THRESHOLD"  value="FSC,5000" />
         <Keyword name="$P1N"  value="FSC-A" />
         <Keyword name="$P1R"  value="262144" />
         <Keyword name="$P1B"  value="32" />
         <Keyword name="$P1E"  value="0,0" />
         <Keyword name="$P1V"  value="191" />
         <Keyword name="$P1G"  value="1.0" />
         <Keyword name="P1DISPLAY"  value="LIN" />
         <Keyword name="P1BS"  value="0" />
         <Keyword name="P1MS"  value="0" />
         <Keyword name="$P2N"  value="FSC-H" />
         <Keyword name="$P2R"  value="262144" />
         <Keyword name="$P2B"  value="32" />
         <Keyword name="$P2E"  value="0,0" />
         <Keyword name="$P2V"  value="191" />
         <Keyword name="$P2G"  value="1.0" />
         <Keyword name="P2DISPLAY"  value="LIN" />
         <Keyword name="P2BS"  value="0" />
         <Keyword name="P2MS"  value="0" />
         <Keyword name="$P3N"  value="FSC-W" />
         <Keyword name="$P3R"  value="262144" />
         <Keyword name="$P3B"  value="32" />
         <Keyword name="$P3E"  value="0,0" />
         <Keyword name="$P3V"  value="191" />
         <Keyword name="$P3G"  value="1.0" />
         <Keyword name="P3BS"  value="-1" />
         <Keyword name="P3MS"  value="0" />
         <Keyword name="$P4N"  value="SSC-A" />
         <Keyword name="$P4R"  value="262144" />
         <Keyword name="$P4B"  value="32" />
         <Keyword name="$P4E"  value="0,0" />
         <Keyword name="$P4V"  value="269" />
         <Keyword name="$P4G"  value="1.0" />
         <Keyword name="P4DISPLAY"  value="LIN" />
         <Keyword name="P4BS"  value="0" />
         <Keyword name="P4MS"  value="0" />
         <Keyword name="$P5N"  value="SSC-H" />
         <Keyword name="$P5R"  value="262144" />
         <Keyword name="$P5B"  value="32" />
         <Keyword name="$P5E"  value="0,0" />
         <Keyword name="$P5V"  value="269" />
         <Keyword name="$P5G"  value="1.0" />
         <Keyword name="P5DISPLAY"  value="LIN" />
         <Keyword name="P5BS"  value="0" />
         <Keyword name="P5MS"  value="0" />
         <Keyword name="$P6N"  value="SSC-W" />
         <Keyword name="$P6R"  value="262144" />
         <Keyword name="$P6B"  value="32" />
         <Keyword name="$P6E"  value="0,0" />
         <Keyword name="$P6V"  value="269" />
         <Keyword name="$P6G"  value="1.0" />
         <Keyword name="P6BS"  value="-1" />
         <Keyword name="P6MS"  value="0" />
         <Keyword name="$P7N"  value="FITC-A" />
         <Keyword name="$P7R"  value="262144" />
         <Keyword name="$P7B"  value="32" />
         <Keyword name="$P7E"  value="0,0" />
         <Keyword name="$P7V"  value="500" />
         <Keyword name="$P7G"  value="1.0" />
         <Keyword name="P7DISPLAY"  value="LOG" />
         <Keyword name="P7BS"  value="69" />
         <Keyword name="P7MS"  value="0" />
         <Keyword name="$P8N"  value="PerCP-A" />
         <Keyword name="$P8R"  value="262144" />
         <Keyword name="$P8B"  value="32" />
         <Keyword name="$P8E"  value="0,0" />
         <Keyword name="$P8V"  value="710" />
         <Keyword name="$P8G"  value="1.0" />
         <Keyword name="P8DISPLAY"  value="LOG" />
         <Keyword name="P8BS"  value="112" />
         <Keyword name="P8MS"  value="0" />
         <Keyword name="$P9N"  value="PE-A" />
         <Keyword name="$P9R"  value="262144" />
         <Keyword name="$P9B"  value="32" />
         <Keyword name="$P9E"  value="0,0" />
         <Keyword name="$P9V"  value="507" />
         <Keyword name="$P9G"  value="1.0" />
         <Keyword name="P9DISPLAY"  value="LOG" />
         <Keyword name="P9BS"  value="48" />
         <Keyword name="P9MS"  value="0" />
         <Keyword name="$P10N"  value="mCherry-A" />
         <Keyword name="$P10R"  value="262144" />
         <Keyword name="$P10B"  value="32" />
         <Keyword name="$P10E"  value="0,0" />
         <Keyword name="$P10V"  value="407" />
         <Keyword name="$P10G"  value="1.0" />
         <Keyword name="P10DISPLAY"  value="LOG" />
         <Keyword name="P10BS"  value="41" />
         <Keyword name="P10MS"  value="0" />
         <Keyword name="$P11N"  value="PE-Cy5-A" />
         <Keyword name="$P11R"  value="262144" />
         <Keyword name="$P11B"  value="32" />
         <Keyword name="$P11E"  value="0,0" />
         <Keyword name="$P11V"  value="567" />
         <Keyword name="$P11G"  value="1.0" />
         <Keyword name="P11DISPLAY"  value="LOG" />
         <Keyword name="P11BS"  value="202" />
         <Keyword name="P11MS"  value="0" />
         <Keyword name="$P12N"  value="PE-Cy7-A" />
         <Keyword name="$P12R"  value="262144" />
         <Keyword name="$P12B"  value="32" />
         <Keyword name="$P12E"  value="0,0" />
         <Keyword name="$P12V"  value="525" />
         <Keyword name="$P12G"  value="1.0" />
         <Keyword name="P12DISPLAY"  value="LOG" />
         <Keyword name="P12BS"  value="87" />
         <Keyword name="P12MS"  value="0" />
         <Keyword name="$P13N"  value="APC-A" />
         <Keyword name="$P13R"  value="262144" />
         <Keyword name="$P13B"  value="32" />
         <Keyword name="$P13E"  value="0,0" />
         <Keyword name="$P13V"  value="392" />
         <Keyword name="$P13G"  value="1.0" />
         <Keyword name="P13DISPLAY"  value="LOG" />
         <Keyword name="P13BS"  value="39" />
         <Keyword name="P13MS"  value="0" />
         <Keyword name="$P14N"  value="Alexa Fluor 700-A" />
         <Keyword name="$P14R"  value="262144" />
         <Keyword name="$P14B"  value="32" />
         <Keyword name="$P14E"  value="0,0" />
         <Keyword name="$P14V"  value="491" />
         <Keyword name="$P14G"  value="1.0" />
         <Keyword name="P14DISPLAY"  value="LOG" />
         <Keyword name="P14BS"  value="98" />
         <Keyword name="P14MS"  value="0" />
         <Keyword name="$P15N"  value="APC-Cy7-A" />
         <Keyword name="$P15R"  value="262144" />
         <Keyword name="$P15B"  value="32" />
         <Keyword name="$P15E"  value="0,0" />
         <Keyword name="$P15V"  value="590" />
         <Keyword name="$P15G"  value="1.0" />
         <Keyword name="P15DISPLAY"  value="LOG" />
         <Keyword name="P15BS"  value="125" />
         <Keyword name="P15MS"  value="0" />
         <Keyword name="$P16N"  value="BV421-A" />
         <Keyword name="$P16R"  value="262144" />
         <Keyword name="$P16B"  value="32" />
         <Keyword name="$P16E"  value="0,0" />
         <Keyword name="$P16V"  value="306" />
         <Keyword name="$P16G"  value="1.0" />
         <Keyword name="P16DISPLAY"  value="LOG" />
         <Keyword name="P16BS"  value="57" />
         <Keyword name="P16MS"  value="0" />
         <Keyword name="$P17N"  value="BV510-A" />
         <Keyword name="$P17R"  value="262144" />
         <Keyword name="$P17B"  value="32" />
         <Keyword name="$P17E"  value="0,0" />
         <Keyword name="$P17V"  value="574" />
         <Keyword name="$P17G"  value="1.0" />
         <Keyword name="P17DISPLAY"  value="LOG" />
         <Keyword name="P17BS"  value="193" />
         <Keyword name="P17MS"  value="0" />
         <Keyword name="$P18N"  value="BV605-A" />
         <Keyword name="$P18R"  value="262144" />
         <Keyword name="$P18B"  value="32" />
         <Keyword name="$P18E"  value="0,0" />
         <Keyword name="$P18V"  value="619" />
         <Keyword name="$P18G"  value="1.0" />
         <Keyword name="P18DISPLAY"  value="LOG" />
         <Keyword name="P18BS"  value="1463" />
         <Keyword name="P18MS"  value="0" />
         <Keyword name="$P19N"  value="BV650-A" />
         <Keyword name="$P19R"  value="262144" />
         <Keyword name="$P19B"  value="32" />
         <Keyword name="$P19E"  value="0,0" />
         <Keyword name="$P19V"  value="671" />
         <Keyword name="$P19G"  value="1.0" />
         <Keyword name="P19DISPLAY"  value="LOG" />
         <Keyword name="P19BS"  value="370" />
         <Keyword name="P19MS"  value="0" />
         <Keyword name="$P20N"  value="BV711-A" />
         <Keyword name="$P20R"  value="262144" />
         <Keyword name="$P20B"  value="32" />
         <Keyword name="$P20E"  value="0,0" />
         <Keyword name="$P20V"  value="660" />
         <Keyword name="$P20G"  value="1.0" />
         <Keyword name="P20DISPLAY"  value="LOG" />
         <Keyword name="P20BS"  value="109" />
         <Keyword name="P20MS"  value="0" />
         <Keyword name="$P21N"  value="BV786-A" />
         <Keyword name="$P21R"  value="262144" />
         <Keyword name="$P21B"  value="32" />
         <Keyword name="$P21E"  value="0,0" />
         <Keyword name="$P21V"  value="713" />
         <Keyword name="$P21G"  value="1.0" />
         <Keyword name="P21DISPLAY"  value="LOG" />
         <Keyword name="P21BS"  value="182" />
         <Keyword name="P21MS"  value="0" />
         <Keyword name="$P22N"  value="BUV 395-A" />
         <Keyword name="$P22R"  value="262144" />
         <Keyword name="$P22B"  value="32" />
         <Keyword name="$P22E"  value="0,0" />
         <Keyword name="$P22V"  value="466" />
         <Keyword name="$P22G"  value="1.0" />
         <Keyword name="P22DISPLAY"  value="LOG" />
         <Keyword name="P22BS"  value="28" />
         <Keyword name="P22MS"  value="0" />
         <Keyword name="$P23N"  value="BUV661-A" />
         <Keyword name="$P23R"  value="262144" />
         <Keyword name="$P23B"  value="32" />
         <Keyword name="$P23E"  value="0,0" />
         <Keyword name="$P23V"  value="568" />
         <Keyword name="$P23G"  value="1.0" />
         <Keyword name="P23DISPLAY"  value="LOG" />
         <Keyword name="P23BS"  value="453" />
         <Keyword name="P23MS"  value="0" />
         <Keyword name="$P24N"  value="BUV737-A" />
         <Keyword name="$P24R"  value="262144" />
         <Keyword name="$P24B"  value="32" />
         <Keyword name="$P24E"  value="0,0" />
         <Keyword name="$P24V"  value="548" />
         <Keyword name="$P24G"  value="1.0" />
         <Keyword name="P24DISPLAY"  value="LOG" />
         <Keyword name="P24BS"  value="186" />
         <Keyword name="P24MS"  value="0" />
         <Keyword name="$P25N"  value="Time" />
         <Keyword name="$P25R"  value="262144" />
         <Keyword name="$P25B"  value="32" />
         <Keyword name="$P25E"  value="0,0" />
         <Keyword name="$P25G"  value="0.01" />
         <Keyword name="P25BS"  value="0" />
         <Keyword name="P25MS"  value="0" />
         <Keyword name="CST SETUP STATUS"  value="SUCCESS" />
         <Keyword name="CST BEADS LOT ID"  value="31468" />
         <Keyword name="CYTOMETER CONFIG NAME"  value="FCCF Fortessa 1 5 Laser Corrected" />
         <Keyword name="CYTOMETER CONFIG CREATE DATE"  value="2019-02-20T15:20:42-05:00" />
         <Keyword name="CST SETUP DATE"  value="2024-03-05T09:42:17-05:00" />
         <Keyword name="CST BASELINE DATE"  value="2024-03-01T09:58:36-05:00" />
         <Keyword name="CST BEADS EXPIRED"  value="False" />
         <Keyword name="CST PERFORMANCE EXPIRED"  value="2024-03-06T09:42:17-05:00" />
         <Keyword name="CST REGULATORY STATUS"  value="RUO Performance Check" />
         <Keyword name="$P1S"  value="" />
         <Keyword name="$P2S"  value="" />
         <Keyword name="$P3S"  value="" />
         <Keyword name="$P4S"  value="" />
         <Keyword name="$P5S"  value="" />
         <Keyword name="$P6S"  value="" />
         <Keyword name="$P7S"  value="" />
         <Keyword name="$P8S"  value="" />
         <Keyword name="$P9S"  value="" />
         <Keyword name="$P10S"  value="" />
         <Keyword name="$P11S"  value="" />
         <Keyword name="$P12S"  value="" />
         <Keyword name="$P13S"  value="" />
         <Keyword name="$P14S"  value="" />
         <Keyword name="$P15S"  value="" />
         <Keyword name="$P16S"  value="" />
         <Keyword name="$P17S"  value="" />
         <Keyword name="$P18S"  value="" />
         <Keyword name="$P19S"  value="" />
         <Keyword name="$P20S"  value="" />
         <Keyword name="$P21S"  value="" />
         <Keyword name="$P22S"  value="" />
         <Keyword name="$P23S"  value="" />
         <Keyword name="$P24S"  value="" />
         <Keyword name="$P25S"  value="" />
       </Keywords>
       <SampleNode name="20240325CARscFvTCells_scFv-IL2,2f,CAR-FoxP3-T_005.fcs"  annotation=""  owningGroup=""  expanded="0"  sortPriority="10"  count="100000"  sampleID="6" >
         <Graph smoothing="0"  backColor="#ffffff"  foreColor="#000000"  heatMapStatParameter="FITC-A"  type="Pseudocolor"  fast="1" >
           <Axis dimension="x"  name="FSC-A"  label=""  auto="auto" />
           <Axis dimension="y"  name="SSC-A"  label=""  auto="auto" />
           <GraphSettings level="5%"  smoothingHighResolution="1"  contourHighResolution="1"  histogramSmoothingCount="0"  graphResolution="256"  showOutliers="0"  drawLargeDots="0"  dotsToDraw="8000"  tint="le.chartfill.tinted.40"  lineWeight="le.lineweight.normal"  lineStyle="le.linestyle.solid" />
           <GraphEnvironment showGrid="0"  showAxes="tnlTNL"  showGates="1"  showFreqOnPlots="1"  showGateNameOnPlots="1"  showMedians="0"  showUncomped="0"  addEventParam="0"  lastYAxisName="" >
             <TextTraits font="SansSerif"  size="11"  name="Labels"  style="plain"  color="#000000"  background="#00ffffff"  just="left" />
             <TextTraits font="SansSerif"  size="11"  name="LayoutGates"  style="plain"  color="#000000"  background="#00ffffff"  just="left" />
             <TextTraits font="SansSerif"  size="9"  name="Numbers"  style="plain"  color="#000000"  background="#00ffffff"  just="left" />
             <TextTraits font="SansSerif"  size="9"  name="Legend"  style="plain"  color="#000000"  background="#00ffffff"  just="left" />
             <WindowPosition x="1502"  y="25"  width="390"  height="582"  displayed="0"  panelState="---" />
           </GraphEnvironment>
         </Graph>
         <Subpopulations>
           <Population name="Lymphocytes"  annotation=""  owningGroup=""  expanded="0"  sortPriority="10"  count="42143" >
             <Graph smoothing="0"  backColor="#ffffff"  foreColor="#000000"  heatMapStatParameter="FITC-A"  type="Pseudocolor"  fast="1" >
               <Axis dimension="x"  name="FSC-W"  label=""  auto="auto" />
               <Axis dimension="y"  name="FSC-A"  label=""  auto="auto" />
               <GraphSettings level="5%"  smoothingHighResolution="1"  contourHighResolution="1"  histogramSmoothingCount="0"  graphResolution="256"  showOutliers="0"  drawLargeDots="0"  dotsToDraw="8000"  tint="le.chartfill.tinted.40"  lineWeight="le.lineweight.normal"  lineStyle="le.linestyle.solid" />
               <GraphEnvironment showGrid="0"  showAxes="tnlTNL"  showGates="1"  showFreqOnPlots="1"  showGateNameOnPlots="1"  showMedians="0"  showUncomped="0"  addEventParam="0"  lastYAxisName="" >
                 <TextTraits font="SansSerif"  size="11"  name="Labels"  style="plain"  color="#000000"  background="#00ffffff"  just="left" />
                 <TextTraits font="SansSerif"  size="11"  name="LayoutGates"  style="plain"  color="#000000"  background="#00ffffff"  just="left" />
                 <TextTraits font="SansSerif"  size="9"  name="Numbers"  style="plain"  color="#000000"  background="#00ffffff"  just="left" />
                 <TextTraits font="SansSerif"  size="9"  name="Legend"  style="plain"  color="#000000"  background="#00ffffff"  just="left" />
                 <WindowPosition x="448"  y="538"  width="663"  height="817"  displayed="1"  panelState="---" />
               </GraphEnvironment>
             </Graph>
             <Gate gating:id="ID665598738" >
               <gating:PolygonGate eventsInside="1"  annoOffsetX="131"  annoOffsetY="-305"  tint="#000000"  isTinted="0"  lineWeight="Normal"  userDefined="1"  quadId="-1"  gateResolution="256" >
                 <gating:dimension>
                   <data-type:fcs-dimension data-type:name="FSC-A" />
                 </gating:dimension>
                 <gating:dimension>
                   <data-type:fcs-dimension data-type:name="SSC-A" />
                 </gating:dimension>
                 <gating:vertex>
                   <gating:coordinate data-type:value="112494.8661417323" />
                   <gating:coordinate data-type:value="82117.3975903614" />
                 </gating:vertex>
                 <gating:vertex>
                   <gating:coordinate data-type:value="102174.2362204724" />
                   <gating:coordinate data-type:value="51586.5702811245" />
                 </gating:vertex>
                 <gating:vertex>
                   <gating:coordinate data-type:value="113526.9291338583" />
                   <gating:coordinate data-type:value="31583.6144578313" />
                 </gating:vertex>
                 <gating:vertex>
                   <gating:coordinate data-type:value="144488.8188976378" />
                   <gating:coordinate data-type:value="27372.4658634538" />
                 </gating:vertex>
                 <gating:vertex>
                   <gating:coordinate data-type:value="186803.4015748031" />
                   <gating:coordinate data-type:value="45269.8473895582" />
                 </gating:vertex>
                 <gating:vertex>
                   <gating:coordinate data-type:value="243566.8661417323" />
                   <gating:coordinate data-type:value="87381.3333333333" />
                 </gating:vertex>
                 <gating:vertex>
                   <gating:coordinate data-type:value="178546.8976377953" />
                   <gating:coordinate data-type:value="112648.2248995984" />
                 </gating:vertex>
                 <gating:vertex>
                   <gating:coordinate data-type:value="141392.6299212599" />
                   <gating:coordinate data-type:value="107384.2891566265" />
                 </gating:vertex>
               </gating:PolygonGate>
             </Gate>
             <Subpopulations>
               <Population name="Single Cells"  annotation=""  owningGroup="All Samples"  expanded="0"  sortPriority="10"  count="36339" >
                 <Graph smoothing="0"  backColor="#ffffff"  foreColor="#000000"  heatMapStatParameter="FITC-A"  type="Pseudocolor"  fast="1" >
                   <Axis dimension="x"  name="SSC-W"  label=""  auto="auto" />
                   <Axis dimension="y"  name="SSC-A"  label=""  auto="auto" />
                   <GraphSettings level="5%"  smoothingHighResolution="1"  contourHighResolution="1"  histogramSmoothingCount="0"  graphResolution="256"  showOutliers="0"  drawLargeDots="0"  dotsToDraw="8000"  tint="le.chartfill.tinted.40"  lineWeight="le.lineweight.normal"  lineStyle="le.linestyle.solid" />
                   <GraphEnvironment showGrid="0"  showAxes="tnlTNL"  showGates="1"  showFreqOnPlots="1"  showGateNameOnPlots="1"  showMedians="0"  showUncomped="0"  addEventParam="0"  lastYAxisName="" >
                     <TextTraits font="SansSerif"  size="11"  name="Labels"  style="plain"  color="#000000"  background="#00ffffff"  just="left" />
                     <TextTraits font="SansSerif"  size="11"  name="LayoutGates"  style="plain"  color="#000000"  background="#00ffffff"  just="left" />
                     <TextTraits font="SansSerif"  size="9"  name="Numbers"  style="plain"  color="#000000"  background="#00ffffff"  just="left" />
                     <TextTraits font="SansSerif"  size="9"  name="Legend"  style="plain"  color="#000000"  background="#00ffffff"  just="left" />
                     <WindowPosition x="72"  y="538"  width="663"  height="817"  displayed="1"  panelState="---" />
                   </GraphEnvironment>
                 </Graph>
                 <Gate gating:id="ID694927439"  gating:parent_id="ID665598738" >
                   <gating:PolygonGate eventsInside="1"  annoOffsetX="173"  annoOffsetY="-162"  tint="#000000"  isTinted="0"  lineWeight="Normal"  userDefined="1"  quadId="-1"  gateResolution="256" >
                     <gating:dimension>
                       <data-type:fcs-dimension data-type:name="FSC-W" />
                     </gating:dimension>
                     <gating:dimension>
                       <data-type:fcs-dimension data-type:name="FSC-A" />
                     </gating:dimension>
                     <gating:vertex>
                       <gating:coordinate data-type:value="93018.8387096774" />
                       <gating:coordinate data-type:value="219897.652892562" />
                     </gating:vertex>
                     <gating:vertex>
                       <gating:coordinate data-type:value="71132.0531309298" />
                       <gating:coordinate data-type:value="58494.9421487603" />
                     </gating:vertex>
                     <gating:vertex>
                       <gating:coordinate data-type:value="111423.6356736243" />
                       <gating:coordinate data-type:value="53620.3636363636" />
                     </gating:vertex>
                     <gating:vertex>
                       <gating:coordinate data-type:value="124854.1631878558" />
                       <gating:coordinate data-type:value="220439.2727272727" />
                     </gating:vertex>
                   </gating:PolygonGate>
                 </Gate>
                 <Subpopulations>
                   <Population name="Single Cells"  annotation=""  owningGroup="All Samples"  expanded="0"  sortPriority="10"  count="32731" >
                     <Graph smoothing="0"  backColor="#ffffff"  foreColor="#000000"  heatMapStatParameter="FITC-A"  type="Pseudocolor"  fast="1" >
                       <Axis dimension="x"  name="BV421-A"  label=""  auto="auto" />
                       <Axis dimension="y"  name="SSC-A"  label=""  auto="auto" />
                       <GraphSettings level="5%"  smoothingHighResolution="1"  contourHighResolution="1"  histogramSmoothingCount="0"  graphResolution="256"  showOutliers="0"  drawLargeDots="0"  dotsToDraw="8000"  tint="le.chartfill.tinted.40"  lineWeight="le.lineweight.normal"  lineStyle="le.linestyle.solid" />
                       <GraphEnvironment showGrid="0"  showAxes="tnlTNL"  showGates="1"  showFreqOnPlots="1"  showGateNameOnPlots="1"  showMedians="0"  showUncomped="0"  addEventParam="0"  lastYAxisName="" >
                         <TextTraits font="SansSerif"  size="11"  name="Labels"  style="plain"  color="#000000"  background="#00ffffff"  just="left" />
                         <TextTraits font="SansSerif"  size="11"  name="LayoutGates"  style="plain"  color="#000000"  background="#00ffffff"  just="left" />
                         <TextTraits font="SansSerif"  size="9"  name="Numbers"  style="plain"  color="#000000"  background="#00ffffff"  just="left" />
                         <TextTraits font="SansSerif"  size="9"  name="Legend"  style="plain"  color="#000000"  background="#00ffffff"  just="left" />
                         <WindowPosition x="465"  y="537"  width="663"  height="817"  displayed="1"  panelState="---" />
                       </GraphEnvironment>
                     </Graph>
                     <Gate gating:id="ID1483331153"  gating:parent_id="ID694927439" >
                       <gating:PolygonGate eventsInside="1"  annoOffsetX="203"  annoOffsetY="-239"  tint="#000000"  isTinted="0"  lineWeight="Normal"  userDefined="1"  quadId="-1"  gateResolution="256" >
                         <gating:dimension>
                           <data-type:fcs-dimension data-type:name="SSC-W" />
                         </gating:dimension>
                         <gating:dimension>
                           <data-type:fcs-dimension data-type:name="SSC-A" />
                         </gating:dimension>
                         <gating:vertex>
                           <gating:coordinate data-type:value="71629.4800759013" />
                           <gating:coordinate data-type:value="135404.9586776859" />
                         </gating:vertex>
                         <gating:vertex>
                           <gating:coordinate data-type:value="66157.7836812144" />
                           <gating:coordinate data-type:value="10290.7768595041" />
                         </gating:vertex>
                         <gating:vertex>
                           <gating:coordinate data-type:value="81080.5920303605" />
                           <gating:coordinate data-type:value="15706.9752066116" />
                         </gating:vertex>
                         <gating:vertex>
                           <gating:coordinate data-type:value="93516.265654649" />
                           <gating:coordinate data-type:value="147862.214876033" />
                         </gating:vertex>
                       </gating:PolygonGate>
                     </Gate>
                     <Subpopulations>
                       <Population name="Live cells"  annotation=""  owningGroup="All Samples"  expanded="0"  sortPriority="10"  count="28991" >
                         <Graph smoothing="0"  backColor="#ffffff"  foreColor="#000000"  heatMapStatParameter="FITC-A"  type="Pseudocolor"  fast="1" >
                           <Axis dimension="x"  name="APC-A"  label=""  auto="auto" />
                           <Axis dimension="y"  name="mCherry-A"  label=""  auto="auto" />
                           <GraphSettings level="5%"  smoothingHighResolution="1"  contourHighResolution="1"  histogramSmoothingCount="0"  graphResolution="256"  showOutliers="0"  drawLargeDots="0"  dotsToDraw="8000"  tint="le.chartfill.tinted.40"  lineWeight="le.lineweight.normal"  lineStyle="le.linestyle.solid" />
                           <GraphEnvironment showGrid="0"  showAxes="tnlTNL"  showGates="1"  showFreqOnPlots="1"  showGateNameOnPlots="1"  showMedians="0"  showUncomped="0"  addEventParam="0"  lastYAxisName="" >
                             <TextTraits font="SansSerif"  size="11"  name="Labels"  style="plain"  color="#000000"  background="#00ffffff"  just="left" />
                             <TextTraits font="SansSerif"  size="11"  name="LayoutGates"  style="plain"  color="#000000"  background="#00ffffff"  just="left" />
                             <TextTraits font="SansSerif"  size="9"  name="Numbers"  style="plain"  color="#000000"  background="#00ffffff"  just="left" />
                             <TextTraits font="SansSerif"  size="9"  name="Legend"  style="plain"  color="#000000"  background="#00ffffff"  just="left" />
                             <WindowPosition x="1024"  y="37"  width="1044"  height="1119"  displayed="0"  panelState="---" />
                           </GraphEnvironment>
                         </Graph>
                         <Gate gating:id="ID1549158659"  gating:parent_id="ID1483331153" >
                           <gating:RectangleGate eventsInside="1"  annoOffsetX="286"  annoOffsetY="-242"  tint="#000000"  isTinted="0"  lineWeight="Normal"  userDefined="1"  percentX="0"  percentY="0" >
                             <gating:dimension gating:min="-220.96297860860645"  gating:max="394.86090863462" >
                               <data-type:fcs-dimension data-type:name="BV421-A" />
                             </gating:dimension>
                             <gating:dimension gating:min="10832.396694214876"  gating:max="142446.01652892563" >
                               <data-type:fcs-dimension data-type:name="SSC-A" />
                             </gating:dimension>
                           </gating:RectangleGate>
                         </Gate>
                         <Subpopulations>
                           <Population name="Q1: APC-A- , mCherry-A+"  annotation=""  owningGroup=""  expanded="0"  sortPriority="10"  count="10763" >
                             <Graph smoothing="0"  backColor="#ffffff"  foreColor="#000000"  heatMapStatParameter="FITC-A"  type="Pseudocolor"  fast="1" >
                               <Axis dimension="x"  name="APC-A"  label=""  auto="auto" />
                               <Axis dimension="y"  name="mCherry-A"  label=""  auto="auto" />
                               <GraphSettings level="5%"  smoothingHighResolution="1"  contourHighResolution="1"  histogramSmoothingCount="0"  graphResolution="256"  showOutliers="0"  drawLargeDots="0"  dotsToDraw="8000"  tint="le.chartfill.tinted.40"  lineWeight="le.lineweight.normal"  lineStyle="le.linestyle.solid" />
                               <GraphEnvironment showGrid="0"  showAxes="tnlTNL"  showGates="1"  showFreqOnPlots="1"  showGateNameOnPlots="1"  showMedians="0"  showUncomped="0"  addEventParam="0"  lastYAxisName="" >
                                 <TextTraits font="SansSerif"  size="11"  name="Labels"  style="plain"  color="#000000"  background="#00ffffff"  just="left" />
                                 <TextTraits font="SansSerif"  size="11"  name="LayoutGates"  style="plain"  color="#000000"  background="#00ffffff"  just="left" />
                                 <TextTraits font="SansSerif"  size="9"  name="Numbers"  style="plain"  color="#000000"  background="#00ffffff"  just="left" />
                                 <TextTraits font="SansSerif"  size="9"  name="Legend"  style="plain"  color="#000000"  background="#00ffffff"  just="left" />
                                 <WindowPosition x="1024"  y="37"  width="663"  height="817"  displayed="1"  panelState="---" />
                               </GraphEnvironment>
                             </Graph>
                             <Gate gating:id="ID1947317920"  gating:parent_id="ID1549158659" >
                               <gating:RectangleGate eventsInside="1"  annoOffsetX="0"  annoOffsetY="0"  tint="#000000"  isTinted="0"  lineWeight="Normal"  userDefined="1"  percentX="0"  percentY="0" >
                                 <gating:dimension gating:max="98.89647486052489" >
                                   <data-type:fcs-dimension data-type:name="APC-A" />
                                 </gating:dimension>
                                 <gating:dimension gating:min="201.8973160267159" >
                                   <data-type:fcs-dimension data-type:name="mCherry-A" />
                                 </gating:dimension>
                               </gating:RectangleGate>
                             </Gate>
                           </Population>
                           <Population name="Q2: APC-A+ , mCherry-A+"  annotation=""  owningGroup=""  expanded="0"  sortPriority="10"  count="13099" >
                             <Graph smoothing="0"  backColor="#ffffff"  foreColor="#000000"  heatMapStatParameter="FITC-A"  type="Pseudocolor"  fast="1" >
                               <Axis dimension="x"  name="APC-A"  label=""  auto="auto" />
                               <Axis dimension="y"  name="mCherry-A"  label=""  auto="auto" />
                               <GraphSettings level="5%"  smoothingHighResolution="1"  contourHighResolution="1"  histogramSmoothingCount="0"  graphResolution="256"  showOutliers="0"  drawLargeDots="0"  dotsToDraw="8000"  tint="le.chartfill.tinted.40"  lineWeight="le.lineweight.normal"  lineStyle="le.linestyle.solid" />
                               <GraphEnvironment showGrid="0"  showAxes="tnlTNL"  showGates="1"  showFreqOnPlots="1"  showGateNameOnPlots="1"  showMedians="0"  showUncomped="0"  addEventParam="0"  lastYAxisName="" >
                                 <TextTraits font="SansSerif"  size="11"  name="Labels"  style="plain"  color="#000000"  background="#00ffffff"  just="left" />
                                 <TextTraits font="SansSerif"  size="11"  name="LayoutGates"  style="plain"  color="#000000"  background="#00ffffff"  just="left" />
                                 <TextTraits font="SansSerif"  size="9"  name="Numbers"  style="plain"  color="#000000"  background="#00ffffff"  just="left" />
                                 <TextTraits font="SansSerif"  size="9"  name="Legend"  style="plain"  color="#000000"  background="#00ffffff"  just="left" />
                                 <WindowPosition x="1024"  y="37"  width="663"  height="817"  displayed="1"  panelState="---" />
                               </GraphEnvironment>
                             </Graph>
                             <Gate gating:id="ID2089386859"  gating:parent_id="ID1549158659" >
                               <gating:RectangleGate eventsInside="1"  annoOffsetX="0"  annoOffsetY="0"  tint="#000000"  isTinted="0"  lineWeight="Normal"  userDefined="1"  percentX="0"  percentY="0" >
                                 <gating:dimension gating:min="98.89647486052489" >
                                   <data-type:fcs-dimension data-type:name="APC-A" />
                                 </gating:dimension>
                                 <gating:dimension gating:min="201.8973160267159" >
                                   <data-type:fcs-dimension data-type:name="mCherry-A" />
                                 </gating:dimension>
                               </gating:RectangleGate>
                             </Gate>
                           </Population>
                           <Population name="Q3: APC-A+ , mCherry-A-"  annotation=""  owningGroup=""  expanded="0"  sortPriority="10"  count="1437" >
                             <Graph smoothing="0"  backColor="#ffffff"  foreColor="#000000"  heatMapStatParameter="FITC-A"  type="Pseudocolor"  fast="1" >
                               <Axis dimension="x"  name="APC-A"  label=""  auto="auto" />
                               <Axis dimension="y"  name="mCherry-A"  label=""  auto="auto" />
                               <GraphSettings level="5%"  smoothingHighResolution="1"  contourHighResolution="1"  histogramSmoothingCount="0"  graphResolution="256"  showOutliers="0"  drawLargeDots="0"  dotsToDraw="8000"  tint="le.chartfill.tinted.40"  lineWeight="le.lineweight.normal"  lineStyle="le.linestyle.solid" />
                               <GraphEnvironment showGrid="0"  showAxes="tnlTNL"  showGates="1"  showFreqOnPlots="1"  showGateNameOnPlots="1"  showMedians="0"  showUncomped="0"  addEventParam="0"  lastYAxisName="" >
                                 <TextTraits font="SansSerif"  size="11"  name="Labels"  style="plain"  color="#000000"  background="#00ffffff"  just="left" />
                                 <TextTraits font="SansSerif"  size="11"  name="LayoutGates"  style="plain"  color="#000000"  background="#00ffffff"  just="left" />
                                 <TextTraits font="SansSerif"  size="9"  name="Numbers"  style="plain"  color="#000000"  background="#00ffffff"  just="left" />
                                 <TextTraits font="SansSerif"  size="9"  name="Legend"  style="plain"  color="#000000"  background="#00ffffff"  just="left" />
                                 <WindowPosition x="1024"  y="37"  width="663"  height="817"  displayed="1"  panelState="---" />
                               </GraphEnvironment>
                             </Graph>
                             <Gate gating:id="ID1556197575"  gating:parent_id="ID1549158659" >
                               <gating:RectangleGate eventsInside="1"  annoOffsetX="0"  annoOffsetY="0"  tint="#000000"  isTinted="0"  lineWeight="Normal"  userDefined="1"  percentX="0"  percentY="0" >
                                 <gating:dimension gating:min="98.89647486052489" >
                                   <data-type:fcs-dimension data-type:name="APC-A" />
                                 </gating:dimension>
                                 <gating:dimension gating:max="201.8973160267159" >
                                   <data-type:fcs-dimension data-type:name="mCherry-A" />
                                 </gating:dimension>
                               </gating:RectangleGate>
                             </Gate>
                           </Population>
                           <Population name="Q4: APC-A- , mCherry-A-"  annotation=""  owningGroup=""  expanded="0"  sortPriority="10"  count="3692" >
                             <Graph smoothing="0"  backColor="#ffffff"  foreColor="#000000"  heatMapStatParameter="FITC-A"  type="Pseudocolor"  fast="1" >
                               <Axis dimension="x"  name="APC-A"  label=""  auto="auto" />
                               <Axis dimension="y"  name="mCherry-A"  label=""  auto="auto" />
                               <GraphSettings level="5%"  smoothingHighResolution="1"  contourHighResolution="1"  histogramSmoothingCount="0"  graphResolution="256"  showOutliers="0"  drawLargeDots="0"  dotsToDraw="8000"  tint="le.chartfill.tinted.40"  lineWeight="le.lineweight.normal"  lineStyle="le.linestyle.solid" />
                               <GraphEnvironment showGrid="0"  showAxes="tnlTNL"  showGates="1"  showFreqOnPlots="1"  showGateNameOnPlots="1"  showMedians="0"  showUncomped="0"  addEventParam="0"  lastYAxisName="" >
                                 <TextTraits font="SansSerif"  size="11"  name="Labels"  style="plain"  color="#000000"  background="#00ffffff"  just="left" />
                                 <TextTraits font="SansSerif"  size="11"  name="LayoutGates"  style="plain"  color="#000000"  background="#00ffffff"  just="left" />
                                 <TextTraits font="SansSerif"  size="9"  name="Numbers"  style="plain"  color="#000000"  background="#00ffffff"  just="left" />
                                 <TextTraits font="SansSerif"  size="9"  name="Legend"  style="plain"  color="#000000"  background="#00ffffff"  just="left" />
                                 <WindowPosition x="1024"  y="37"  width="663"  height="817"  displayed="1"  panelState="---" />
                               </GraphEnvironment>
                             </Graph>
                             <Gate gating:id="ID766227108"  gating:parent_id="ID1549158659" >
                               <gating:RectangleGate eventsInside="1"  annoOffsetX="0"  annoOffsetY="0"  tint="#000000"  isTinted="0"  lineWeight="Normal"  userDefined="1"  percentX="0"  percentY="0" >
                                 <gating:dimension gating:max="98.89647486052489" >
                                   <data-type:fcs-dimension data-type:name="APC-A" />
                                 </gating:dimension>
                                 <gating:dimension gating:max="201.8973160267159" >
                                   <data-type:fcs-dimension data-type:name="mCherry-A" />
                                 </gating:dimension>
                               </gating:RectangleGate>
                             </Gate>
                           </Population>
                         </Subpopulations>
                       </Population>
                     </Subpopulations>
                   </Population>
                 </Subpopulations>
               </Population>
             </Subpopulations>
           </Population>
         </Subpopulations>
       </SampleNode>
     </Sample>
     <Sample>
       <DataSet uri="file:/Users/malviyam/Desktop/20240325scFvCAR-Tcells/20240325CARscFvTCells_scFv-IL2,2f,CAR-T_004.fcs"  sampleID="7" />
       <Transformations>
         <transforms:linear transforms:minRange="0"  transforms:maxRange="262144"  gain="1" >
           <data-type:parameter data-type:name="FSC-A" />
         </transforms:linear>
         <transforms:linear transforms:minRange="0"  transforms:maxRange="262144"  gain="1" >
           <data-type:parameter data-type:name="FSC-H" />
         </transforms:linear>
         <transforms:linear transforms:minRange="0"  transforms:maxRange="262144"  gain="1" >
           <data-type:parameter data-type:name="FSC-W" />
         </transforms:linear>
         <transforms:linear transforms:minRange="0"  transforms:maxRange="262144"  gain="1" >
           <data-type:parameter data-type:name="SSC-A" />
         </transforms:linear>
         <transforms:linear transforms:minRange="0"  transforms:maxRange="262144"  gain="1" >
           <data-type:parameter data-type:name="SSC-H" />
         </transforms:linear>
         <transforms:linear transforms:minRange="0"  transforms:maxRange="262144"  gain="1" >
           <data-type:parameter data-type:name="SSC-W" />
         </transforms:linear>
         <transforms:biex transforms:length="256"  transforms:maxRange="262144"  transforms:neg="0"  transforms:width="-100"  transforms:pos="4.418539922" >
           <data-type:parameter data-type:name="FITC-A" />
         </transforms:biex>
         <transforms:biex transforms:length="256"  transforms:maxRange="262144"  transforms:neg="0"  transforms:width="-100"  transforms:pos="4.418539922" >
           <data-type:parameter data-type:name="PerCP-A" />
         </transforms:biex>
         <transforms:biex transforms:length="256"  transforms:maxRange="262144"  transforms:neg="0"  transforms:width="-100"  transforms:pos="4.418539922" >
           <data-type:parameter data-type:name="PE-A" />
         </transforms:biex>
         <transforms:biex transforms:length="256"  transforms:maxRange="262144"  transforms:neg="0"  transforms:width="-25.1188643151"  transforms:pos="4.95" >
           <data-type:parameter data-type:name="mCherry-A" />
         </transforms:biex>
         <transforms:biex transforms:length="256"  transforms:maxRange="262144"  transforms:neg="0"  transforms:width="-100"  transforms:pos="4.418539922" >
           <data-type:parameter data-type:name="PE-Cy5-A" />
         </transforms:biex>
         <transforms:biex transforms:length="256"  transforms:maxRange="262144"  transforms:neg="0"  transforms:width="-100"  transforms:pos="4.418539922" >
           <data-type:parameter data-type:name="PE-Cy7-A" />
         </transforms:biex>
         <transforms:biex transforms:length="256"  transforms:maxRange="262144"  transforms:neg="0"  transforms:width="-25.1188643151"  transforms:pos="4.95" >
           <data-type:parameter data-type:name="APC-A" />
         </transforms:biex>
         <transforms:biex transforms:length="256"  transforms:maxRange="262144"  transforms:neg="0"  transforms:width="-100"  transforms:pos="4.418539922" >
           <data-type:parameter data-type:name="Alexa Fluor 700-A" />
         </transforms:biex>
         <transforms:biex transforms:length="256"  transforms:maxRange="262144"  transforms:neg="0"  transforms:width="-100"  transforms:pos="4.418539922" >
           <data-type:parameter data-type:name="APC-Cy7-A" />
         </transforms:biex>
         <transforms:biex transforms:length="256"  transforms:maxRange="262144"  transforms:neg="0"  transforms:width="-100"  transforms:pos="4.418539922" >
           <data-type:parameter data-type:name="BV421-A" />
         </transforms:biex>
         <transforms:biex transforms:length="256"  transforms:maxRange="262144"  transforms:neg="0"  transforms:width="-100"  transforms:pos="4.418539922" >
           <data-type:parameter data-type:name="BV510-A" />
         </transforms:biex>
         <transforms:biex transforms:length="256"  transforms:maxRange="262144"  transforms:neg="0"  transforms:width="-100"  transforms:pos="4.418539922" >
           <data-type:parameter data-type:name="BV605-A" />
         </transforms:biex>
         <transforms:biex transforms:length="256"  transforms:maxRange="262144"  transforms:neg="0"  transforms:width="-100"  transforms:pos="4.418539922" >
           <data-type:parameter data-type:name="BV650-A" />
         </transforms:biex>
         <transforms:biex transforms:length="256"  transforms:maxRange="262144"  transforms:neg="0"  transforms:width="-100"  transforms:pos="4.418539922" >
           <data-type:parameter data-type:name="BV711-A" />
         </transforms:biex>
         <transforms:biex transforms:length="256"  transforms:maxRange="262144"  transforms:neg="0"  transforms:width="-100"  transforms:pos="4.418539922" >
           <data-type:parameter data-type:name="BV786-A" />
         </transforms:biex>
         <transforms:biex transforms:length="256"  transforms:maxRange="262144"  transforms:neg="0"  transforms:width="-100"  transforms:pos="4.418539922" >
           <data-type:parameter data-type:name="BUV 395-A" />
         </transforms:biex>
         <transforms:biex transforms:length="256"  transforms:maxRange="262144"  transforms:neg="0"  transforms:width="-100"  transforms:pos="4.418539922" >
           <data-type:parameter data-type:name="BUV661-A" />
         </transforms:biex>
         <transforms:biex transforms:length="256"  transforms:maxRange="262144"  transforms:neg="0"  transforms:width="-100"  transforms:pos="4.418539922" >
           <data-type:parameter data-type:name="BUV737-A" />
         </transforms:biex>
         <transforms:linear transforms:minRange="0.5272594244"  transforms:maxRange="148"  gain="0.0101201425" >
           <data-type:parameter data-type:name="Time" />
         </transforms:linear>
       </Transformations>
       <Keywords>
         <Keyword name="FJ_FCS_VERSION"  value="3" />
         <Keyword name="$BEGINANALYSIS"  value="0" />
         <Keyword name="$ENDANALYSIS"  value="0" />
         <Keyword name="$BEGINSTEXT"  value="0" />
         <Keyword name="$ENDSTEXT"  value="0" />
         <Keyword name="$BEGINDATA"  value="4734" />
         <Keyword name="$ENDDATA"  value="10004733           " />
         <Keyword name="$FIL"  value="20240325CARscFvTCells_scFv-IL2,2f,CAR-T_004.fcs" />
         <Keyword name="$SYS"  value="Windows 7 6.1" />
         <Keyword name="$TOT"  value="100000             " />
         <Keyword name="$PAR"  value="25" />
         <Keyword name="$MODE"  value="L" />
         <Keyword name="$BYTEORD"  value="4,3,2,1" />
         <Keyword name="$DATATYPE"  value="F" />
         <Keyword name="$NEXTDATA"  value="0" />
         <Keyword name="CREATOR"  value="BD FACSDiva Software Version 8.0.1" />
         <Keyword name="TUBE NAME"  value="scFv-IL2_CAR-T" />
         <Keyword name="$SRC"  value="20240325CARscFvTCells" />
         <Keyword name="EXPERIMENT NAME"  value="20240311scFvCAR-Tcells" />
         <Keyword name="GUID"  value="6b207c87-93fc-4272-a2dd-a31e6d571546" />
         <Keyword name="$DATE"  value="25-MAR-2024" />
         <Keyword name="$BTIM"  value="18:25:05" />
         <Keyword name="$ETIM"  value="18:27:33" />
         <Keyword name="$CYT"  value="LSRFortessa" />
         <Keyword name="SETTINGS"  value="Cytometer" />
         <Keyword name="CYTNUM"  value="H64717700039" />
         <Keyword name="WINDOW EXTENSION"  value="10.00" />
         <Keyword name="EXPORT USER NAME"  value="100008006" />
         <Keyword name="EXPORT TIME"  value="25-MAR-2024-18:41:38" />
         <Keyword name="$OP"  value="100008006" />
         <Keyword name="FSC ASF"  value="0.58" />
         <Keyword name="AUTOBS"  value="TRUE" />
         <Keyword name="$INST"  value=" " />
         <Keyword name="LASER1NAME"  value="Blue" />
         <Keyword name="LASER1DELAY"  value="0.00" />
         <Keyword name="LASER1ASF"  value="0.64" />
         <Keyword name="LASER2NAME"  value="YelGreen" />
         <Keyword name="LASER2DELAY"  value="-73.95" />
         <Keyword name="LASER2ASF"  value="0.55" />
         <Keyword name="LASER3NAME"  value="Red" />
         <Keyword name="LASER3DELAY"  value="-37.31" />
         <Keyword name="LASER3ASF"  value="0.59" />
         <Keyword name="LASER4NAME"  value="Violet" />
         <Keyword name="LASER4DELAY"  value="36.31" />
         <Keyword name="LASER4ASF"  value="0.79" />
         <Keyword name="LASER5NAME"  value="UV" />
         <Keyword name="LASER5DELAY"  value="70.56" />
         <Keyword name="LASER5ASF"  value="0.44" />
         <Keyword name="$TIMESTEP"  value="0.01" />
         <Keyword name="SPILL"  value="18,FITC-A,PerCP-A,PE-A,mCherry-A,PE-Cy5-A,PE-Cy7-A,APC-A,Alexa Fluor 700-A,APC-Cy7-A,BV421-A,BV510-A,BV605-A,BV650-A,BV711-A,BV786-A,BUV 395-A,BUV661-A,BUV737-A,1,0,0,0,0,0,0,0,0,0,0,0,0,0,0,0,0,0,0,1,0,0,0,0,0,0,0,0,0,0,0,0,0,0,0,0,0,0,1,0,0,0,0,0,0,0,0,0,0,0,0,0,0,0,0,0,0,1,0,0,0,0,0,0,0,0,0,0,0,0,0,0,0,0,0,0,1,0,0,0,0,0,0,0,0,0,0,0,0,0,0,0,0,0,0,1,0,0,0,0,0,0,0,0,0,0,0,0,0,0,0,0,0,0,1,0,0,0,0,0,0,0,0,0,0,0,0,0,0,0,0,0,0,1,0,0,0,0,0,0,0,0,0,0,0,0,0,0,0,0,0,0,1,0,0,0,0,0,0,0,0,0,0,0,0,0,0,0,0,0,0,1,0,0,0,0,0,0,0,0,0,0,0,0,0,0,0,0,0,0,1,0,0,0,0,0,0,0,0,0,0,0,0,0,0,0,0,0,0,1,0,0,0,0,0,0,0,0,0,0,0,0,0,0,0,0,0,0,1,0,0,0,0,0,0,0,0,0,0,0,0,0,0,0,0,0,0,1,0,0,0,0,0,0,0,0,0,0,0,0,0,0,0,0,0,0,1,0,0,0,0,0,0,0,0,0,0,0,0,0,0,0,0,0,0,1,0,0,0,0,0,0,0,0,0,0,0,0,0,0,0,0,0,0,1,0,0,0,0,0,0,0,0,0,0,0,0,0,0,0,0,0,0,1" />
         <Keyword name="APPLY COMPENSATION"  value="TRUE" />
         <Keyword name="THRESHOLD"  value="FSC,5000" />
         <Keyword name="$P1N"  value="FSC-A" />
         <Keyword name="$P1R"  value="262144" />
         <Keyword name="$P1B"  value="32" />
         <Keyword name="$P1E"  value="0,0" />
         <Keyword name="$P1V"  value="191" />
         <Keyword name="$P1G"  value="1.0" />
         <Keyword name="P1DISPLAY"  value="LIN" />
         <Keyword name="P1BS"  value="0" />
         <Keyword name="P1MS"  value="0" />
         <Keyword name="$P2N"  value="FSC-H" />
         <Keyword name="$P2R"  value="262144" />
         <Keyword name="$P2B"  value="32" />
         <Keyword name="$P2E"  value="0,0" />
         <Keyword name="$P2V"  value="191" />
         <Keyword name="$P2G"  value="1.0" />
         <Keyword name="P2DISPLAY"  value="LIN" />
         <Keyword name="P2BS"  value="0" />
         <Keyword name="P2MS"  value="0" />
         <Keyword name="$P3N"  value="FSC-W" />
         <Keyword name="$P3R"  value="262144" />
         <Keyword name="$P3B"  value="32" />
         <Keyword name="$P3E"  value="0,0" />
         <Keyword name="$P3V"  value="191" />
         <Keyword name="$P3G"  value="1.0" />
         <Keyword name="P3BS"  value="-1" />
         <Keyword name="P3MS"  value="0" />
         <Keyword name="$P4N"  value="SSC-A" />
         <Keyword name="$P4R"  value="262144" />
         <Keyword name="$P4B"  value="32" />
         <Keyword name="$P4E"  value="0,0" />
         <Keyword name="$P4V"  value="269" />
         <Keyword name="$P4G"  value="1.0" />
         <Keyword name="P4DISPLAY"  value="LIN" />
         <Keyword name="P4BS"  value="0" />
         <Keyword name="P4MS"  value="0" />
         <Keyword name="$P5N"  value="SSC-H" />
         <Keyword name="$P5R"  value="262144" />
         <Keyword name="$P5B"  value="32" />
         <Keyword name="$P5E"  value="0,0" />
         <Keyword name="$P5V"  value="269" />
         <Keyword name="$P5G"  value="1.0" />
         <Keyword name="P5DISPLAY"  value="LIN" />
         <Keyword name="P5BS"  value="0" />
         <Keyword name="P5MS"  value="0" />
         <Keyword name="$P6N"  value="SSC-W" />
         <Keyword name="$P6R"  value="262144" />
         <Keyword name="$P6B"  value="32" />
         <Keyword name="$P6E"  value="0,0" />
         <Keyword name="$P6V"  value="269" />
         <Keyword name="$P6G"  value="1.0" />
         <Keyword name="P6BS"  value="-1" />
         <Keyword name="P6MS"  value="0" />
         <Keyword name="$P7N"  value="FITC-A" />
         <Keyword name="$P7R"  value="262144" />
         <Keyword name="$P7B"  value="32" />
         <Keyword name="$P7E"  value="0,0" />
         <Keyword name="$P7V"  value="500" />
         <Keyword name="$P7G"  value="1.0" />
         <Keyword name="P7DISPLAY"  value="LOG" />
         <Keyword name="P7BS"  value="52" />
         <Keyword name="P7MS"  value="0" />
         <Keyword name="$P8N"  value="PerCP-A" />
         <Keyword name="$P8R"  value="262144" />
         <Keyword name="$P8B"  value="32" />
         <Keyword name="$P8E"  value="0,0" />
         <Keyword name="$P8V"  value="710" />
         <Keyword name="$P8G"  value="1.0" />
         <Keyword name="P8DISPLAY"  value="LOG" />
         <Keyword name="P8BS"  value="93" />
         <Keyword name="P8MS"  value="0" />
         <Keyword name="$P9N"  value="PE-A" />
         <Keyword name="$P9R"  value="262144" />
         <Keyword name="$P9B"  value="32" />
         <Keyword name="$P9E"  value="0,0" />
         <Keyword name="$P9V"  value="507" />
         <Keyword name="$P9G"  value="1.0" />
         <Keyword name="P9DISPLAY"  value="LOG" />
         <Keyword name="P9BS"  value="49" />
         <Keyword name="P9MS"  value="0" />
         <Keyword name="$P10N"  value="mCherry-A" />
         <Keyword name="$P10R"  value="262144" />
         <Keyword name="$P10B"  value="32" />
         <Keyword name="$P10E"  value="0,0" />
         <Keyword name="$P10V"  value="407" />
         <Keyword name="$P10G"  value="1.0" />
         <Keyword name="P10DISPLAY"  value="LOG" />
         <Keyword name="P10BS"  value="34" />
         <Keyword name="P10MS"  value="0" />
         <Keyword name="$P11N"  value="PE-Cy5-A" />
         <Keyword name="$P11R"  value="262144" />
         <Keyword name="$P11B"  value="32" />
         <Keyword name="$P11E"  value="0,0" />
         <Keyword name="$P11V"  value="567" />
         <Keyword name="$P11G"  value="1.0" />
         <Keyword name="P11DISPLAY"  value="LOG" />
         <Keyword name="P11BS"  value="204" />
         <Keyword name="P11MS"  value="0" />
         <Keyword name="$P12N"  value="PE-Cy7-A" />
         <Keyword name="$P12R"  value="262144" />
         <Keyword name="$P12B"  value="32" />
         <Keyword name="$P12E"  value="0,0" />
         <Keyword name="$P12V"  value="525" />
         <Keyword name="$P12G"  value="1.0" />
         <Keyword name="P12DISPLAY"  value="LOG" />
         <Keyword name="P12BS"  value="75" />
         <Keyword name="P12MS"  value="0" />
         <Keyword name="$P13N"  value="APC-A" />
         <Keyword name="$P13R"  value="262144" />
         <Keyword name="$P13B"  value="32" />
         <Keyword name="$P13E"  value="0,0" />
         <Keyword name="$P13V"  value="392" />
         <Keyword name="$P13G"  value="1.0" />
         <Keyword name="P13DISPLAY"  value="LOG" />
         <Keyword name="P13BS"  value="38" />
         <Keyword name="P13MS"  value="0" />
         <Keyword name="$P14N"  value="Alexa Fluor 700-A" />
         <Keyword name="$P14R"  value="262144" />
         <Keyword name="$P14B"  value="32" />
         <Keyword name="$P14E"  value="0,0" />
         <Keyword name="$P14V"  value="491" />
         <Keyword name="$P14G"  value="1.0" />
         <Keyword name="P14DISPLAY"  value="LOG" />
         <Keyword name="P14BS"  value="95" />
         <Keyword name="P14MS"  value="0" />
         <Keyword name="$P15N"  value="APC-Cy7-A" />
         <Keyword name="$P15R"  value="262144" />
         <Keyword name="$P15B"  value="32" />
         <Keyword name="$P15E"  value="0,0" />
         <Keyword name="$P15V"  value="590" />
         <Keyword name="$P15G"  value="1.0" />
         <Keyword name="P15DISPLAY"  value="LOG" />
         <Keyword name="P15BS"  value="127" />
         <Keyword name="P15MS"  value="0" />
         <Keyword name="$P16N"  value="BV421-A" />
         <Keyword name="$P16R"  value="262144" />
         <Keyword name="$P16B"  value="32" />
         <Keyword name="$P16E"  value="0,0" />
         <Keyword name="$P16V"  value="306" />
         <Keyword name="$P16G"  value="1.0" />
         <Keyword name="P16DISPLAY"  value="LOG" />
         <Keyword name="P16BS"  value="58" />
         <Keyword name="P16MS"  value="0" />
         <Keyword name="$P17N"  value="BV510-A" />
         <Keyword name="$P17R"  value="262144" />
         <Keyword name="$P17B"  value="32" />
         <Keyword name="$P17E"  value="0,0" />
         <Keyword name="$P17V"  value="574" />
         <Keyword name="$P17G"  value="1.0" />
         <Keyword name="P17DISPLAY"  value="LOG" />
         <Keyword name="P17BS"  value="187" />
         <Keyword name="P17MS"  value="0" />
         <Keyword name="$P18N"  value="BV605-A" />
         <Keyword name="$P18R"  value="262144" />
         <Keyword name="$P18B"  value="32" />
         <Keyword name="$P18E"  value="0,0" />
         <Keyword name="$P18V"  value="619" />
         <Keyword name="$P18G"  value="1.0" />
         <Keyword name="P18DISPLAY"  value="LOG" />
         <Keyword name="P18BS"  value="1325" />
         <Keyword name="P18MS"  value="0" />
         <Keyword name="$P19N"  value="BV650-A" />
         <Keyword name="$P19R"  value="262144" />
         <Keyword name="$P19B"  value="32" />
         <Keyword name="$P19E"  value="0,0" />
         <Keyword name="$P19V"  value="671" />
         <Keyword name="$P19G"  value="1.0" />
         <Keyword name="P19DISPLAY"  value="LOG" />
         <Keyword name="P19BS"  value="387" />
         <Keyword name="P19MS"  value="0" />
         <Keyword name="$P20N"  value="BV711-A" />
         <Keyword name="$P20R"  value="262144" />
         <Keyword name="$P20B"  value="32" />
         <Keyword name="$P20E"  value="0,0" />
         <Keyword name="$P20V"  value="660" />
         <Keyword name="$P20G"  value="1.0" />
         <Keyword name="P20DISPLAY"  value="LOG" />
         <Keyword name="P20BS"  value="115" />
         <Keyword name="P20MS"  value="0" />
         <Keyword name="$P21N"  value="BV786-A" />
         <Keyword name="$P21R"  value="262144" />
         <Keyword name="$P21B"  value="32" />
         <Keyword name="$P21E"  value="0,0" />
         <Keyword name="$P21V"  value="713" />
         <Keyword name="$P21G"  value="1.0" />
         <Keyword name="P21DISPLAY"  value="LOG" />
         <Keyword name="P21BS"  value="176" />
         <Keyword name="P21MS"  value="0" />
         <Keyword name="$P22N"  value="BUV 395-A" />
         <Keyword name="$P22R"  value="262144" />
         <Keyword name="$P22B"  value="32" />
         <Keyword name="$P22E"  value="0,0" />
         <Keyword name="$P22V"  value="466" />
         <Keyword name="$P22G"  value="1.0" />
         <Keyword name="P22DISPLAY"  value="LOG" />
         <Keyword name="P22BS"  value="34" />
         <Keyword name="P22MS"  value="0" />
         <Keyword name="$P23N"  value="BUV661-A" />
         <Keyword name="$P23R"  value="262144" />
         <Keyword name="$P23B"  value="32" />
         <Keyword name="$P23E"  value="0,0" />
         <Keyword name="$P23V"  value="568" />
         <Keyword name="$P23G"  value="1.0" />
         <Keyword name="P23DISPLAY"  value="LOG" />
         <Keyword name="P23BS"  value="437" />
         <Keyword name="P23MS"  value="0" />
         <Keyword name="$P24N"  value="BUV737-A" />
         <Keyword name="$P24R"  value="262144" />
         <Keyword name="$P24B"  value="32" />
         <Keyword name="$P24E"  value="0,0" />
         <Keyword name="$P24V"  value="548" />
         <Keyword name="$P24G"  value="1.0" />
         <Keyword name="P24DISPLAY"  value="LOG" />
         <Keyword name="P24BS"  value="183" />
         <Keyword name="P24MS"  value="0" />
         <Keyword name="$P25N"  value="Time" />
         <Keyword name="$P25R"  value="262144" />
         <Keyword name="$P25B"  value="32" />
         <Keyword name="$P25E"  value="0,0" />
         <Keyword name="$P25G"  value="0.01" />
         <Keyword name="P25BS"  value="0" />
         <Keyword name="P25MS"  value="0" />
         <Keyword name="CST SETUP STATUS"  value="SUCCESS" />
         <Keyword name="CST BEADS LOT ID"  value="31468" />
         <Keyword name="CYTOMETER CONFIG NAME"  value="FCCF Fortessa 1 5 Laser Corrected" />
         <Keyword name="CYTOMETER CONFIG CREATE DATE"  value="2019-02-20T15:20:42-05:00" />
         <Keyword name="CST SETUP DATE"  value="2024-03-05T09:42:17-05:00" />
         <Keyword name="CST BASELINE DATE"  value="2024-03-01T09:58:36-05:00" />
         <Keyword name="CST BEADS EXPIRED"  value="False" />
         <Keyword name="CST PERFORMANCE EXPIRED"  value="2024-03-06T09:42:17-05:00" />
         <Keyword name="CST REGULATORY STATUS"  value="RUO Performance Check" />
         <Keyword name="$P1S"  value="" />
         <Keyword name="$P2S"  value="" />
         <Keyword name="$P3S"  value="" />
         <Keyword name="$P4S"  value="" />
         <Keyword name="$P5S"  value="" />
         <Keyword name="$P6S"  value="" />
         <Keyword name="$P7S"  value="" />
         <Keyword name="$P8S"  value="" />
         <Keyword name="$P9S"  value="" />
         <Keyword name="$P10S"  value="" />
         <Keyword name="$P11S"  value="" />
         <Keyword name="$P12S"  value="" />
         <Keyword name="$P13S"  value="" />
         <Keyword name="$P14S"  value="" />
         <Keyword name="$P15S"  value="" />
         <Keyword name="$P16S"  value="" />
         <Keyword name="$P17S"  value="" />
         <Keyword name="$P18S"  value="" />
         <Keyword name="$P19S"  value="" />
         <Keyword name="$P20S"  value="" />
         <Keyword name="$P21S"  value="" />
         <Keyword name="$P22S"  value="" />
         <Keyword name="$P23S"  value="" />
         <Keyword name="$P24S"  value="" />
         <Keyword name="$P25S"  value="" />
       </Keywords>
       <SampleNode name="20240325CARscFvTCells_scFv-IL2,2f,CAR-T_004.fcs"  annotation=""  owningGroup=""  expanded="0"  sortPriority="10"  count="100000"  sampleID="7" >
         <Graph smoothing="0"  backColor="#ffffff"  foreColor="#000000"  heatMapStatParameter="FITC-A"  type="Pseudocolor"  fast="1" >
           <Axis dimension="x"  name="FSC-A"  label=""  auto="auto" />
           <Axis dimension="y"  name="SSC-A"  label=""  auto="auto" />
           <GraphSettings level="5%"  smoothingHighResolution="1"  contourHighResolution="1"  histogramSmoothingCount="0"  graphResolution="256"  showOutliers="0"  drawLargeDots="0"  dotsToDraw="8000"  tint="le.chartfill.tinted.40"  lineWeight="le.lineweight.normal"  lineStyle="le.linestyle.solid" />
           <GraphEnvironment showGrid="0"  showAxes="tnlTNL"  showGates="1"  showFreqOnPlots="1"  showGateNameOnPlots="1"  showMedians="0"  showUncomped="0"  addEventParam="0"  lastYAxisName="" >
             <TextTraits font="SansSerif"  size="11"  name="Labels"  style="plain"  color="#000000"  background="#00ffffff"  just="left" />
             <TextTraits font="SansSerif"  size="11"  name="LayoutGates"  style="plain"  color="#000000"  background="#00ffffff"  just="left" />
             <TextTraits font="SansSerif"  size="9"  name="Numbers"  style="plain"  color="#000000"  background="#00ffffff"  just="left" />
             <TextTraits font="SansSerif"  size="9"  name="Legend"  style="plain"  color="#000000"  background="#00ffffff"  just="left" />
             <WindowPosition x="196"  y="27"  width="390"  height="582"  displayed="0"  panelState="---" />
           </GraphEnvironment>
         </Graph>
         <Subpopulations>
           <Population name="Lymphocytes"  annotation=""  owningGroup=""  expanded="0"  sortPriority="10"  count="37866" >
             <Graph smoothing="0"  backColor="#ffffff"  foreColor="#000000"  heatMapStatParameter="FITC-A"  type="Pseudocolor"  fast="1" >
               <Axis dimension="x"  name="FSC-W"  label=""  auto="auto" />
               <Axis dimension="y"  name="FSC-A"  label=""  auto="auto" />
               <GraphSettings level="5%"  smoothingHighResolution="1"  contourHighResolution="1"  histogramSmoothingCount="0"  graphResolution="256"  showOutliers="0"  drawLargeDots="0"  dotsToDraw="8000"  tint="le.chartfill.tinted.40"  lineWeight="le.lineweight.normal"  lineStyle="le.linestyle.solid" />
               <GraphEnvironment showGrid="0"  showAxes="tnlTNL"  showGates="1"  showFreqOnPlots="1"  showGateNameOnPlots="1"  showMedians="0"  showUncomped="0"  addEventParam="0"  lastYAxisName="" >
                 <TextTraits font="SansSerif"  size="11"  name="Labels"  style="plain"  color="#000000"  background="#00ffffff"  just="left" />
                 <TextTraits font="SansSerif"  size="11"  name="LayoutGates"  style="plain"  color="#000000"  background="#00ffffff"  just="left" />
                 <TextTraits font="SansSerif"  size="9"  name="Numbers"  style="plain"  color="#000000"  background="#00ffffff"  just="left" />
                 <TextTraits font="SansSerif"  size="9"  name="Legend"  style="plain"  color="#000000"  background="#00ffffff"  just="left" />
                 <WindowPosition x="448"  y="538"  width="663"  height="817"  displayed="1"  panelState="---" />
               </GraphEnvironment>
             </Graph>
             <Gate gating:id="ID1978446451" >
               <gating:PolygonGate eventsInside="1"  annoOffsetX="131"  annoOffsetY="-305"  tint="#000000"  isTinted="0"  lineWeight="Normal"  userDefined="1"  quadId="-1"  gateResolution="256" >
                 <gating:dimension>
                   <data-type:fcs-dimension data-type:name="FSC-A" />
                 </gating:dimension>
                 <gating:dimension>
                   <data-type:fcs-dimension data-type:name="SSC-A" />
                 </gating:dimension>
                 <gating:vertex>
                   <gating:coordinate data-type:value="117655.1811023622" />
                   <gating:coordinate data-type:value="87381.3333333333" />
                 </gating:vertex>
                 <gating:vertex>
                   <gating:coordinate data-type:value="106302.4881889764" />
                   <gating:coordinate data-type:value="56850.5060240964" />
                 </gating:vertex>
                 <gating:vertex>
                   <gating:coordinate data-type:value="118687.2440944882" />
                   <gating:coordinate data-type:value="36847.5502008032" />
                 </gating:vertex>
                 <gating:vertex>
                   <gating:coordinate data-type:value="149649.1338582677" />
                   <gating:coordinate data-type:value="32636.4016064257" />
                 </gating:vertex>
                 <gating:vertex>
                   <gating:coordinate data-type:value="191963.7165354331" />
                   <gating:coordinate data-type:value="50533.7831325301" />
                 </gating:vertex>
                 <gating:vertex>
                   <gating:coordinate data-type:value="248727.1811023622" />
                   <gating:coordinate data-type:value="92645.2690763052" />
                 </gating:vertex>
                 <gating:vertex>
                   <gating:coordinate data-type:value="183707.2125984252" />
                   <gating:coordinate data-type:value="117912.1606425703" />
                 </gating:vertex>
                 <gating:vertex>
                   <gating:coordinate data-type:value="146552.9448818898" />
                   <gating:coordinate data-type:value="112648.2248995984" />
                 </gating:vertex>
               </gating:PolygonGate>
             </Gate>
             <Subpopulations>
               <Population name="Single Cells"  annotation=""  owningGroup=""  expanded="0"  sortPriority="10"  count="36886" >
                 <Graph smoothing="0"  backColor="#ffffff"  foreColor="#000000"  heatMapStatParameter="FITC-A"  type="Pseudocolor"  fast="1" >
                   <Axis dimension="x"  name="SSC-W"  label=""  auto="auto" />
                   <Axis dimension="y"  name="SSC-A"  label=""  auto="auto" />
                   <GraphSettings level="5%"  smoothingHighResolution="1"  contourHighResolution="1"  histogramSmoothingCount="0"  graphResolution="256"  showOutliers="0"  drawLargeDots="0"  dotsToDraw="8000"  tint="le.chartfill.tinted.40"  lineWeight="le.lineweight.normal"  lineStyle="le.linestyle.solid" />
                   <GraphEnvironment showGrid="0"  showAxes="tnlTNL"  showGates="1"  showFreqOnPlots="1"  showGateNameOnPlots="1"  showMedians="0"  showUncomped="0"  addEventParam="0"  lastYAxisName="" >
                     <TextTraits font="SansSerif"  size="11"  name="Labels"  style="plain"  color="#000000"  background="#00ffffff"  just="left" />
                     <TextTraits font="SansSerif"  size="11"  name="LayoutGates"  style="plain"  color="#000000"  background="#00ffffff"  just="left" />
                     <TextTraits font="SansSerif"  size="9"  name="Numbers"  style="plain"  color="#000000"  background="#00ffffff"  just="left" />
                     <TextTraits font="SansSerif"  size="9"  name="Legend"  style="plain"  color="#000000"  background="#00ffffff"  just="left" />
                     <WindowPosition x="72"  y="538"  width="663"  height="817"  displayed="1"  panelState="---" />
                   </GraphEnvironment>
                 </Graph>
                 <Gate gating:id="ID2066436966"  gating:parent_id="ID1978446451" >
                   <gating:PolygonGate eventsInside="1"  annoOffsetX="173"  annoOffsetY="-162"  tint="#000000"  isTinted="0"  lineWeight="Normal"  userDefined="1"  quadId="-1"  gateResolution="256" >
                     <gating:dimension>
                       <data-type:fcs-dimension data-type:name="FSC-W" />
                     </gating:dimension>
                     <gating:dimension>
                       <data-type:fcs-dimension data-type:name="FSC-A" />
                     </gating:dimension>
                     <gating:vertex>
                       <gating:coordinate data-type:value="101972.5237191651" />
                       <gating:coordinate data-type:value="232354.9090909091" />
                     </gating:vertex>
                     <gating:vertex>
                       <gating:coordinate data-type:value="80085.7381404175" />
                       <gating:coordinate data-type:value="70952.1983471074" />
                     </gating:vertex>
                     <gating:vertex>
                       <gating:coordinate data-type:value="120377.320683112" />
                       <gating:coordinate data-type:value="66077.6198347107" />
                     </gating:vertex>
                     <gating:vertex>
                       <gating:coordinate data-type:value="133807.8481973434" />
                       <gating:coordinate data-type:value="232896.5289256198" />
                     </gating:vertex>
                   </gating:PolygonGate>
                 </Gate>
                 <Subpopulations>
                   <Population name="Single Cells"  annotation=""  owningGroup="All Samples"  expanded="0"  sortPriority="10"  count="31073" >
                     <Graph smoothing="0"  backColor="#ffffff"  foreColor="#000000"  heatMapStatParameter="FITC-A"  type="Pseudocolor"  fast="1" >
                       <Axis dimension="x"  name="BV421-A"  label=""  auto="auto" />
                       <Axis dimension="y"  name="SSC-A"  label=""  auto="auto" />
                       <GraphSettings level="5%"  smoothingHighResolution="1"  contourHighResolution="1"  histogramSmoothingCount="0"  graphResolution="256"  showOutliers="0"  drawLargeDots="0"  dotsToDraw="8000"  tint="le.chartfill.tinted.40"  lineWeight="le.lineweight.normal"  lineStyle="le.linestyle.solid" />
                       <GraphEnvironment showGrid="0"  showAxes="tnlTNL"  showGates="1"  showFreqOnPlots="1"  showGateNameOnPlots="1"  showMedians="0"  showUncomped="0"  addEventParam="0"  lastYAxisName="" >
                         <TextTraits font="SansSerif"  size="11"  name="Labels"  style="plain"  color="#000000"  background="#00ffffff"  just="left" />
                         <TextTraits font="SansSerif"  size="11"  name="LayoutGates"  style="plain"  color="#000000"  background="#00ffffff"  just="left" />
                         <TextTraits font="SansSerif"  size="9"  name="Numbers"  style="plain"  color="#000000"  background="#00ffffff"  just="left" />
                         <TextTraits font="SansSerif"  size="9"  name="Legend"  style="plain"  color="#000000"  background="#00ffffff"  just="left" />
                         <WindowPosition x="967"  y="831"  width="663"  height="817"  displayed="1"  panelState="---" />
                       </GraphEnvironment>
                     </Graph>
                     <Gate gating:id="ID623210183"  gating:parent_id="ID2066436966" >
                       <gating:PolygonGate eventsInside="1"  annoOffsetX="203"  annoOffsetY="-239"  tint="#000000"  isTinted="0"  lineWeight="Normal"  userDefined="1"  quadId="-1"  gateResolution="256" >
                         <gating:dimension>
                           <data-type:fcs-dimension data-type:name="SSC-W" />
                         </gating:dimension>
                         <gating:dimension>
                           <data-type:fcs-dimension data-type:name="SSC-A" />
                         </gating:dimension>
                         <gating:vertex>
                           <gating:coordinate data-type:value="71629.4800759013" />
                           <gating:coordinate data-type:value="135404.9586776859" />
                         </gating:vertex>
                         <gating:vertex>
                           <gating:coordinate data-type:value="66157.7836812144" />
                           <gating:coordinate data-type:value="10290.7768595041" />
                         </gating:vertex>
                         <gating:vertex>
                           <gating:coordinate data-type:value="81080.5920303605" />
                           <gating:coordinate data-type:value="15706.9752066116" />
                         </gating:vertex>
                         <gating:vertex>
                           <gating:coordinate data-type:value="93516.265654649" />
                           <gating:coordinate data-type:value="147862.214876033" />
                         </gating:vertex>
                       </gating:PolygonGate>
                     </Gate>
                     <Subpopulations>
                       <Population name="Live cells"  annotation=""  owningGroup=""  expanded="0"  sortPriority="10"  count="29403" >
                         <Graph smoothing="0"  backColor="#ffffff"  foreColor="#000000"  heatMapStatParameter="FITC-A"  type="Pseudocolor"  fast="1" >
                           <Axis dimension="x"  name="APC-A"  label=""  auto="auto" />
                           <Axis dimension="y"  name="mCherry-A"  label=""  auto="auto" />
                           <GraphSettings level="5%"  smoothingHighResolution="1"  contourHighResolution="1"  histogramSmoothingCount="0"  graphResolution="256"  showOutliers="0"  drawLargeDots="0"  dotsToDraw="8000"  tint="le.chartfill.tinted.40"  lineWeight="le.lineweight.normal"  lineStyle="le.linestyle.solid" />
                           <GraphEnvironment showGrid="0"  showAxes="tnlTNL"  showGates="1"  showFreqOnPlots="1"  showGateNameOnPlots="1"  showMedians="0"  showUncomped="0"  addEventParam="0"  lastYAxisName="" >
                             <TextTraits font="SansSerif"  size="11"  name="Labels"  style="plain"  color="#000000"  background="#00ffffff"  just="left" />
                             <TextTraits font="SansSerif"  size="11"  name="LayoutGates"  style="plain"  color="#000000"  background="#00ffffff"  just="left" />
                             <TextTraits font="SansSerif"  size="9"  name="Numbers"  style="plain"  color="#000000"  background="#00ffffff"  just="left" />
                             <TextTraits font="SansSerif"  size="9"  name="Legend"  style="plain"  color="#000000"  background="#00ffffff"  just="left" />
                             <WindowPosition x="1024"  y="37"  width="1159"  height="1190"  displayed="0"  panelState="---" />
                           </GraphEnvironment>
                         </Graph>
                         <Gate gating:id="ID736265675"  gating:parent_id="ID623210183" >
                           <gating:RectangleGate eventsInside="1"  annoOffsetX="286"  annoOffsetY="-242"  tint="#000000"  isTinted="0"  lineWeight="Normal"  userDefined="1"  percentX="0"  percentY="0" >
                             <gating:dimension gating:min="-21.20088989731717"  gating:max="621.305885366921" >
                               <data-type:fcs-dimension data-type:name="BV421-A" />
                             </gating:dimension>
                             <gating:dimension gating:min="11374.01652892562"  gating:max="142987.63636363635" >
                               <data-type:fcs-dimension data-type:name="SSC-A" />
                             </gating:dimension>
                           </gating:RectangleGate>
                         </Gate>
                         <Subpopulations>
                           <Population name="Q1: APC-A- , mCherry-A+"  annotation=""  owningGroup=""  expanded="0"  sortPriority="10"  count="11286" >
                             <Graph smoothing="0"  backColor="#ffffff"  foreColor="#000000"  heatMapStatParameter="FITC-A"  type="Pseudocolor"  fast="1" >
                               <Axis dimension="x"  name="APC-A"  label=""  auto="auto" />
                               <Axis dimension="y"  name="mCherry-A"  label=""  auto="auto" />
                               <GraphSettings level="5%"  smoothingHighResolution="1"  contourHighResolution="1"  histogramSmoothingCount="0"  graphResolution="256"  showOutliers="0"  drawLargeDots="0"  dotsToDraw="8000"  tint="le.chartfill.tinted.40"  lineWeight="le.lineweight.normal"  lineStyle="le.linestyle.solid" />
                               <GraphEnvironment showGrid="0"  showAxes="tnlTNL"  showGates="1"  showFreqOnPlots="1"  showGateNameOnPlots="1"  showMedians="0"  showUncomped="0"  addEventParam="0"  lastYAxisName="" >
                                 <TextTraits font="SansSerif"  size="11"  name="Labels"  style="plain"  color="#000000"  background="#00ffffff"  just="left" />
                                 <TextTraits font="SansSerif"  size="11"  name="LayoutGates"  style="plain"  color="#000000"  background="#00ffffff"  just="left" />
                                 <TextTraits font="SansSerif"  size="9"  name="Numbers"  style="plain"  color="#000000"  background="#00ffffff"  just="left" />
                                 <TextTraits font="SansSerif"  size="9"  name="Legend"  style="plain"  color="#000000"  background="#00ffffff"  just="left" />
                                 <WindowPosition x="1024"  y="37"  width="663"  height="817"  displayed="1"  panelState="---" />
                               </GraphEnvironment>
                             </Graph>
                             <Gate gating:id="ID1909667862"  gating:parent_id="ID736265675" >
                               <gating:RectangleGate eventsInside="1"  annoOffsetX="0"  annoOffsetY="0"  tint="#000000"  isTinted="0"  lineWeight="Normal"  userDefined="1"  percentX="0"  percentY="0" >
                                 <gating:dimension gating:max="98.86664983792176" >
                                   <data-type:fcs-dimension data-type:name="APC-A" />
                                 </gating:dimension>
                                 <gating:dimension gating:min="201.03354355905094" >
                                   <data-type:fcs-dimension data-type:name="mCherry-A" />
                                 </gating:dimension>
                               </gating:RectangleGate>
                             </Gate>
                           </Population>
                           <Population name="Q2: APC-A+ , mCherry-A+"  annotation=""  owningGroup=""  expanded="0"  sortPriority="10"  count="15310" >
                             <Graph smoothing="0"  backColor="#ffffff"  foreColor="#000000"  heatMapStatParameter="FITC-A"  type="Pseudocolor"  fast="1" >
                               <Axis dimension="x"  name="APC-A"  label=""  auto="auto" />
                               <Axis dimension="y"  name="mCherry-A"  label=""  auto="auto" />
                               <GraphSettings level="5%"  smoothingHighResolution="1"  contourHighResolution="1"  histogramSmoothingCount="0"  graphResolution="256"  showOutliers="0"  drawLargeDots="0"  dotsToDraw="8000"  tint="le.chartfill.tinted.40"  lineWeight="le.lineweight.normal"  lineStyle="le.linestyle.solid" />
                               <GraphEnvironment showGrid="0"  showAxes="tnlTNL"  showGates="1"  showFreqOnPlots="1"  showGateNameOnPlots="1"  showMedians="0"  showUncomped="0"  addEventParam="0"  lastYAxisName="" >
                                 <TextTraits font="SansSerif"  size="11"  name="Labels"  style="plain"  color="#000000"  background="#00ffffff"  just="left" />
                                 <TextTraits font="SansSerif"  size="11"  name="LayoutGates"  style="plain"  color="#000000"  background="#00ffffff"  just="left" />
                                 <TextTraits font="SansSerif"  size="9"  name="Numbers"  style="plain"  color="#000000"  background="#00ffffff"  just="left" />
                                 <TextTraits font="SansSerif"  size="9"  name="Legend"  style="plain"  color="#000000"  background="#00ffffff"  just="left" />
                                 <WindowPosition x="1024"  y="37"  width="663"  height="817"  displayed="1"  panelState="---" />
                               </GraphEnvironment>
                             </Graph>
                             <Gate gating:id="ID1827063448"  gating:parent_id="ID736265675" >
                               <gating:RectangleGate eventsInside="1"  annoOffsetX="0"  annoOffsetY="0"  tint="#000000"  isTinted="0"  lineWeight="Normal"  userDefined="1"  percentX="0"  percentY="0" >
                                 <gating:dimension gating:min="98.86664983792176" >
                                   <data-type:fcs-dimension data-type:name="APC-A" />
                                 </gating:dimension>
                                 <gating:dimension gating:min="201.03354355905094" >
                                   <data-type:fcs-dimension data-type:name="mCherry-A" />
                                 </gating:dimension>
                               </gating:RectangleGate>
                             </Gate>
                           </Population>
                           <Population name="Q3: APC-A+ , mCherry-A-"  annotation=""  owningGroup=""  expanded="0"  sortPriority="10"  count="1036" >
                             <Graph smoothing="0"  backColor="#ffffff"  foreColor="#000000"  heatMapStatParameter="FITC-A"  type="Pseudocolor"  fast="1" >
                               <Axis dimension="x"  name="APC-A"  label=""  auto="auto" />
                               <Axis dimension="y"  name="mCherry-A"  label=""  auto="auto" />
                               <GraphSettings level="5%"  smoothingHighResolution="1"  contourHighResolution="1"  histogramSmoothingCount="0"  graphResolution="256"  showOutliers="0"  drawLargeDots="0"  dotsToDraw="8000"  tint="le.chartfill.tinted.40"  lineWeight="le.lineweight.normal"  lineStyle="le.linestyle.solid" />
                               <GraphEnvironment showGrid="0"  showAxes="tnlTNL"  showGates="1"  showFreqOnPlots="1"  showGateNameOnPlots="1"  showMedians="0"  showUncomped="0"  addEventParam="0"  lastYAxisName="" >
                                 <TextTraits font="SansSerif"  size="11"  name="Labels"  style="plain"  color="#000000"  background="#00ffffff"  just="left" />
                                 <TextTraits font="SansSerif"  size="11"  name="LayoutGates"  style="plain"  color="#000000"  background="#00ffffff"  just="left" />
                                 <TextTraits font="SansSerif"  size="9"  name="Numbers"  style="plain"  color="#000000"  background="#00ffffff"  just="left" />
                                 <TextTraits font="SansSerif"  size="9"  name="Legend"  style="plain"  color="#000000"  background="#00ffffff"  just="left" />
                                 <WindowPosition x="1024"  y="37"  width="663"  height="817"  displayed="1"  panelState="---" />
                               </GraphEnvironment>
                             </Graph>
                             <Gate gating:id="ID995863668"  gating:parent_id="ID736265675" >
                               <gating:RectangleGate eventsInside="1"  annoOffsetX="0"  annoOffsetY="0"  tint="#000000"  isTinted="0"  lineWeight="Normal"  userDefined="1"  percentX="0"  percentY="0" >
                                 <gating:dimension gating:min="98.86664983792176" >
                                   <data-type:fcs-dimension data-type:name="APC-A" />
                                 </gating:dimension>
                                 <gating:dimension gating:max="201.03354355905094" >
                                   <data-type:fcs-dimension data-type:name="mCherry-A" />
                                 </gating:dimension>
                               </gating:RectangleGate>
                             </Gate>
                           </Population>
                           <Population name="Q4: APC-A- , mCherry-A-"  annotation=""  owningGroup=""  expanded="0"  sortPriority="10"  count="1771" >
                             <Graph smoothing="0"  backColor="#ffffff"  foreColor="#000000"  heatMapStatParameter="FITC-A"  type="Pseudocolor"  fast="1" >
                               <Axis dimension="x"  name="APC-A"  label=""  auto="auto" />
                               <Axis dimension="y"  name="mCherry-A"  label=""  auto="auto" />
                               <GraphSettings level="5%"  smoothingHighResolution="1"  contourHighResolution="1"  histogramSmoothingCount="0"  graphResolution="256"  showOutliers="0"  drawLargeDots="0"  dotsToDraw="8000"  tint="le.chartfill.tinted.40"  lineWeight="le.lineweight.normal"  lineStyle="le.linestyle.solid" />
                               <GraphEnvironment showGrid="0"  showAxes="tnlTNL"  showGates="1"  showFreqOnPlots="1"  showGateNameOnPlots="1"  showMedians="0"  showUncomped="0"  addEventParam="0"  lastYAxisName="" >
                                 <TextTraits font="SansSerif"  size="11"  name="Labels"  style="plain"  color="#000000"  background="#00ffffff"  just="left" />
                                 <TextTraits font="SansSerif"  size="11"  name="LayoutGates"  style="plain"  color="#000000"  background="#00ffffff"  just="left" />
                                 <TextTraits font="SansSerif"  size="9"  name="Numbers"  style="plain"  color="#000000"  background="#00ffffff"  just="left" />
                                 <TextTraits font="SansSerif"  size="9"  name="Legend"  style="plain"  color="#000000"  background="#00ffffff"  just="left" />
                                 <WindowPosition x="1024"  y="37"  width="663"  height="817"  displayed="1"  panelState="---" />
                               </GraphEnvironment>
                             </Graph>
                             <Gate gating:id="ID973528153"  gating:parent_id="ID736265675" >
                               <gating:RectangleGate eventsInside="1"  annoOffsetX="0"  annoOffsetY="0"  tint="#000000"  isTinted="0"  lineWeight="Normal"  userDefined="1"  percentX="0"  percentY="0" >
                                 <gating:dimension gating:max="98.86664983792176" >
                                   <data-type:fcs-dimension data-type:name="APC-A" />
                                 </gating:dimension>
                                 <gating:dimension gating:max="201.03354355905094" >
                                   <data-type:fcs-dimension data-type:name="mCherry-A" />
                                 </gating:dimension>
                               </gating:RectangleGate>
                             </Gate>
                           </Population>
                         </Subpopulations>
                       </Population>
                     </Subpopulations>
                   </Population>
                 </Subpopulations>
               </Population>
             </Subpopulations>
           </Population>
         </Subpopulations>
       </SampleNode>
     </Sample>
     <Sample>
       <DataSet uri="file:/Users/malviyam/Desktop/20240325scFvCAR-Tcells/20240325CARscFvTCells_US_001.fcs"  sampleID="8" />
       <Transformations>
         <transforms:linear transforms:minRange="0"  transforms:maxRange="262144"  gain="1" >
           <data-type:parameter data-type:name="FSC-A" />
         </transforms:linear>
         <transforms:linear transforms:minRange="0"  transforms:maxRange="262144"  gain="1" >
           <data-type:parameter data-type:name="FSC-H" />
         </transforms:linear>
         <transforms:linear transforms:minRange="0"  transforms:maxRange="262144"  gain="1" >
           <data-type:parameter data-type:name="FSC-W" />
         </transforms:linear>
         <transforms:linear transforms:minRange="0"  transforms:maxRange="262144"  gain="1" >
           <data-type:parameter data-type:name="SSC-A" />
         </transforms:linear>
         <transforms:linear transforms:minRange="0"  transforms:maxRange="262144"  gain="1" >
           <data-type:parameter data-type:name="SSC-H" />
         </transforms:linear>
         <transforms:linear transforms:minRange="0"  transforms:maxRange="262144"  gain="1" >
           <data-type:parameter data-type:name="SSC-W" />
         </transforms:linear>
         <transforms:biex transforms:length="256"  transforms:maxRange="262144"  transforms:neg="0"  transforms:width="-100"  transforms:pos="4.418539922" >
           <data-type:parameter data-type:name="FITC-A" />
         </transforms:biex>
         <transforms:biex transforms:length="256"  transforms:maxRange="262144"  transforms:neg="0"  transforms:width="-100"  transforms:pos="4.418539922" >
           <data-type:parameter data-type:name="PerCP-A" />
         </transforms:biex>
         <transforms:biex transforms:length="256"  transforms:maxRange="262144"  transforms:neg="0"  transforms:width="-100"  transforms:pos="4.418539922" >
           <data-type:parameter data-type:name="PE-A" />
         </transforms:biex>
         <transforms:biex transforms:length="256"  transforms:maxRange="262144"  transforms:neg="0"  transforms:width="-25.1188643151"  transforms:pos="4.95" >
           <data-type:parameter data-type:name="mCherry-A" />
         </transforms:biex>
         <transforms:biex transforms:length="256"  transforms:maxRange="262144"  transforms:neg="0"  transforms:width="-100"  transforms:pos="4.418539922" >
           <data-type:parameter data-type:name="PE-Cy5-A" />
         </transforms:biex>
         <transforms:biex transforms:length="256"  transforms:maxRange="262144"  transforms:neg="0"  transforms:width="-100"  transforms:pos="4.418539922" >
           <data-type:parameter data-type:name="PE-Cy7-A" />
         </transforms:biex>
         <transforms:biex transforms:length="256"  transforms:maxRange="262144"  transforms:neg="0"  transforms:width="-25.1188643151"  transforms:pos="4.95" >
           <data-type:parameter data-type:name="APC-A" />
         </transforms:biex>
         <transforms:biex transforms:length="256"  transforms:maxRange="262144"  transforms:neg="0"  transforms:width="-100"  transforms:pos="4.418539922" >
           <data-type:parameter data-type:name="Alexa Fluor 700-A" />
         </transforms:biex>
         <transforms:biex transforms:length="256"  transforms:maxRange="262144"  transforms:neg="0"  transforms:width="-100"  transforms:pos="4.418539922" >
           <data-type:parameter data-type:name="APC-Cy7-A" />
         </transforms:biex>
         <transforms:biex transforms:length="256"  transforms:maxRange="262144"  transforms:neg="0"  transforms:width="-100"  transforms:pos="4.418539922" >
           <data-type:parameter data-type:name="BV421-A" />
         </transforms:biex>
         <transforms:biex transforms:length="256"  transforms:maxRange="262144"  transforms:neg="0"  transforms:width="-100"  transforms:pos="4.418539922" >
           <data-type:parameter data-type:name="BV510-A" />
         </transforms:biex>
         <transforms:biex transforms:length="256"  transforms:maxRange="262144"  transforms:neg="0"  transforms:width="-100"  transforms:pos="4.418539922" >
           <data-type:parameter data-type:name="BV605-A" />
         </transforms:biex>
         <transforms:biex transforms:length="256"  transforms:maxRange="262144"  transforms:neg="0"  transforms:width="-100"  transforms:pos="4.418539922" >
           <data-type:parameter data-type:name="BV650-A" />
         </transforms:biex>
         <transforms:biex transforms:length="256"  transforms:maxRange="262144"  transforms:neg="0"  transforms:width="-100"  transforms:pos="4.418539922" >
           <data-type:parameter data-type:name="BV711-A" />
         </transforms:biex>
         <transforms:biex transforms:length="256"  transforms:maxRange="262144"  transforms:neg="0"  transforms:width="-100"  transforms:pos="4.418539922" >
           <data-type:parameter data-type:name="BV786-A" />
         </transforms:biex>
         <transforms:biex transforms:length="256"  transforms:maxRange="262144"  transforms:neg="0"  transforms:width="-100"  transforms:pos="4.418539922" >
           <data-type:parameter data-type:name="BUV 395-A" />
         </transforms:biex>
         <transforms:biex transforms:length="256"  transforms:maxRange="262144"  transforms:neg="0"  transforms:width="-100"  transforms:pos="4.418539922" >
           <data-type:parameter data-type:name="BUV661-A" />
         </transforms:biex>
         <transforms:biex transforms:length="256"  transforms:maxRange="262144"  transforms:neg="0"  transforms:width="-100"  transforms:pos="4.418539922" >
           <data-type:parameter data-type:name="BUV737-A" />
         </transforms:biex>
         <transforms:linear transforms:minRange="0.5359634807"  transforms:maxRange="44"  gain="0.0104070579" >
           <data-type:parameter data-type:name="Time" />
         </transforms:linear>
       </Transformations>
       <Keywords>
         <Keyword name="FJ_FCS_VERSION"  value="3" />
         <Keyword name="$BEGINANALYSIS"  value="0" />
         <Keyword name="$ENDANALYSIS"  value="0" />
         <Keyword name="$BEGINSTEXT"  value="0" />
         <Keyword name="$ENDSTEXT"  value="0" />
         <Keyword name="$BEGINDATA"  value="4708" />
         <Keyword name="$ENDDATA"  value="10004707           " />
         <Keyword name="$FIL"  value="20240325CARscFvTCells_US_001.fcs" />
         <Keyword name="$SYS"  value="Windows 7 6.1" />
         <Keyword name="$TOT"  value="100000             " />
         <Keyword name="$PAR"  value="25" />
         <Keyword name="$MODE"  value="L" />
         <Keyword name="$BYTEORD"  value="4,3,2,1" />
         <Keyword name="$DATATYPE"  value="F" />
         <Keyword name="$NEXTDATA"  value="0" />
         <Keyword name="CREATOR"  value="BD FACSDiva Software Version 8.0.1" />
         <Keyword name="TUBE NAME"  value="US" />
         <Keyword name="$SRC"  value="20240325CARscFvTCells" />
         <Keyword name="EXPERIMENT NAME"  value="20240311scFvCAR-Tcells" />
         <Keyword name="GUID"  value="354ae37d-9d3e-4418-a6aa-0647eb9f7f61" />
         <Keyword name="$DATE"  value="25-MAR-2024" />
         <Keyword name="$BTIM"  value="18:18:56" />
         <Keyword name="$ETIM"  value="18:19:40" />
         <Keyword name="$CYT"  value="LSRFortessa" />
         <Keyword name="SETTINGS"  value="Cytometer" />
         <Keyword name="CYTNUM"  value="H64717700039" />
         <Keyword name="WINDOW EXTENSION"  value="10.00" />
         <Keyword name="EXPORT USER NAME"  value="100008006" />
         <Keyword name="EXPORT TIME"  value="25-MAR-2024-18:41:34" />
         <Keyword name="$OP"  value="100008006" />
         <Keyword name="FSC ASF"  value="0.58" />
         <Keyword name="AUTOBS"  value="TRUE" />
         <Keyword name="$INST"  value=" " />
         <Keyword name="LASER1NAME"  value="Blue" />
         <Keyword name="LASER1DELAY"  value="0.00" />
         <Keyword name="LASER1ASF"  value="0.64" />
         <Keyword name="LASER2NAME"  value="YelGreen" />
         <Keyword name="LASER2DELAY"  value="-73.95" />
         <Keyword name="LASER2ASF"  value="0.55" />
         <Keyword name="LASER3NAME"  value="Red" />
         <Keyword name="LASER3DELAY"  value="-37.31" />
         <Keyword name="LASER3ASF"  value="0.59" />
         <Keyword name="LASER4NAME"  value="Violet" />
         <Keyword name="LASER4DELAY"  value="36.31" />
         <Keyword name="LASER4ASF"  value="0.79" />
         <Keyword name="LASER5NAME"  value="UV" />
         <Keyword name="LASER5DELAY"  value="70.56" />
         <Keyword name="LASER5ASF"  value="0.44" />
         <Keyword name="$TIMESTEP"  value="0.01" />
         <Keyword name="SPILL"  value="18,FITC-A,PerCP-A,PE-A,mCherry-A,PE-Cy5-A,PE-Cy7-A,APC-A,Alexa Fluor 700-A,APC-Cy7-A,BV421-A,BV510-A,BV605-A,BV650-A,BV711-A,BV786-A,BUV 395-A,BUV661-A,BUV737-A,1,0,0,0,0,0,0,0,0,0,0,0,0,0,0,0,0,0,0,1,0,0,0,0,0,0,0,0,0,0,0,0,0,0,0,0,0,0,1,0,0,0,0,0,0,0,0,0,0,0,0,0,0,0,0,0,0,1,0,0,0,0,0,0,0,0,0,0,0,0,0,0,0,0,0,0,1,0,0,0,0,0,0,0,0,0,0,0,0,0,0,0,0,0,0,1,0,0,0,0,0,0,0,0,0,0,0,0,0,0,0,0,0,0,1,0,0,0,0,0,0,0,0,0,0,0,0,0,0,0,0,0,0,1,0,0,0,0,0,0,0,0,0,0,0,0,0,0,0,0,0,0,1,0,0,0,0,0,0,0,0,0,0,0,0,0,0,0,0,0,0,1,0,0,0,0,0,0,0,0,0,0,0,0,0,0,0,0,0,0,1,0,0,0,0,0,0,0,0,0,0,0,0,0,0,0,0,0,0,1,0,0,0,0,0,0,0,0,0,0,0,0,0,0,0,0,0,0,1,0,0,0,0,0,0,0,0,0,0,0,0,0,0,0,0,0,0,1,0,0,0,0,0,0,0,0,0,0,0,0,0,0,0,0,0,0,1,0,0,0,0,0,0,0,0,0,0,0,0,0,0,0,0,0,0,1,0,0,0,0,0,0,0,0,0,0,0,0,0,0,0,0,0,0,1,0,0,0,0,0,0,0,0,0,0,0,0,0,0,0,0,0,0,1" />
         <Keyword name="APPLY COMPENSATION"  value="TRUE" />
         <Keyword name="THRESHOLD"  value="FSC,5000" />
         <Keyword name="$P1N"  value="FSC-A" />
         <Keyword name="$P1R"  value="262144" />
         <Keyword name="$P1B"  value="32" />
         <Keyword name="$P1E"  value="0,0" />
         <Keyword name="$P1V"  value="191" />
         <Keyword name="$P1G"  value="1.0" />
         <Keyword name="P1DISPLAY"  value="LIN" />
         <Keyword name="P1BS"  value="0" />
         <Keyword name="P1MS"  value="0" />
         <Keyword name="$P2N"  value="FSC-H" />
         <Keyword name="$P2R"  value="262144" />
         <Keyword name="$P2B"  value="32" />
         <Keyword name="$P2E"  value="0,0" />
         <Keyword name="$P2V"  value="191" />
         <Keyword name="$P2G"  value="1.0" />
         <Keyword name="P2DISPLAY"  value="LIN" />
         <Keyword name="P2BS"  value="0" />
         <Keyword name="P2MS"  value="0" />
         <Keyword name="$P3N"  value="FSC-W" />
         <Keyword name="$P3R"  value="262144" />
         <Keyword name="$P3B"  value="32" />
         <Keyword name="$P3E"  value="0,0" />
         <Keyword name="$P3V"  value="191" />
         <Keyword name="$P3G"  value="1.0" />
         <Keyword name="P3BS"  value="-1" />
         <Keyword name="P3MS"  value="0" />
         <Keyword name="$P4N"  value="SSC-A" />
         <Keyword name="$P4R"  value="262144" />
         <Keyword name="$P4B"  value="32" />
         <Keyword name="$P4E"  value="0,0" />
         <Keyword name="$P4V"  value="269" />
         <Keyword name="$P4G"  value="1.0" />
         <Keyword name="P4DISPLAY"  value="LIN" />
         <Keyword name="P4BS"  value="0" />
         <Keyword name="P4MS"  value="0" />
         <Keyword name="$P5N"  value="SSC-H" />
         <Keyword name="$P5R"  value="262144" />
         <Keyword name="$P5B"  value="32" />
         <Keyword name="$P5E"  value="0,0" />
         <Keyword name="$P5V"  value="269" />
         <Keyword name="$P5G"  value="1.0" />
         <Keyword name="P5DISPLAY"  value="LIN" />
         <Keyword name="P5BS"  value="0" />
         <Keyword name="P5MS"  value="0" />
         <Keyword name="$P6N"  value="SSC-W" />
         <Keyword name="$P6R"  value="262144" />
         <Keyword name="$P6B"  value="32" />
         <Keyword name="$P6E"  value="0,0" />
         <Keyword name="$P6V"  value="269" />
         <Keyword name="$P6G"  value="1.0" />
         <Keyword name="P6BS"  value="-1" />
         <Keyword name="P6MS"  value="0" />
         <Keyword name="$P7N"  value="FITC-A" />
         <Keyword name="$P7R"  value="262144" />
         <Keyword name="$P7B"  value="32" />
         <Keyword name="$P7E"  value="0,0" />
         <Keyword name="$P7V"  value="500" />
         <Keyword name="$P7G"  value="1.0" />
         <Keyword name="P7DISPLAY"  value="LOG" />
         <Keyword name="P7BS"  value="68" />
         <Keyword name="P7MS"  value="0" />
         <Keyword name="$P8N"  value="PerCP-A" />
         <Keyword name="$P8R"  value="262144" />
         <Keyword name="$P8B"  value="32" />
         <Keyword name="$P8E"  value="0,0" />
         <Keyword name="$P8V"  value="710" />
         <Keyword name="$P8G"  value="1.0" />
         <Keyword name="P8DISPLAY"  value="LOG" />
         <Keyword name="P8BS"  value="118" />
         <Keyword name="P8MS"  value="0" />
         <Keyword name="$P9N"  value="PE-A" />
         <Keyword name="$P9R"  value="262144" />
         <Keyword name="$P9B"  value="32" />
         <Keyword name="$P9E"  value="0,0" />
         <Keyword name="$P9V"  value="507" />
         <Keyword name="$P9G"  value="1.0" />
         <Keyword name="P9DISPLAY"  value="LOG" />
         <Keyword name="P9BS"  value="58" />
         <Keyword name="P9MS"  value="0" />
         <Keyword name="$P10N"  value="mCherry-A" />
         <Keyword name="$P10R"  value="262144" />
         <Keyword name="$P10B"  value="32" />
         <Keyword name="$P10E"  value="0,0" />
         <Keyword name="$P10V"  value="407" />
         <Keyword name="$P10G"  value="1.0" />
         <Keyword name="P10DISPLAY"  value="LOG" />
         <Keyword name="P10BS"  value="44" />
         <Keyword name="P10MS"  value="0" />
         <Keyword name="$P11N"  value="PE-Cy5-A" />
         <Keyword name="$P11R"  value="262144" />
         <Keyword name="$P11B"  value="32" />
         <Keyword name="$P11E"  value="0,0" />
         <Keyword name="$P11V"  value="567" />
         <Keyword name="$P11G"  value="1.0" />
         <Keyword name="P11DISPLAY"  value="LOG" />
         <Keyword name="P11BS"  value="138" />
         <Keyword name="P11MS"  value="0" />
         <Keyword name="$P12N"  value="PE-Cy7-A" />
         <Keyword name="$P12R"  value="262144" />
         <Keyword name="$P12B"  value="32" />
         <Keyword name="$P12E"  value="0,0" />
         <Keyword name="$P12V"  value="525" />
         <Keyword name="$P12G"  value="1.0" />
         <Keyword name="P12DISPLAY"  value="LOG" />
         <Keyword name="P12BS"  value="79" />
         <Keyword name="P12MS"  value="0" />
         <Keyword name="$P13N"  value="APC-A" />
         <Keyword name="$P13R"  value="262144" />
         <Keyword name="$P13B"  value="32" />
         <Keyword name="$P13E"  value="0,0" />
         <Keyword name="$P13V"  value="392" />
         <Keyword name="$P13G"  value="1.0" />
         <Keyword name="P13DISPLAY"  value="LOG" />
         <Keyword name="P13BS"  value="47" />
         <Keyword name="P13MS"  value="0" />
         <Keyword name="$P14N"  value="Alexa Fluor 700-A" />
         <Keyword name="$P14R"  value="262144" />
         <Keyword name="$P14B"  value="32" />
         <Keyword name="$P14E"  value="0,0" />
         <Keyword name="$P14V"  value="491" />
         <Keyword name="$P14G"  value="1.0" />
         <Keyword name="P14DISPLAY"  value="LOG" />
         <Keyword name="P14BS"  value="69" />
         <Keyword name="P14MS"  value="0" />
         <Keyword name="$P15N"  value="APC-Cy7-A" />
         <Keyword name="$P15R"  value="262144" />
         <Keyword name="$P15B"  value="32" />
         <Keyword name="$P15E"  value="0,0" />
         <Keyword name="$P15V"  value="590" />
         <Keyword name="$P15G"  value="1.0" />
         <Keyword name="P15DISPLAY"  value="LOG" />
         <Keyword name="P15BS"  value="122" />
         <Keyword name="P15MS"  value="0" />
         <Keyword name="$P16N"  value="BV421-A" />
         <Keyword name="$P16R"  value="262144" />
         <Keyword name="$P16B"  value="32" />
         <Keyword name="$P16E"  value="0,0" />
         <Keyword name="$P16V"  value="306" />
         <Keyword name="$P16G"  value="1.0" />
         <Keyword name="P16DISPLAY"  value="LOG" />
         <Keyword name="P16BS"  value="60" />
         <Keyword name="P16MS"  value="0" />
         <Keyword name="$P17N"  value="BV510-A" />
         <Keyword name="$P17R"  value="262144" />
         <Keyword name="$P17B"  value="32" />
         <Keyword name="$P17E"  value="0,0" />
         <Keyword name="$P17V"  value="574" />
         <Keyword name="$P17G"  value="1.0" />
         <Keyword name="P17DISPLAY"  value="LOG" />
         <Keyword name="P17BS"  value="214" />
         <Keyword name="P17MS"  value="0" />
         <Keyword name="$P18N"  value="BV605-A" />
         <Keyword name="$P18R"  value="262144" />
         <Keyword name="$P18B"  value="32" />
         <Keyword name="$P18E"  value="0,0" />
         <Keyword name="$P18V"  value="619" />
         <Keyword name="$P18G"  value="1.0" />
         <Keyword name="P18DISPLAY"  value="LOG" />
         <Keyword name="P18BS"  value="1846" />
         <Keyword name="P18MS"  value="0" />
         <Keyword name="$P19N"  value="BV650-A" />
         <Keyword name="$P19R"  value="262144" />
         <Keyword name="$P19B"  value="32" />
         <Keyword name="$P19E"  value="0,0" />
         <Keyword name="$P19V"  value="671" />
         <Keyword name="$P19G"  value="1.0" />
         <Keyword name="P19DISPLAY"  value="LOG" />
         <Keyword name="P19BS"  value="235" />
         <Keyword name="P19MS"  value="0" />
         <Keyword name="$P20N"  value="BV711-A" />
         <Keyword name="$P20R"  value="262144" />
         <Keyword name="$P20B"  value="32" />
         <Keyword name="$P20E"  value="0,0" />
         <Keyword name="$P20V"  value="660" />
         <Keyword name="$P20G"  value="1.0" />
         <Keyword name="P20DISPLAY"  value="LOG" />
         <Keyword name="P20BS"  value="106" />
         <Keyword name="P20MS"  value="0" />
         <Keyword name="$P21N"  value="BV786-A" />
         <Keyword name="$P21R"  value="262144" />
         <Keyword name="$P21B"  value="32" />
         <Keyword name="$P21E"  value="0,0" />
         <Keyword name="$P21V"  value="713" />
         <Keyword name="$P21G"  value="1.0" />
         <Keyword name="P21DISPLAY"  value="LOG" />
         <Keyword name="P21BS"  value="184" />
         <Keyword name="P21MS"  value="0" />
         <Keyword name="$P22N"  value="BUV 395-A" />
         <Keyword name="$P22R"  value="262144" />
         <Keyword name="$P22B"  value="32" />
         <Keyword name="$P22E"  value="0,0" />
         <Keyword name="$P22V"  value="466" />
         <Keyword name="$P22G"  value="1.0" />
         <Keyword name="P22DISPLAY"  value="LOG" />
         <Keyword name="P22BS"  value="34" />
         <Keyword name="P22MS"  value="0" />
         <Keyword name="$P23N"  value="BUV661-A" />
         <Keyword name="$P23R"  value="262144" />
         <Keyword name="$P23B"  value="32" />
         <Keyword name="$P23E"  value="0,0" />
         <Keyword name="$P23V"  value="568" />
         <Keyword name="$P23G"  value="1.0" />
         <Keyword name="P23DISPLAY"  value="LOG" />
         <Keyword name="P23BS"  value="422" />
         <Keyword name="P23MS"  value="0" />
         <Keyword name="$P24N"  value="BUV737-A" />
         <Keyword name="$P24R"  value="262144" />
         <Keyword name="$P24B"  value="32" />
         <Keyword name="$P24E"  value="0,0" />
         <Keyword name="$P24V"  value="548" />
         <Keyword name="$P24G"  value="1.0" />
         <Keyword name="P24DISPLAY"  value="LOG" />
         <Keyword name="P24BS"  value="161" />
         <Keyword name="P24MS"  value="0" />
         <Keyword name="$P25N"  value="Time" />
         <Keyword name="$P25R"  value="262144" />
         <Keyword name="$P25B"  value="32" />
         <Keyword name="$P25E"  value="0,0" />
         <Keyword name="$P25G"  value="0.01" />
         <Keyword name="P25BS"  value="0" />
         <Keyword name="P25MS"  value="0" />
         <Keyword name="CST SETUP STATUS"  value="SUCCESS" />
         <Keyword name="CST BEADS LOT ID"  value="31468" />
         <Keyword name="CYTOMETER CONFIG NAME"  value="FCCF Fortessa 1 5 Laser Corrected" />
         <Keyword name="CYTOMETER CONFIG CREATE DATE"  value="2019-02-20T15:20:42-05:00" />
         <Keyword name="CST SETUP DATE"  value="2024-03-05T09:42:17-05:00" />
         <Keyword name="CST BASELINE DATE"  value="2024-03-01T09:58:36-05:00" />
         <Keyword name="CST BEADS EXPIRED"  value="False" />
         <Keyword name="CST PERFORMANCE EXPIRED"  value="2024-03-06T09:42:17-05:00" />
         <Keyword name="CST REGULATORY STATUS"  value="RUO Performance Check" />
         <Keyword name="$P1S"  value="" />
         <Keyword name="$P2S"  value="" />
         <Keyword name="$P3S"  value="" />
         <Keyword name="$P4S"  value="" />
         <Keyword name="$P5S"  value="" />
         <Keyword name="$P6S"  value="" />
         <Keyword name="$P7S"  value="" />
         <Keyword name="$P8S"  value="" />
         <Keyword name="$P9S"  value="" />
         <Keyword name="$P10S"  value="" />
         <Keyword name="$P11S"  value="" />
         <Keyword name="$P12S"  value="" />
         <Keyword name="$P13S"  value="" />
         <Keyword name="$P14S"  value="" />
         <Keyword name="$P15S"  value="" />
         <Keyword name="$P16S"  value="" />
         <Keyword name="$P17S"  value="" />
         <Keyword name="$P18S"  value="" />
         <Keyword name="$P19S"  value="" />
         <Keyword name="$P20S"  value="" />
         <Keyword name="$P21S"  value="" />
         <Keyword name="$P22S"  value="" />
         <Keyword name="$P23S"  value="" />
         <Keyword name="$P24S"  value="" />
         <Keyword name="$P25S"  value="" />
       </Keywords>
       <SampleNode name="20240325CARscFvTCells_US_001.fcs"  annotation=""  owningGroup=""  expanded="0"  sortPriority="10"  count="100000"  sampleID="8" >
         <Graph smoothing="0"  backColor="#ffffff"  foreColor="#000000"  type="Pseudocolor"  fast="1" >
           <Axis dimension="x"  name="FSC-A"  label=""  auto="auto" />
           <Axis dimension="y"  name="SSC-A"  label=""  auto="auto" />
           <GraphSettings level="5%"  smoothingHighResolution="1"  contourHighResolution="1"  histogramSmoothingCount="0"  graphResolution="256"  showOutliers="0"  drawLargeDots="0"  dotsToDraw="8000"  tint="le.chartfill.tinted.40"  lineWeight="le.lineweight.normal"  lineStyle="le.linestyle.solid" />
           <GraphEnvironment showGrid="0"  showAxes="tnlTNL"  showGates="1"  showFreqOnPlots="1"  showGateNameOnPlots="1"  showMedians="0"  showUncomped="0"  addEventParam="0"  lastYAxisName="" >
             <TextTraits font="SansSerif"  size="11"  name="Labels"  style="plain"  color="#000000"  background="#00ffffff"  just="left" />
             <TextTraits font="SansSerif"  size="11"  name="LayoutGates"  style="plain"  color="#000000"  background="#00ffffff"  just="left" />
             <TextTraits font="SansSerif"  size="9"  name="Numbers"  style="plain"  color="#000000"  background="#00ffffff"  just="left" />
             <TextTraits font="SansSerif"  size="9"  name="Legend"  style="plain"  color="#000000"  background="#00ffffff"  just="left" />
             <WindowPosition x="0"  y="0"  width="0"  height="0"  displayed="0"  panelState="" />
           </GraphEnvironment>
         </Graph>
         <Subpopulations>
           <Population name="Lymphocytes"  annotation=""  owningGroup="All Samples"  expanded="0"  sortPriority="10"  count="74382" >
             <Graph smoothing="0"  backColor="#ffffff"  foreColor="#000000"  heatMapStatParameter="FITC-A"  type="Pseudocolor"  fast="1" >
               <Axis dimension="x"  name="FSC-W"  label=""  auto="auto" />
               <Axis dimension="y"  name="FSC-A"  label=""  auto="auto" />
               <GraphSettings level="5%"  smoothingHighResolution="1"  contourHighResolution="1"  histogramSmoothingCount="0"  graphResolution="256"  showOutliers="0"  drawLargeDots="0"  dotsToDraw="8000"  tint="le.chartfill.tinted.40"  lineWeight="le.lineweight.normal"  lineStyle="le.linestyle.solid" />
               <GraphEnvironment showGrid="0"  showAxes="tnlTNL"  showGates="1"  showFreqOnPlots="1"  showGateNameOnPlots="1"  showMedians="0"  showUncomped="0"  addEventParam="0"  lastYAxisName="" >
                 <TextTraits font="SansSerif"  size="11"  name="Labels"  style="plain"  color="#000000"  background="#00ffffff"  just="left" />
                 <TextTraits font="SansSerif"  size="11"  name="LayoutGates"  style="plain"  color="#000000"  background="#00ffffff"  just="left" />
                 <TextTraits font="SansSerif"  size="9"  name="Numbers"  style="plain"  color="#000000"  background="#00ffffff"  just="left" />
                 <TextTraits font="SansSerif"  size="9"  name="Legend"  style="plain"  color="#000000"  background="#00ffffff"  just="left" />
                 <WindowPosition x="448"  y="538"  width="663"  height="817"  displayed="1"  panelState="---" />
               </GraphEnvironment>
             </Graph>
             <Gate gating:id="ID282071772" >
               <gating:PolygonGate eventsInside="1"  annoOffsetX="131"  annoOffsetY="-305"  tint="#000000"  isTinted="0"  lineWeight="Normal"  userDefined="1"  quadId="-1"  gateResolution="256" >
                 <gating:dimension>
                   <data-type:fcs-dimension data-type:name="FSC-A" />
                 </gating:dimension>
                 <gating:dimension>
                   <data-type:fcs-dimension data-type:name="SSC-A" />
                 </gating:dimension>
                 <gating:vertex>
                   <gating:coordinate data-type:value="71212.3464566929" />
                   <gating:coordinate data-type:value="65272.8032128514" />
                 </gating:vertex>
                 <gating:vertex>
                   <gating:coordinate data-type:value="60891.7165354331" />
                   <gating:coordinate data-type:value="34741.9759036145" />
                 </gating:vertex>
                 <gating:vertex>
                   <gating:coordinate data-type:value="72244.4094488189" />
                   <gating:coordinate data-type:value="14739.0200803213" />
                 </gating:vertex>
                 <gating:vertex>
                   <gating:coordinate data-type:value="103206.2992125984" />
                   <gating:coordinate data-type:value="10527.8714859438" />
                 </gating:vertex>
                 <gating:vertex>
                   <gating:coordinate data-type:value="145520.8818897638" />
                   <gating:coordinate data-type:value="28425.2530120482" />
                 </gating:vertex>
                 <gating:vertex>
                   <gating:coordinate data-type:value="202284.3464566929" />
                   <gating:coordinate data-type:value="70536.7389558233" />
                 </gating:vertex>
                 <gating:vertex>
                   <gating:coordinate data-type:value="137264.3779527559" />
                   <gating:coordinate data-type:value="95803.6305220884" />
                 </gating:vertex>
                 <gating:vertex>
                   <gating:coordinate data-type:value="100110.1102362205" />
                   <gating:coordinate data-type:value="90539.6947791165" />
                 </gating:vertex>
               </gating:PolygonGate>
             </Gate>
             <Subpopulations>
[truncated: 210,064 more chars]
